# Supplementary material for: Lipidomic UPLC-MS/MS Profiles of Normal-Appearing White Matter Differentiate Primary and Secondary Progressive Multiple Sclerosis
Source: Metabolites. 2020 Sep 8;10(9):366. doi: 10.3390/metabo10090366 (PMC7569864; doi:10.3390/metabo10090366)
Supplement: Supplementary file 1 [file metabolites-10-00366-s001.zip]

Archive with 8 entries (8 files):
- VENN_NEG MS_raw data_28 July.txt
- excel_TableS2_aVENN_NEG MS_raw data_28 July.xlsx
- excel_TableS2_bVENN_POS MS_raw data_28JULY.xlsx
- Figure S.1_IHC image_12JULY (1) final 01 08nw.docx
- Figure S.2, S.3_Permutation test of OPLS-DA models_12 JULY.docx
- Table S.1_Patient Demographics_12JULY.docx
- Table S3_Correlation lipids with sex,age, PMI_25 AUG (correct).docx
- VENN POS MS_raw data_28 July.txt
