# Supplementary material for: Lipidomic UPLC-MS/MS Profiles of Normal-Appearing White Matter Differentiate Primary and Secondary Progressive Multiple Sclerosis
Source: Metabolites. 2020 Sep 8;10(9):366. doi: 10.3390/metabo10090366 (PMC7569864; doi:10.3390/metabo10090366)
Supplement: Supplementary file 1 [file metabolites-10-00366-s001.zip › VENN_NEG MS_raw data_28 July.txt]

Names	total	elements
Control-PPMS Control-SPMS PPMS-SPMS	4	7.71_908.5124m/z
		13.86_809.7704n
		14.38_808.5884m/z
		10.93_915.6071m/z
Control-PPMS Control-SPMS	62	8.65_827.6137n
		11.29_900.5563m/z
		2.20_279.2339m/z
		10.57_700.5295m/z
		2.92_781.6725m/z
		11.51_891.6496m/z
		7.78_935.5178n
		13.86_646.5860m/z
		2.92_859.5789m/z
		8.29_816.5220m/z
		11.51_890.6027m/z
		1.55_492.3251m/z
		9.93_859.6232m/z
		13.57_925.6283m/z
		10.71_882.6343m/z
		13.86_840.5768m/z
		13.86_809.9028n
		10.15_844.5543m/z
		1.49_504.3120m/z
		11.36_926.5477m/z
		6.21_319.2352m/z
		2.76_324.2265m/z
		13.57_925.6733m/z
		2.05_736.6416m/z
		14.22_723.6070n
		8.72_828.5276m/z
		6.57_856.5222m/z
		10.35_839.5753n
		1.84_506.3293m/z
		3.99_913.5963m/z
		6.21_959.6422m/z
		11.29_901.6169n
		8.92_881.6256n
		2.05_709.5302m/z
		12.14_752.5621m/z
		5.42_761.5064m/z
		11.51_930.5519m/z
		1.33_528.3118m/z
		8.20_819.5428m/z
		8.85_880.5744m/z
		11.36_283.2657m/z
		10.44_752.6661m/z
		13.51_281.2494m/z
		3.70_865.5146m/z
		6.86_721.5062m/z
		2.05_803.5186m/z
		12.14_812.5514m/z
		8.29_884.4638m/z
		8.36_846.5546m/z
		14.15_918.5465m/z
		10.71_882.5863m/z
		9.93_859.4879m/z
		14.38_711.5692m/z
		9.93_797.5384n
		9.86_856.5733m/z
		6.92_790.6495m/z
		13.51_840.7861m/z
		7.57_882.4993m/z
		3.19_493.3400m/z
		8.20_843.5496m/z
		8.78_327.2348m/z
		13.86_791.6058n
Control-PPMS PPMS-SPMS	117	11.00_860.4966m/z
		8.78_875.5290m/z
		8.85_891.6168n
		12.43_889.5749m/z
		12.59_872.5902m/z
		10.44_741.6190n
		8.07_902.6124m/z
		8.49_863.5292m/z
		10.86_743.6087m/z
		9.50_742.5408m/z
		13.93_806.6094m/z
		8.78_858.5380m/z
		9.99_331.2657m/z
		6.34_591.3355m/z
		9.50_281.2503m/z
		0.77_265.1499m/z
		10.80_871.5219n
		10.15_776.7853m/z
		1.13_509.2712m/z
		8.29_911.5230n
		7.78_876.5505m/z
		7.78_876.5997m/z
		10.15_912.4975m/z
		7.49_797.6090m/z
		10.44_802.5798m/z
		13.66_780.5930m/z
		8.49_812.5500m/z
		19.30_384.9384m/z
		2.05_256.2420n
		8.20_843.5941m/z
		11.94_902.6440m/z
		13.51_958.5553m/z
		13.51_766.5446m/z
		2.47_305.2492m/z
		1.26_256.9581m/z
		9.99_904.6229m/z
		10.93_862.4141m/z
		9.99_731.5507n
		10.80_803.6384m/z
		10.35_885.6137n
		10.28_840.5818m/z
		8.56_792.5255m/z
		2.92_281.2915m/z
		7.64_696.5034m/z
		13.57_721.5846n
		3.63_360.3030n
		0.97_485.2881m/z
		19.30_316.9489m/z
		1.84_563.3258m/z
		7.57_696.4689m/z
		10.51_888.9768m/z
		2.11_429.2715m/z
		12.59_804.5936m/z
		13.51_754.6650m/z
		11.94_883.6326n
		10.15_913.5521n
		13.51_462.2821m/z
		13.66_335.2960m/z
		2.92_265.1498m/z
		10.93_811.5285m/z
		8.78_875.4836m/z
		10.15_779.5376m/z
		10.80_463.3094n
		12.72_804.5582m/z
		8.20_715.6863m/z
		10.15_876.6314m/z
		10.93_746.5789m/z
		9.79_874.5723m/z
		2.47_267.2337m/z
		10.93_914.6436m/z
		12.36_333.2818m/z
		2.92_357.2819m/z
		13.44_786.5296m/z
		10.93_825.6176n
		11.22_820.5576m/z
		11.36_754.5340m/z
		10.80_463.3643n
		2.05_446.3032n
		13.51_754.7972m/z
		10.35_785.4715m/z
		8.85_438.2776n
		6.21_847.5457m/z
		11.51_790.5435m/z
		9.50_814.5656m/z
		12.59_872.5425m/z
		0.61_168.9535m/z
		0.61_384.9397m/z
		19.30_452.9263m/z
		10.57_768.5250m/z
		11.00_862.4866m/z
		13.80_593.5784n
		9.50_929.5287n
		2.92_282.2565n
		2.47_305.2925m/z
		12.59_966.5747m/z
		8.85_283.2644m/z
		7.49_737.5892m/z
		9.14_916.6283m/z
		10.86_920.6584m/z
		9.28_890.5644m/z
		13.37_932.5335m/z
		10.93_852.4284m/z
		12.59_359.2981m/z
		8.20_698.4828m/z
		5.78_828.5745m/z
		2.41_329.2494m/z
		8.56_863.5698m/z
		9.21_800.5184m/z
		10.71_727.8503m/z
		6.70_862.5625n
		10.86_463.2873n
		10.22_840.5408m/z
		9.28_874.6137m/z
		10.51_785.5129m/z
		10.08_878.6138m/z
		10.93_906.6479m/z
		9.72_900.5880m/z
Control-SPMS PPMS-SPMS	49	6.21_688.5348n
		14.38_827.6879n
		7.71_795.5224n
		1.91_327.3095m/z
		13.73_683.5004m/z
		0.41_346.0102m/z
		0.19_159.8698m/z
		4.62_819.5279m/z
		2.92_473.2722m/z
		17.80_311.2072m/z
		8.20_879.6163n
		11.29_833.7328m/z
		4.71_819.4883m/z
		14.29_572.5219m/z
		2.92_445.2558m/z
		1.69_358.2479m/z
		18.23_1101.8897m/z
		1.40_494.2361n
		19.59_178.8806m/z
		14.38_827.6493m/z
		2.92_523.2580m/z
		2.99_431.3018m/z
		2.05_404.2753n
		19.30_588.9035m/z
		10.28_817.5825m/z
		8.43_729.5394n
		4.35_905.5312m/z
		18.23_311.2063m/z
		14.22_759.6148m/z
		13.80_527.4509m/z
		6.21_456.3588n
		17.15_919.7205m/z
		6.14_549.3635m/z
		9.14_305.2136m/z
		6.14_773.6505m/z
		2.05_438.2596n
		6.28_519.3335m/z
		1.91_327.2807m/z
		2.05_430.2043n
		13.80_527.4270m/z
		3.55_493.2458m/z
		2.05_460.2800n
		11.58_820.5970m/z
		3.84_445.2432m/z
		5.27_493.2232m/z
		6.99_699.5986m/z
		2.99_457.3026m/z
		13.93_891.5980m/z
		2.05_994.7765n
Control-PPMS	92	2.92_740.5797n
		10.08_790.5982m/z
		12.23_740.5642m/z
		13.73_726.5084m/z
		12.36_740.5298m/z
		0.61_520.9175m/z
		1.33_478.3856m/z
		8.56_873.5261n
		0.61_568.8376m/z
		14.15_823.6943n
		13.57_867.6450m/z
		0.61_152.9798m/z
		2.76_627.4528m/z
		14.51_796.5883m/z
		9.99_774.6372m/z
		6.28_932.7367n
		12.01_876.5880m/z
		0.77_193.0898m/z
		6.92_876.5106m/z
		8.92_924.5251m/z
		13.80_801.5861n
		13.51_309.2801m/z
		8.29_882.5174m/z
		10.93_862.5293m/z
		14.02_953.6974n
		14.22_337.3147m/z
		9.63_900.6300m/z
		10.71_738.5516m/z
		10.08_730.5782m/z
		14.22_785.6277m/z
		6.92_699.5752n
		9.43_834.6290m/z
		1.20_207.0079m/z
		6.57_832.5238m/z
		14.22_936.6886m/z
		10.80_726.5452m/z
		2.99_781.5625m/z
		10.64_862.6147m/z
		12.30_714.5136m/z
		12.23_754.5385m/z
		12.07_786.5934n
		8.49_886.6114m/z
		10.80_281.2487m/z
		12.65_787.5612m/z
		12.14_770.5740m/z
		9.93_859.5296m/z
		1.33_281.2515m/z
		9.86_835.5324m/z
		13.44_840.6217m/z
		12.01_770.5397m/z
		2.76_391.2117m/z
		10.51_888.8673m/z
		7.22_806.5041m/z
		13.44_795.6645n
		12.07_714.5464m/z
		14.44_796.6283m/z
		13.51_728.7782m/z
		7.22_787.5805n
		10.57_700.6157m/z
		10.15_462.3036m/z
		7.06_688.4986m/z
		6.21_888.8164m/z
		13.93_835.6888n
		13.51_463.3092n
		2.05_727.5009m/z
		8.78_785.5652n
		13.37_918.6255m/z
		14.22_851.6302n
		8.29_885.5198n
		7.06_743.5509m/z
		14.15_850.5583m/z
		9.72_788.5818m/z
		13.66_938.6672m/z
		11.00_806.5590m/z
		10.15_910.5490m/z
		6.77_766.6547m/z
		13.86_939.6505m/z
		10.57_703.5476m/z
		11.00_746.5428m/z
		1.91_461.2186m/z
		2.92_430.2290n
		12.43_846.5277m/z
		0.61_264.9362m/z
		2.05_723.4194m/z
		10.80_726.7624m/z
		13.57_752.6031m/z
		9.72_728.5634m/z
		8.78_770.5728m/z
		12.94_778.5775m/z
		2.05_304.2902n
		4.84_969.6225m/z
		2.05_372.2294n
Control-SPMS	39	8.65_804.6718m/z
		5.13_748.5214m/z
		13.01_801.5344n
		3.84_417.2450m/z
		6.63_776.8102m/z
		3.84_384.2540n
		8.07_778.5493m/z
		10.08_882.5898m/z
		7.42_927.5174n
		13.22_529.4645m/z
		13.86_908.6097m/z
		6.57_924.5095m/z
		3.84_921.7819m/z
		2.05_448.2686n
		14.38_905.6951n
		13.22_529.4421m/z
		12.50_807.7760m/z
		10.35_818.6284m/z
		10.57_436.2864m/z
		7.64_327.2358m/z
		6.21_700.4933n
		10.08_790.7194m/z
		14.38_964.7174m/z
		7.42_901.5191n
		8.13_854.5559m/z
		13.86_647.6232m/z
		7.78_976.4986m/z
		6.77_908.5508n
		7.28_760.5556m/z
		14.15_824.5453m/z
		12.94_914.5137m/z
		7.42_968.4960m/z
		7.71_906.5168m/z
		6.21_890.7054n
		8.13_879.5714n
		4.98_722.5059m/z
		8.13_474.4106n
		13.22_837.6784n
		1.91_283.2469m/z
PPMS-SPMS	87	17.80_100.9327m/z
		9.99_906.7445m/z
		9.57_712.5000m/z
		6.34_573.3702m/z
		0.48_256.9590m/z
		14.44_762.5929m/z
		11.65_823.6117m/z
		10.71_902.6495m/z
		8.13_913.5903m/z
		0.61_154.9755m/z
		9.07_815.5324n
		13.57_757.5956m/z
		2.05_445.2404m/z
		11.15_820.5946m/z
		13.57_792.5594m/z
		8.56_774.5478m/z
		6.92_699.5001m/z
		12.43_761.5871m/z
		13.51_842.5561m/z
		8.20_715.5776m/z
		11.58_565.5455n
		11.36_764.6759m/z
		0.97_397.2334m/z
		1.13_346.0109m/z
		7.28_897.5564m/z
		10.08_596.4940m/z
		14.80_944.6881m/z
		7.93_800.5532m/z
		8.92_832.5640m/z
		13.57_792.5960m/z
		11.22_770.6267m/z
		7.84_816.5792m/z
		10.35_930.6455m/z
		8.20_887.5256m/z
		8.36_718.5415m/z
		10.80_926.5201m/z
		9.21_673.4876m/z
		11.22_884.5774m/z
		10.80_281.2876m/z
		6.34_591.3065m/z
		2.76_417.2155m/z
		12.14_880.5401m/z
		15.59_100.9330m/z
		14.58_928.7131m/z
		6.21_514.3291m/z
		8.85_788.7724m/z
		8.56_743.5973n
		2.05_465.2130m/z
		14.02_741.6555n
		10.93_794.5401m/z
		7.28_820.5539m/z
		9.79_764.5855m/z
		0.84_311.2453m/z
		9.28_874.7383m/z
		11.94_925.6083n
		14.38_862.6188m/z
		8.92_899.5925m/z
		14.15_915.5704n
		17.31_132.9237m/z
		2.92_445.2804m/z
		2.47_305.3203m/z
		1.91_328.2415n
		9.50_712.6306m/z
		6.77_885.6538m/z
		11.00_684.5136n
		13.51_796.5545m/z
		8.85_788.6386m/z
		13.73_733.5153m/z
		4.62_678.4794m/z
		13.80_930.6843m/z
		9.28_826.5966m/z
		10.80_756.5256m/z
		8.13_913.5434m/z
		13.66_939.6279n
		7.78_762.5722m/z
		10.80_749.5771n
		3.48_333.2818m/z
		7.71_702.5488m/z
		10.93_811.4895m/z
		9.14_800.5700m/z
		12.07_904.6093m/z
		19.59_155.8740m/z
		2.05_703.4794m/z
		8.20_775.5984m/z
		10.80_726.6330m/z
		14.74_810.6458m/z
		13.93_783.6758n
