# Supplementary material for: Lipidomic UPLC-MS/MS Profiles of Normal-Appearing White Matter Differentiate Primary and Secondary Progressive Multiple Sclerosis
Source: Metabolites. 2020 Sep 8;10(9):366. doi: 10.3390/metabo10090366 (PMC7569864; doi:10.3390/metabo10090366)
Supplement: Supplementary file 1 [file metabolites-10-00366-s001.zip › excel_TableS2_aVENN_NEG MS_raw data_28 July.xlsx]

## Sheet: VENN_NEG MS_raw data
	34 LIPID IDS		CONTROLS																									PPMS
Compound	Identifications		190608_NEG_5A	190608_NEG_5B	190608_NEG_5C	190608_NEG_8A	190608_NEG_8B	190608_NEG_8C	190608_NEG_14A	190608_NEG_14B	190608_NEG_14C	190608_NEG_15A	190608_NEG_15B	190608_NEG_15C	190608_NEG_31A	190608_NEG_31B	190608_NEG_31C	190608_NEG_32A	190608_NEG_32B	190608_NEG_32C	190608_NEG_OLD EXTR_1A	190608_NEG_OLD EXTR_1B	190608_NEG_OLD EXTR_1C	190608_NEG_OLD EXTR_3A	190608_NEG_OLD EXTR_3B	190608_NEG_OLD EXTR_3C		190608_NEG_1A	190608_NEG_1B	190608_NEG_1C	190608_NEG_11A	190608_NEG_11B	190608_NEG_11C	190608_NEG_17A	190608_NEG_17B	190608_NEG_17C	190608_NEG_19A	190608_NEG_19B	190608_NEG_19C	190608_NEG_25A	190608_NEG_25B	190608_NEG_25C	190608_NEG_26A	190608_NEG_26B	190608_NEG_26C	190608_NEG_28A	190608_NEG_28B	190608_NEG_28C	190608_NEG_29A
11.22_884.5774m/z	4		18643.6	32331	27409.2	26496.6	36075.1	25423.8	23448.2	22705.3	25180.8	44643.4	33717.6	39759.7	30519.5	16547.5	25654.7	0	13567.2	19693.3	26674.9	30614.4	30804.8	28848.3	31880.7	37397.6		32553	31080.9	37065.5	23066.9	35847.9	31297.9	28081.8	17175.3	21318.3	25517.1	28250.6	27491.7	39218.8	25277.3	33138.3	21760.5	27714.2	17747.9	15032.7	22608.6	14841.5	14449.5
8.92_832.5640m/z	12		189886	336559	198246	324008	245618	319448	222513	258144	224213	258123	220498	365877	169938	158710	171169	216929	207610	159705	97980.5	98740.3	102317	112466	87466.4	172260		245057	170228	222756	330305	224086	200412	199344	185339	146547	149621	185962	160634	228685	230665	160377	193786	234821	181301	210130	214893	242253	175839
2.05_703.4794m/z	10		112793	100454	88771.3	41866	31049.1	36049.7	49355.9	62502	74773.6	100562	110299	113852	56311.5	45678	52358.5	138772	108230	70123.5	85122.3	62679.4	72104.7	93847.3	78218.6	70135.3		81316.1	63024.2	77537.2	54678	81749.7	58658.5	101182	83136.6	88512.1	85206.4	98232.7	95010.3	91749	72332.4	74138.4	65061.5	63518.3	72832.7	71935.5	74664	45535.7	53302.8
10.80_926.5201m/z	2		68893.5	76012	58593.3	66605.9	38041.7	41132	4735.96	18785.4	3082.56	51950.5	42856	34692.2	26745.7	20585.5	37910.6	1808.4	8822.52	0	18749.7	11396.9	15839.6	15149.7	15624.6	13441.5		56182.8	36543.3	42847.5	39405.5	35530.4	16198.9	18938	27553.5	18236.5	18660.8	28708.3	21396.4	36597.3	59916.1	45515.4	20743.3	18104.8	2053.83	42443.6	30021	56026.6	36857.7
12.14_880.5401m/z	13		54999.1	46277.9	56772.7	23478.6	20657.5	26404	38582	27129.4	62467.1	49229.5	56004.1	63710.8	57149.2	70129.2	65256.2	40381.1	78339.5	59396.8	46940.7	47110.8	39499.1	63825.1	55197.2	55506.9		40387.2	34876.3	39301.9	65546.3	77560.7	68003.4	54197.2	61568.4	46779.4	50119	57710.3	60771.9	38547.1	25741.7	38980.7	45502.4	50024.9	50748.4	63310	37451.9	58863.6	69549
10.93_794.5401m/z	30		1.82986e+06	1.75216e+06	1.77748e+06	1.77283e+06	1.97423e+06	1.78905e+06	1.28744e+06	1.43235e+06	1.3141e+06	1.8309e+06	1.64849e+06	1.64321e+06	1.06879e+06	999276	1.28939e+06	1.05808e+06	1.21533e+06	3.47705e+06	1.67496e+06	1.62587e+06	1.45582e+06	1.51755e+06	1.40722e+06	1.67753e+06		1.64768e+06	1.49399e+06	1.70486e+06	1.74047e+06	1.78687e+06	1.41315e+06	1.50868e+06	1.47443e+06	1.65183e+06	1.7261e+06	1.33876e+06	1.27053e+06	1.72055e+06	1.25827e+06	1.44917e+06	1.72933e+06	1.33396e+06	1.24659e+06	1.19677e+06	1.23346e+06	1.25968e+06	929122
2.76_417.2155m/z	8		17478.3	19307.1	17128	27835.1	21687.2	34966.3	27257.1	23979.1	18507.9	14526.8	16890	12733.5	11197.1	6067.84	6348.48	17866.8	16977.3	20402.4	42729.9	41398	34809.6	42186.4	31602.7	46245.9		26286.9	36330.2	24956.3	16181.1	17061.7	17284.4	22942.8	16671.9	23123.8	23913.5	24381.4	26637.5	15865.2	21572.1	16509.6	22515.5	19075.4	21181.1	10839	15345.2	10177.1	13380.1
8.13_913.5434m/z	16		190747	208904	173808	89896.3	53998.7	73614.6	114261	72930.5	124426	172267	163500	310424	231854	198888	259837	223203	229852	284729	28773	48223.9	53541.7	61676.4	64404.7	66713.5		152164	124833	101226	176469	136116	172314	109941	57322.7	115708	103839	98056.2	129586	241186	196468	196269	173451	158970	127385	140215	154741	220919	293308
6.21_514.3291m/z	1		6819.38	7924.65	5336.71	5777.93	10905.4	10452	5054.55	7095.56	6938.71	5108.5	8331.21	3431.23	2114.12	1357.52	2466.8	0	0.131377	4643.4	8975.78	11155.3	8537.29	8750.52	6356.88	8544.47		5196.03	6037.45	10981.1	6029.6	4859.56	4657.39	7886.61	4409.29	6146.06	4291.21	4547.41	3667.66	7996.51	4607.09	7237.29	3104.1	2842.34	4649.85	3040.99	7835.19	3911.22	3206.67
7.71_702.5488m/z	1		88006.5	87785.8	102831	118107	133237	123618	24307	19739	41595.8	51494.7	52049.1	62226.6	106053	83582.4	70317.5	13086.8	21091.9	15476.9	57798.8	52057.9	51790.5	43070	42449.1	34162.1		73868.9	69542.8	75020.4	45773.8	44808.4	65575.4	61853.3	78589.5	61479.9	59270.2	55824.8	52848	84740.3	96203.6	83971.6	34807.7	63094.3	21988.6	50533.6	106634	91439	70626.3
6.77_885.6538m/z	10		430335	456198	490311	212238	144302	118706	368546	209680	577252	435228	352793	534655	939596	745271	822005	1.11368e+06	1.57161e+06	1.79593e+06	72514.4	71392.1	129667	185553	207154	107701		481208	474649	302392	490925	279817	612658	272700	128465	287324	356920	327922	405071	487053	410524	530092	680601	805614	547766	369620	519012	972707	610072
13.73_733.5153m/z	39		5707.1	6099.19	7406.36	18426.6	21150.6	21977.3	1933.79	6036.95	0	9840.77	16927.1	9496.17	16176.4	28624	30330	2380.51	4111.68	0	5897.26	9888.04	5320.01	13750	4206.29	12921.3		4032.09	14710.2	4199.3	12781.3	18396.6	11958.6	6224.13	4773.23	5275.6	6590.98	5633	7889.7	12935.9	16193.2	13416.2	11729	11335.3	11311.2	10163.8	8061.6	10365.6	9724.97
8.92_899.5925m/z	8		65020.2	73345.9	66714.8	59595.3	40945.9	40528.1	7901.62	5922.92	13691.4	86580.7	92476.4	80294.7	26605.7	21558.1	22920.8	12738.4	14001.3	0	31073.6	25552.5	36704.9	25651.7	32410.7	29128.1		57907	61531.3	57782.3	59594.4	49781.3	60900.4	37073.5	22799.4	39652.2	37239.3	45751.4	37384	23508.1	27138.3	24328.5	11305.3	17589.1	6433.79	41146.1	53972.5	44601.2	41557.1
8.13_913.5903m/z	15		368445	332041	364921	144657	99474.8	117163	173080	94987.4	255105	324254	325543	319999	1.88566e+06	829098	972694	549151	925473	716426	95106.3	111726	133716	137185	153444	125163		324642	284546	227718	259637	219861	433286	358366	121670	397346	369107	300853	364354	477827	485820	662933	321046	427069	283332	302018	418232	806188	1.00215e+06
7.78_762.5722m/z	3		296763	279653	335494	439359	519227	436318	92558.5	107447	125542	266463	215058	218582	379328	335303	262273	113677	123110	117153	208200	173576	173670	125604	133807	128337		257103	255749	286084	224911	215024	225904	249044	319554	251496	204594	213589	189709	313920	379825	337195	156284	230528	153019	185838	379257	368786	245494
8.20_887.5256m/z	13		177138	174301	85377.9	40776.5	37931.9	43723.4	32299.5	21823.1	41165	143495	115832	249307	185455	113344	156540	128180	154510	192232	29414.6	36120.3	43281.1	46109.5	52284.2	47239.2		136030	104845	64589.8	141259	104508	154574	75431.7	42701.6	97846.5	75633.1	75262.7	62633.9	101336	95076.1	119383	125265	81542.7	109378	111152	100199	196950	159289
2.05_445.2404m/z	18		115199	126620	106468	130230	123508	153441	146998	115241	127709	104220	104518	90459.8	76287.1	56393.4	60957.8	145716	140233	121433	181486	193592	165558	171081	159684	162652		136744	107941	144683	100399	128144	94941.3	136203	117528	117714	121961	135335	118440	125062	119742	123425	120756	106001	125563	89447.1	88039.9	70025.7	72029.4
13.51_796.5545m/z	18		606604	544240	668059	538052	372794	348574	542788	609154	606105	624238	614614	598425	245884	329928	493499	351964	331663	640782	488169	519697	809379	652121	767163	444015		550496	584867	627430	598036	777666	731246	581443	365379	583591	623216	578875	321621	443254	427825	350536	554886	347690	338480	419325	299723	283903	257919
7.84_816.5792m/z	18		651623	677150	738206	875880	811036	698029	826740	713773	410801	494546	429734	403742	767189	656250	445376	264394	337036	443674	369797	273331	268208	381307	429298	376011		490538	496484	530025	392367	463717	430855	854878	1.04274e+06	899322	531029	557449	467351	612564	604006	670229	360677	511519	290220	321654	838395	802386	1.22997e+06
9.28_826.5966m/z	18		26806.6	23401.4	30266.8	22472.3	20205.3	24387.9	9592.03	7659.46	14580.5	16227.8	19120.6	7724.3	13572.2	15714.6	28998.7	7889.58	2995.23	3481.52	13102.5	13764.4	10600.5	11205.5	13684.5	10250.3		16817.1	17006.7	14350.8	14234.6	12971.3	17960.5	20070	20659.5	19621.2	16591.2	17098	15882.4	22776.2	31747.4	24601	15879.4	15745.8	9325.09	23829.2	21094.8	17584.4	23674.9
7.28_897.5564m/z	20		13923.4	18243.1	16346.8	29573.6	22283.1	31254.8	4533.88	2834.18	12554.4	26732.6	34093.2	27636.4	68716.5	70179.2	60745.5	2858.54	14597.3	12221.6	10227.6	12967.5	11026.5	8937.89	9796.87	7030.41		21882.5	30315.8	19833.5	14031.5	14707.1	18176.7	20731	10765.6	16461.1	20233.1	25556.7	23487.1	23697.8	33093.8	25857.3	11926	16555.9	14321.7	29258.2	40571.3	43570.2	41253.9
7.93_800.5532m/z	12		396847	378522	390995	152160	128495	121316	64154.9	57423.5	82292.3	244615	254123	291901	588663	514301	427520	44659	64154.5	83718	111656	141769	170042	222250	194588	170813		213443	238182	179312	135444	139044	139919	307579	154194	341602	253788	226136	253230	337488	302829	350564	166541	249901	164664	227868	459078	592988	543762
8.36_718.5415m/z	4		254466	223178	282333	195815	392126	249950	1.23846e+06	1.532e+06	1.4464e+06	230569	205816	243174	844580	354541	520596	3.18565e+06	3.64717e+06	3.32361e+06	335185	315776	329799	197938	247910	209960		329654	196096	257555	474482	476826	668095	512288	646644	483081	476083	441627	422645	312239	317776	349450	484069	538278	407039	300439	482996	747562	409868
10.71_902.6495m/z	2		206538	179195	203220	46934.1	25282.4	13841.6	15929.9	7492.97	9259.13	84140.7	70806.3	70098.9	47618.3	32962.3	44028.6	1459.51	3585.84	3677.85	29576	29289.1	30039	35985.1	30644.7	35690.5		94767.6	79319.8	73778.8	67677.3	75914.2	78771.7	85945.7	55114.9	87902.4	28324.6	26257.9	24737.5	74728.6	75562.9	88265.1	26954	23689.7	19739.2	56783	68337.8	53712.6	102757
7.28_820.5539m/z	16		51371.6	54870.6	59865	40570.8	33013.5	25496.6	28249.3	11346	18567.9	66818.1	71802.2	69213.1	114922	105968	98041.2	15336.6	48305.1	96225.4	23260.4	26549.1	26342.3	28210.6	38531.7	31360.6		54189.1	65835.1	46303.1	43630.7	28825	40355.8	39297.5	30850.5	40713.5	49933.4	54034.8	62290	74750.8	60666.7	62529.5	43147.6	69268.9	46125.2	53979.3	62208.2	72279.8	68522.3
8.56_774.5478m/z	16		4.51166e+06	4.35149e+06	4.64758e+06	3.77574e+06	3.92358e+06	2.84842e+06	2.08501e+06	2.14711e+06	3.21922e+06	2.8547e+06	2.47245e+06	2.56065e+06	9.02051e+06	4.64255e+06	5.34036e+06	5.84507e+06	6.34129e+06	4.55023e+06	1.84606e+06	1.32676e+06	1.7013e+06	1.24883e+06	1.47632e+06	1.59124e+06		4.49216e+06	3.60338e+06	3.62124e+06	2.90332e+06	3.37482e+06	2.79612e+06	4.09002e+06	5.23423e+06	4.11996e+06	3.71611e+06	3.98162e+06	3.69865e+06	3.6109e+06	4.11328e+06	4.34246e+06	3.29133e+06	4.27424e+06	2.74168e+06	4.44611e+06	6.20868e+06	6.58978e+06	5.42318e+06
10.80_756.5256m/z	17		52069.3	68382.4	48625.3	23938.4	12933.2	21869.2	15496.4	12736.4	7596.25	28493.6	30724.4	33368.3	14055.3	19597	19682.4	6199.14	8623.06	10283.2	17302.8	12288.4	14023.9	21836.4	18337.3	13172.6		30894	26726.4	27073.5	33664.9	13173	21953.9	23536.6	36042.6	31064	19513	24072.2	23091.3	23637.6	25054.8	38743.6	16690.5	28151.8	13907.6	38188.3	35522.9	46198.9	47794.5
13.57_792.5960m/z	8		839177	600473	577084	273057	235440	209732	75015.6	96805.4	100893	702097	559697	646701	241966	410850	1.17635e+06	79115.2	96256.1	95353.7	263951	221147	251553	237900	214049	198607		361852	352796	363570	356455	365224	322703	745070	933888	753609	343651	312125	286705	520956	555775	638420	272358	316874	219303	522708	272625	268944	829111
10.93_811.4895m/z	27		48152.1	60897.1	42827.5	118266	160152	186258	240383	179249	130785	148094	168043	155656	61965.1	79256.8	40630.4	102087	62093	123895	74745.6	88228	64965	70150.9	91563.8	131244		60428.1	76663.2	73127.8	148980	140903	104435	61691.7	54371.1	78544.5	94120.4	74099.8	92358	114147	78347.5	70882.8	111242	94781.8	161085	95794.4	54589.3	91963.4	42828.4
13.57_792.5594m/z	8		273527	207674	228012	170944	75556	83811.6	50100.3	48435.9	44028.2	195775	258296	254045	69722.6	126846	235835	32414.1	46545.4	38776.3	81993.3	56443.1	70347.6	72969.6	51886.8	65483.4		130546	119400	102677	183491	137047	181877	262410	275933	204250	104115	103524	84145.6	207417	140917	134390	101697	116591	104049	138490	90504.4	96194.7	171514
14.80_944.6881m/z	4		24303.8	27706.9	29234.1	37603.4	27289.7	43457.1	19354.9	29049.2	19793.9	32584.5	42875.8	36541.6	83418.8	78607.9	63140.1	7579.02	10328.1	6618.61	29528.3	28357.7	16708.5	17091.4	12686.8	25244.9		26731.2	30575.8	22271.9	40531.2	44769.9	39773.1	55798.8	63088.5	29363.5	42724.7	57155.7	47680.1	50822.5	36775.8	30127.5	29804.8	30095.7	52807.8	38836.8	54145.1	20230	38628.6
11.15_820.5946m/z	3		440453	373743	474678	178341	210183	169385	68596.7	107249	115109	403372	309591	295411	210563	200321	498429	87062	129706	125696	131892	108183	129539	155673	118797	136965		351990	267398	298265	210966	233463	162062	452729	512262	384125	200701	238779	168623	346709	450087	458666	190868	249574	180299	131825	142358	145193	269599
10.35_930.6455m/z	9		194163	178132	199395	118298	87360.5	74161.2	219005	113336	261906	184029	180819	219413	192376	360288	270452	132479	219645	225846	66336.5	86045.2	94940.7	92972.8	113902	105988		232914	224806	195461	176472	162334	215397	196338	74069.8	192960	129242	123500	132285	239065	176356	261499	344369	403620	312592	173330	144107	195971	382191
14.74_810.6458m/z	15		152586	147201	143605	52395.1	51421.7	38938.9	41731.2	54245.8	47742.3	83990.9	115739	122308	275126	203769	95669.8	18148.6	25297.4	10168.2	119424	135164	151302	174941	104983	125116		133377	136310	162377	129266	111829	142677	150161	196477	141854	77745.5	98796.4	97692.1	127024	118142	132761	82235.6	108103	137721	186327	214783	192262	107457
17.31_132.9237m/z	0		199856	243499	223455	270195	376229	373536	301089	271242	193397	180909	188300	161438	123976	117371	93365.2	186648	151873	186485	276839	362607	284247	268637	310403	383108		254011	317477	371522	257930	306692	209625	207438	171103	174573	196837	181652	186770	197956	175368	155293	176837	178273	229810	161242	131815	124927	105072
15.59_100.9330m/z	0		45521.3	57110.6	57543.1	63493.8	88910.6	81657.4	70891.8	65056.2	53802.9	50848.6	52007.9	51688.8	31657.7	33548.1	24522.4	30220.5	34950.6	47971.4	50690.6	59814.8	48831.2	53212.2	61660.6	69215.3		48339.1	72322.9	84002.8	69434.2	84171.4	51795.8	36940.7	33399.8	33329.5	36050	36220.7	36820.3	44685.7	42574.8	36515	37980	41017	58065.3	31326.6	31564.4	28752	23691.6
11.36_764.6759m/z	0		35514.2	40893.1	32533	34796.7	23930	20537.9	12223.4	15427.7	21185.6	42106.8	39401.9	41334.5	34039.1	50496.7	55306.1	19089.4	36527.2	28269.4	18417.8	18997.8	15548.5	23236.6	17774.3	17366.5		27729.4	21807.3	33985.8	36085.9	18910.7	27115.4	22272.2	27901.1	26292.6	24671.7	17095.5	26296.3	33712.4	35282.1	36199.5	14441.4	36483.9	23681.8	22748.8	31305.4	34611.7	69717.1
11.22_770.6267m/z	0		10355.7	9617	15422.9	21233.3	28819	16442.8	21059.9	42018.3	41053.4	18958	21687.3	19881.2	25178.9	21068.5	39851.3	15858.7	42186.7	20066.4	34416	35889.3	34266.6	34128.8	29311.8	36217.3		19689.8	24341.7	36554	17034.6	19617	19188.2	15187.9	21180.8	20125.9	14338.2	15249.7	18008.9	26661.9	15803.4	15350.9	34456.9	28731.5	41699.9	19514.8	17771.5	18691.3	12786.4
10.80_281.2876m/z	0		16116.5	15421.2	16701.3	20302.5	16234	20281.7	8531.02	5959.52	7619.33	11023.6	17492.5	14789.9	11059.2	8717.74	15333	8492.87	4930.34	4699.41	10817.9	12919.2	9000.44	7276.26	9912.07	10424.9		13737.2	14215.6	19587.8	12983.7	11333.1	9460.93	12451.5	13329.2	11739.5	13969.1	14751.8	12657.8	14907.5	16006.8	16532.1	13726.3	13893.8	10485.6	15001.4	14991.9	11395	10905
10.80_726.6330m/z	0		2.64975e+06	2.62248e+06	2.59282e+06	2.51897e+06	1.65917e+06	1.68262e+06	679395	876169	706250	2.63818e+06	2.36772e+06	2.57717e+06	1.62634e+06	1.74517e+06	2.2151e+06	323899	515288	521019	1.19043e+06	1.30754e+06	1.31934e+06	1.20123e+06	1.15345e+06	1.18625e+06		2.43934e+06	2.29272e+06	2.40288e+06	1.71305e+06	1.59826e+06	1.37409e+06	960855	1.19315e+06	1.09407e+06	1.46405e+06	1.11075e+06	1.46957e+06	2.30131e+06	2.60737e+06	2.40186e+06	1.53651e+06	1.52638e+06	1.20606e+06	1.9753e+06	2.37241e+06	2.45915e+06	2.09984e+06
14.38_862.6188m/z	0		124099	147724	133453	178795	136783	216657	274201	220740	183689	133346	231423	172220	194972	159606	151454	280167	139721	154176	162546	217354	198758	105054	153200	122730		173164	205639	275297	182188	159225	178261	139581	272647	184039	142939	228681	187408	182917	180231	171218	213138	146187	240093	183407	323131	142799	394594
11.00_684.5136n	0		290664	376335	354425	225427	108448	147637	105878	122055	95045.5	200528	300338	274902	239403	277844	219936	86629.5	109314	75873.6	78301.2	100706	149054	138487	205758	134462		307391	225051	163338	249736	228169	149297	152400	188244	225449	201815	177187	160594	245210	293390	308630	208599	190936	192791	273411	192560	266495	317888
10.80_749.5771n	0		498688	396672	503599	259145	225339	196584	97302.1	165002	136774	440953	313177	360500	264912	255086	482478	163514	186905	181966	137857	133294	168099	176679	154524	168588		314352	251956	241170	233228	289572	220489	220351	256457	227140	208848	184886	188126	304715	317797	408177	225125	262689	206631	324777	372753	378221	365056
17.80_100.9327m/z	0		20965.1	22512	19361.1	30871.5	45430.4	41066.7	27244	32651	28861.4	28694.9	15456.3	23961.9	13888.4	12222.8	9578.97	22229.5	12452.7	13249.3	21404.2	26256.5	20935.5	24529.7	24697.9	33088.3		22423	29694.9	34851.2	29015.4	38906.2	23499.4	19594.4	16938.1	15247.3	17802.8	15896.6	18860.6	19287.1	18718.2	14319.8	17726.8	14588	22745.2	11481.8	9389.46	10447.8	8451.5
14.15_915.5704n	0		27665.3	22841.5	25942.4	36066.2	26047.3	10356.4	41339.5	18244.6	27085.5	56386.5	53314.3	63751.1	53568.9	48150.2	46429.3	25632.4	17033.3	15116.7	53599.7	65645.9	52744.5	54474	54496.9	58296		33626.1	37472.7	44005.9	27258.1	37060.9	35476.4	29893.5	32118.7	31237.1	27913	33054.5	33121.6	36386.1	31441.9	29337.9	43965.2	40276.7	65734.9	41016.5	48456.3	40378.9	49451.8
13.57_757.5956m/z	0		246987	284322	263104	100935	154132	137785	39888.7	64499.1	77226.7	285730	220389	221375	201855	357395	1.11746e+06	46230.6	69641.9	34319.8	320458	284064	232411	315886	75558	285719		222081	209012	225180	190969	176952	162609	260499	452657	231243	158132	174990	207410	206947	238949	258466	117166	201849	154332	684484	332154	324228	430305
12.43_761.5871m/z	0		15708.2	13983.6	11761.2	100917	119202	95252.1	20886.1	35517.5	51136	91622.7	85177.8	81349.9	132506	213473	126060	68217.2	62134.4	65534.4	139703	121645	126018	109672	151603	131952		44196.6	38208.2	54413.4	92915.4	123259	124302	53194.5	74886.1	53272.2	93961.9	106448	96236.4	44167.7	47417.4	45243.1	94998.5	96760	65614.4	85996.6	88087.4	118227	120967
14.58_928.7131m/z	0		188619	164331	192262	171070	174846	125857	48730	49091.8	67151.5	161836	150364	131535	302393	434765	206166	19942.4	17233.5	31585.8	127314	114126	103260	98665.8	104298	90886.9		112833	98762.5	112852	123936	90906	103760	225245	281550	206173	150561	175748	142982	176503	152460	182248	96965.7	108024	117746	170048	184547	135093	128975
13.66_939.6279n	0		91974.8	92486.2	124376	200508	158800	198923	291567	255681	360236	226909	370753	292671	138347	182993	262883	103505	158668	112141	165470	120840	102088	109680	102517	167330		129418	150067	188461	198046	189197	210152	120744	107827	127323	137615	125002	129485	170645	135716	143202	167010	124290	171062	176402	161700	124075	99482
13.51_842.5561m/z	0		15393.5	12524.4	13484.8	18488.1	16347.4	14183.8	22135.7	14263	14935	15768.1	21581.6	9231.24	3092.4	9836.73	18712.1	9392.96	8089.99	3912.93	17820	15566.9	12071.5	14603.8	10492.4	17739.6		9733.11	16642.4	14580	20317.4	16987.3	11503.3	7647.77	9935.16	10871.3	13109.4	8768.82	10719.5	15930.7	6649.72	12184.9	9000.82	7274.62	7004.52	12298.2	9796.54	9754.44	3642.92
13.93_783.6758n	0		123094	109455	118945	211845	202530	234629	111557	171448	164392	290933	347007	321227	430784	469692	469565	337771	297885	265534	436175	485827	533066	407993	344846	368063		140521	165519	193006	301465	288042	252172	194192	198514	227869	291761	334167	373619	299759	259101	318146	249732	227399	303937	414582	331020	299169	292912
14.02_741.6555n	0		52399.7	43003.1	49374.9	32882.4	41539.8	38546.1	10068.2	20507.1	33707.4	38136.7	32237.3	42987.9	65235.4	63879	104515	12510.7	15079.7	15706.9	57266.4	45563.6	51080.7	49173.7	42392.3	35421.8		48297	35025.6	43608.9	29217.6	37657.1	33648.9	56191.3	59058.2	68038.4	33975.3	37705.1	45314.1	50774.8	48940.3	46693.2	47159.7	54666.2	51663.5	37172.2	66684.7	36822.7	50708.3
11.58_565.5455n	0		1.65198e+06	1.68646e+06	1.63262e+06	472826	434646	394396	492829	632126	613074	1.15685e+06	1.0325e+06	1.23093e+06	976014	1.36901e+06	2.11285e+06	3.36327e+06	3.82307e+06	3.0812e+06	3.34815e+06	3.23761e+06	3.8399e+06	3.29203e+06	2.94444e+06	2.49724e+06		2.1089e+06	1.18967e+06	1.30625e+06	1.07665e+06	969498	1.26525e+06	2.50592e+06	2.52916e+06	2.40504e+06	1.57513e+06	1.33487e+06	1.33858e+06	2.395e+06	2.23574e+06	2.79052e+06	2.58173e+06	2.60986e+06	1.94975e+06	1.58731e+06	1.92285e+06	2.10871e+06	1.74703e+06
11.65_823.6117m/z	0		76347.2	77859.8	74216.8	90671.1	60749.7	92307.4	136152	119717	185352	85955.8	75991.9	67498.6	72383.9	85313.4	126891	61248.9	82767.1	56113.8	49043.3	46410.5	43889.1	48062.6	60812.1	48415.3		112737	91937.6	98133.7	100012	94290.8	99428.8	66707.5	71119.5	71496	60484.3	55506.3	61407.3	94971.4	83019.7	72789.4	101698	126065	103503	81852.8	77183.7	109874	90290.8
12.07_904.6093m/z	0		95525.6	63032.6	94059.3	172872	41521.1	82160.2	127255	28355.4	71827.6	63352.9	186609	247522	142435	119691	67365.7	118431	109640	54210.2	35402	29569.6	25365.4	45470.6	76153.9	46606.6		86607.8	66581.9	13899	171335	124311	31786.5	129871	53626.6	84284.7	87928.7	75891.4	121664	102403	124997	111579	123628	117883	124904	163401	102931	178704	131894
14.44_762.5929m/z	0		62399.4	72828.5	68405	50793.2	42604.2	41110.4	24767	19996.7	18573	68515.1	58294.8	47638.3	69795.2	153110	63038	27959	24875.4	31139.9	75240.2	100707	78252.4	60336.7	66966	70020.7		68080.3	65448.9	75393.7	46708.7	72262.1	39641.3	61912.5	56430.6	61152.4	48035.7	53846.3	57827.8	54365.1	74295.9	67648.2	40489.7	46843	65637	42380.4	72807.4	54895.1	56348.1
13.80_930.6843m/z	0		48553.4	60949.8	55008.1	28767.4	29713.1	31393.7	55184.9	20508.8	66418	131529	190979	168617	91013.4	215896	247301	45523.9	55081.8	40124.8	51105.3	77498.4	89552.3	70791.7	94337.7	87823.2		57798.6	87851.3	65018.4	91547.4	109938	102755	112310	30320.7	97016.1	88008.4	87263.7	110118	83916.2	90047.5	109336	99340.7	106940	111327	150403	122362	61068.4	123859
11.94_925.6083n	0		52950.6	43888.2	61944.7	22672.2	9684.53	15637.3	22713.6	7465.38	19018.6	76801.4	97860.3	98301.4	95713.9	102891	155005	9351.19	15033	14268.6	39420.5	55779.8	59748.7	44185.7	63544.2	44042.6		67563.4	64196.9	64016	39289.1	65614.6	86230.8	62928.4	21819.2	62622.2	61191.4	61352.5	74580.3	68308.6	57704.5	75503.7	65255.8	83615.3	46541.8	75418.4	82323.7	67176	70067.9
2.92_445.2804m/z	0		21356.1	23960.7	12348.7	25714.6	18492.6	32536.2	20030.1	27421.9	26645.2	14495.4	22622.5	16562	12453.1	1109.82	6485.93	36234.5	19288.6	11159.5	24552.9	28202	29755.7	26215.9	26212.5	26658.8		27337.3	19720.8	29435.3	15673.4	22831.7	19029.3	21553.6	22200.3	17278.8	21200.6	22282.1	23905.7	18545.7	12478.7	18457.1	16489.1	18501.6	17514.4	9067.61	8525.91	11441.4	16184.5
3.48_333.2818m/z	0		159702	124416	153293	4236.66	2392.97	3091.42	2339.6	1999.59	2818.35	29833.1	36759.6	29294.8	17053.3	8677.72	7585.38	16873.3	18213.5	13833.5	32588.6	17681.1	16545.1	21103.5	19179.3	21084.4		54931.3	46086.7	48494.5	16280.3	16330	16612.5	76007.8	62134.7	102528	40189.4	58884.8	45293.1	35919.6	52430.4	52398.9	18033.5	23108.4	20355.9	27201.1	56054.5	25487.5	45066
2.47_305.3203m/z	0		45060.4	37086.8	41113.7	5104.89	2671.34	3551.77	4281.58	1758.45	3506.41	39233.9	31881.1	44450.7	8591.72	8242.98	8696.47	10447.7	19910.5	15959.6	16094.1	11954.8	14554.7	13121.1	16040	14530.8		32724.3	22099.6	29389.6	13416.2	8716.96	11558.7	29916.3	22001.8	26312.8	16636.8	23955.7	26033.9	29756	31645.7	35069.9	13867.8	11947.7	12677.4	22485.3	33210.5	20826.3	33607.7
4.62_678.4794m/z	0		33828.3	42921.8	41359.9	23721.1	35948.3	22685.2	0	0	0	24833.6	16769.8	22777.2	19784.8	29614.1	37346.5	0	0	0	17205.3	12223.4	17439.4	21035.5	17522.1	13443.2		17995.1	15548.1	17190.4	10805	13835.5	9480.87	44510.8	53974	43598.4	32556.8	33716.2	29489.4	29786.8	36238.7	33712	4177.72	8925.98	5137.32	20449.7	13417.9	29984.1	37219
0.84_311.2453m/z	0		1805.95	829.373	1529.37	3672.63	1851.43	2624.43	3739.13	1793.23	3033.17	1910.71	3819.46	2426.72	1645.95	1928.09	1154.78	2929.15	4634.1	3007.48	11332.5	3266.62	2333.85	6225.07	2272.06	1495.52		3984.03	2162.53	2351.75	3348.39	1932.46	2441.63	1013.15	1541.53	2791.68	2137.61	1828.88	1872.5	701.41	2024.64	4094.47	2260.68	1386.12	1054.4	1942.5	1086.31	1331.3	2169.74
0.97_397.2334m/z	0		2999.52	2808.85	1538.88	7148.93	0	6081.99	8438.56	54234	9081.53	6785.45	7179.24	4466.27	75828	12314.8	4755.95	2535.63	25059.8	9356.43	51200.4	12906	7573.1	18641.5	42983.1	31135.3		7631.82	7217.87	10385.9	5439.64	0	1504.34	3266.71	5511.3	4964.41	3511.62	4889.96	3477.33	1073.55	4053.13	4901.02	3332.84	3318.03	6293.97	8361.18	11873.5	3769.46	30443.3
1.13_346.0109m/z	0		8123.23	5161.82	5728.26	9423.57	16728.6	8319.65	9054.79	13310.1	9214.28	4696.76	4082.02	5063.51	5214.68	7637.47	3165.93	3418.96	1579.36	8252.21	12125.5	18434.2	18536.4	11255.8	14615.8	11817.5		8222.22	11549	7788.78	5653.54	7355.05	15795	9806.26	6372.18	9756.58	9929.78	8553.06	7200.17	10393.6	7852.55	7422.58	8806.26	8067.52	10927.6	3731.49	4311.34	1490.19	2440.12
0.48_256.9590m/z	0		26185.8	29494.2	33205.5	58452.1	40661.3	49693.9	46535.7	58060.9	41683.4	11287.2	11615.5	8171.85	23683.3	27579.8	18802	41734	30637.4	36272.2	35292.2	44196.6	34921.4	32820.4	39381.7	50927.6		27123.2	32011.4	42239	45447	50589.8	42182.2	28017.3	27645.5	28885.5	28753.9	32737.2	30483.6	32668.3	26568.7	28517.7	35704.6	33747.7	38469.8	26872.7	21954.7	27349.7	23904.3
0.61_154.9755m/z	0		55398.9	52474	59716.7	171992	70471.2	118401	73955.2	56088	80156.2	60541.5	59821.7	58848.5	91042.9	68093.9	74662	113311	93970.6	109355	35469	25153.8	32821.3	27732.2	27099.1	28079.7		47794.5	49595.1	49731.3	41463	58895	51551.4	51779.4	61181.1	54822.4	66900.2	75721.1	81734.5	56231.9	59667.3	50241.3	53872.2	63087.1	53530.8	42570.1	34515.9	45191.4	35169.4
2.05_465.2130m/z	0		26423.8	27646.5	18892.3	16319.6	16118	17342.8	17664.3	27338.3	20601.2	21106.9	21618.2	19159.5	13437.6	10959	9410.23	25791.3	15267.1	18637.7	26926.6	31982.4	30304.1	35665.1	34678.7	42717.4		27524.1	23685.3	31000.5	19072.2	21020.5	18568.4	21819.2	14407.1	20570.1	15539.7	20769.5	21343.3	24445.8	17840.3	20829.4	21356.4	14812.9	19760.3	20059.7	13411.5	9014.35	7800.26
1.91_328.2415n	0		2.47545e+06	2.36784e+06	2.44924e+06	601527	454143	446862	3.51807e+06	3.22338e+06	4.26546e+06	1.10424e+06	1.13261e+06	1.0954e+06	1.71761e+06	1.31495e+06	1.70006e+06	1.28558e+07	1.18201e+07	8.53174e+06	743425	441030	602273	879862	944310	857511		2.11044e+06	1.99696e+06	1.8816e+06	785306	1.05096e+06	1.08084e+06	1.95842e+06	1.47858e+06	2.26184e+06	1.75537e+06	2.24982e+06	2.01439e+06	1.76326e+06	2.27622e+06	2.35991e+06	4.21349e+06	3.27888e+06	3.52815e+06	1.96949e+06	2.70884e+06	1.17746e+06	2.18326e+06
8.85_788.6386m/z	0		1.31713e+06	1.30588e+06	1.36966e+06	564934	353068	377970	1.12797e+06	1.36358e+06	1.55014e+06	1.31842e+06	1.47768e+06	1.7372e+06	1.57623e+06	1.39569e+06	1.18277e+06	2.06685e+06	1.90678e+06	1.75619e+06	459086	771053	1.0077e+06	921102	1.15477e+06	871271		1.2973e+06	1.21336e+06	913498	813868	746383	1.11916e+06	1.01016e+06	630257	1.03766e+06	1.13457e+06	1.08071e+06	1.15306e+06	1.40688e+06	1.3764e+06	1.50191e+06	1.3052e+06	1.4978e+06	1.37359e+06	1.32686e+06	1.63465e+06	1.65718e+06	1.39412e+06
8.85_788.7724m/z	0		925012	940658	843853	487144	310126	294022	894961	1.13049e+06	1.20814e+06	853094	969443	1.18609e+06	1.32112e+06	1.07945e+06	891158	1.56796e+06	1.56001e+06	1.33454e+06	303763	554146	804799	648702	863735	546807		846315	946231	684572	612561	624419	821676	1.12055e+06	499287	1.17522e+06	1.22592e+06	1.15883e+06	1.20464e+06	1.36048e+06	1.14017e+06	1.28739e+06	1.03043e+06	1.14943e+06	947211	991074	1.55064e+06	1.39604e+06	1.18474e+06
9.07_815.5324n	0		129403	183731	171213	113453	120471	268358	96969.6	128743	155959	213111	207778	210676	100615	149159	107794	179454	154182	113892	84565.5	86768.1	76324.5	113198	83357.3	127590		126721	150345	123507	146800	145723	153651	123556	122775	100953	103060	119385	176575	140468	185106	134813	108546	165123	151967	215649	187478	204269	172591
9.14_800.5700m/z	0		180014	167124	190141	85369.2	163200	98191	78322.7	58869.7	77141.4	168872	136683	147927	146352	149052	179387	65195.2	71284.4	67070.2	58423.3	58697	62691	64010.4	69844.1	58667.6		145712	164645	156213	76110.6	77921.1	72624	131582	131304	117205	101964	103539	99960.1	207275	227564	270127	94171	122675	72487.8	103637	163648	108569	140091
9.21_673.4876m/z	0		172620	170141	183529	134798	76214.8	86710.8	16247.5	12527.9	3206.34	109164	92287.9	67599.7	147497	172473	163196	13344.8	19801.1	7640.53	44530	101528	113419	231514	293732	255368		130579	122184	86949.4	109228	110716	111622	121252	82969.7	145667	153739	114576	108470	84232.8	74999.8	76551.1	87510.6	125684	112584	209632	244727	240212	313826
19.59_155.8740m/z	0		75421	85292.9	71857.9	106859	150413	147314	126858	132091	125691	116363	120998	12859.7	97907.6	94265.2	81717	133464	108462	134410	102733	111509	90348.3	99788.3	105162	130259		64088.1	101455	106275	107346	125775	94580	64503.5	65492.6	64844.4	78805.2	79002.1	93412.6	123199	124285	93042.3	115906	109396	138797	77427.9	76889.2	84147.3	62050.3
8.56_743.5973n	0		327582	315927	430639	454068	418533	421686	563072	511075	534362	522807	461306	405189	543511	353866	299005	250340	160673	214336	787800	633930	676979	1.08292e+06	590486	715403		387265	470645	722211	416250	546768	502423	288486	340102	392070	276222	209092	191329	1.05433e+06	484420	1.17743e+06	352981	374281	338798	262431	413783	391069	325091
9.28_874.7383m/z	0		18496.4	32057.3	35928.1	10807.6	12054.3	7569.73	2983.72	3348.28	4654.64	28663.5	24013.6	30441.8	25867.7	21253.9	32463.9	4764.08	4015.5	993.828	9879.01	12538.4	16363.7	13180.3	16295.5	15576.3		20265.7	18384.3	21435.6	17323.9	17647.5	28914.5	18306	7757.81	18745.7	12312.3	14698.7	14864.8	21655.4	23625.2	23046.3	16068.3	19766.7	14613.5	29495	26758.8	38134.5	40527
9.99_906.7445m/z	0		23362.2	31894.1	36490.8	17657.3	11987.6	14871.9	23541.6	21858.1	53342.8	59254.8	59683.2	50907.1	52359.6	59227.7	38833.9	25402.4	15818.7	21012.1	15994.2	21268.4	20901.1	26613.9	27047.5	24151.6		48873.5	56019.5	53979.3	32853.7	33178.5	44159.4	27436.2	11807.9	36031.4	21539.4	28183.5	22603.2	40757.2	50948.8	44019.5	49537.6	54982.2	61319.2	38947.5	43095.3	33117.5	34543
10.08_596.4940m/z	0		8226.87	11485.2	8195.96	1823.72	492.568	0	10604.4	6199.91	6442.16	10975.6	6589.73	9376.94	0	7756.09	3028.17	10289	6891.23	13078.8	8488.71	15246.6	13396.8	15195.4	15400.9	13981.4		10175.9	4750.84	4238.35	9221.67	5785.23	10395.7	9683.12	9897.02	11666.9	7298.86	4824.52	6351.5	4283.98	4371.94	8362.02	11873.1	9574.33	8459.31	8010.23	9647.16	8355.65	10888.4
9.50_712.6306m/z	0		50258	37046.9	43635.9	52821.2	33711.1	36723.4	19306.4	17912.5	14950	38086.9	48651.9	51084.9	34547.5	41676.3	31530.9	13871.6	3832.35	10072.4	23806	27904.8	23038.1	19302	23107.9	22923.2		44683.5	40004.3	32577.4	37398	28963	25602.5	31476.9	29533.9	25142.3	32469	29250.2	30864.3	47450.4	35156.4	29479.5	29923.7	25728.4	30050.1	36952.8	43573.3	35811.8	51116.7
9.57_712.5000m/z	0		239582	265896	284921	376991	240305	377117	98577.8	119760	94968.3	369062	429785	399176	237651	179496	238207	93035.5	65910.7	75790.5	137223	109079	174173	112085	180760	175276		272441	216770	180592	306352	179519	181813	264396	295239	246439	230560	224122	220125	301509	237500	267896	173389	210158	159924	350750	197600	255829	307661
9.79_764.5855m/z	0		28877.9	40771	32448.1	35311.8	70794.3	44420	21839.3	32882	38051.5	42240.5	27531.6	47356.7	35070.4	85629.2	70620.5	117570	74704.9	61839.5	45520.9	47371.8	60168	46230.9	41655.1	36194.1		33050.4	30848	25480.4	46959.9	59350	60506.5	39897.1	44253.4	45572	36054.5	36037.5	36283.3	39543.6	39917.8	44687.9	24467.1	48810.2	25256.5	55570	48493.5	44313.5	42546
6.92_699.5001m/z	0		764817	683878	721682	316991	234688	221916	173486	124302	242606	357733	437612	433266	1.41819e+06	1.01772e+06	2.73364e+06	144597	314405	332459	169134	214799	270477	279790	268381	237235		463933	386904	287136	234763	247106	282156	672700	312034	805570	1.02257e+06	1.00511e+06	1.02164e+06	895542	953846	1.21023e+06	631323	747201	403277	1.04721e+06	1.35296e+06	947969	862344
6.34_573.3702m/z	0		54885.5	58449.1	50174.4	72482	93538.9	91785.3	82901.4	86541.1	69394.6	58428.1	53373	48584	70875.1	66628.9	47477.2	72689.5	56714.5	162100	93570.5	101192	78094.5	80941.7	88880.7	109710		44279.5	64384.7	75037.1	66308.7	88104	65893.3	64305.6	59502.3	58338	70703.7	81927.4	60162.3	83120.1	66151.1	67605.8	76973.8	64227.7	91800.4	57553.1	72277.5	64797.1	48620
6.34_591.3065m/z	0		21725.7	18813.4	20950.2	52834.4	52714	71666.2	50787.1	63038.2	38684.7	15209	12030.2	15028.6	19711.4	14772.1	12760.1	26065	10814.1	69301.6	35289.2	44683.7	36417.4	33222.8	40192	26397.9		27677.7	31542.8	33187.8	52254.4	25766.3	29246.5	33488.1	38562.9	28509.7	29867.3	27288.6	28381.8	21773.7	25392.4	15693.5	23226.6	15062.9	48617.4	28761.8	17913.4	23507.5	16895.1
8.20_715.5776m/z	0		1.18136e+06	1.11701e+06	1.04503e+06	706408	1.20514e+06	812942	862047	919479	981810	819961	869666	1.01329e+06	3.04055e+06	1.27193e+06	1.53549e+06	3.10898e+06	3.06625e+06	3.00358e+06	1.33818e+06	1.65995e+06	1.83588e+06	1.48865e+06	1.5313e+06	1.38029e+06		1.15789e+06	922532	1.13959e+06	1.22633e+06	1.18288e+06	1.44464e+06	1.33973e+06	1.37911e+06	1.52799e+06	1.13654e+06	1.01577e+06	1.14618e+06	1.42862e+06	1.19424e+06	1.36807e+06	1.1672e+06	1.204e+06	1.11136e+06	748168	984733	1.64244e+06	1.65751e+06
8.20_775.5984m/z	0		2.19122e+06	2.06315e+06	1.8696e+06	1.25891e+06	2.3494e+06	1.46639e+06	1.78998e+06	1.60574e+06	1.92989e+06	1.64171e+06	1.51551e+06	1.61841e+06	6.08534e+06	2.69366e+06	3.20342e+06	6.41131e+06	6.28187e+06	6.14214e+06	2.32998e+06	2.99265e+06	3.29755e+06	2.60634e+06	2.62305e+06	2.5618e+06		2.10137e+06	1.7248e+06	2.10008e+06	2.34013e+06	2.26478e+06	2.6351e+06	2.57614e+06	2.59747e+06	2.84577e+06	2.17833e+06	1.92337e+06	2.14218e+06	2.79016e+06	2.2312e+06	2.61803e+06	2.2887e+06	2.37657e+06	2.25089e+06	1.51398e+06	2.25083e+06	3.30009e+06	3.38423e+06
2.92_859.5789m/z	55		28153.2	38448.6	37371.6	44513.7	51513.4	60906	56135.6	57199	57062.3	67634.3	75316.3	59923.3	62012.7	17549	32036.1	116824	71093.9	71629.4	35729.5	48575.2	43417.1	33580.3	33770.4	31950.5		25869	29437.6	40854.3	43808.7	38691.5	35056.2	33607.2	38378.4	29741.1	41721.6	37621.2	41279.4	31882.1	35900.5	44612.6	27964.6	35150.4	47020.4	39357.1	28321.8	34943.2	33728.1
7.28_871.5755m/z	49		30508.4	34857.3	28961	20986.2	32015.1	21067	11833.5	8698.56	15220.2	30726	38493	44810.1	56834.4	62069.7	52154.6	15604.1	29848.4	32015.7	12069.8	14862.3	18203.2	14016.5	18861	17877.6		24973.9	24555.2	21878.6	19386.4	27168.4	29567.6	20360.8	9184.69	24409.3	27322.2	28280.4	31163.1	32801.8	20828.8	33888.3	19131.5	22225.9	2818.4	30087.7	52303.5	33308.8	40060.4
10.15_779.5376m/z	38		330406	310483	249144	276870	212510	258333	203559	179908	133244	404829	458960	446586	198026	233062	274383	161481	181791	195251	139801	102976	127182	129802	142240	153170		315601	237796	167344	340018	198659	273985	271887	321782	235467	250665	270088	206068	355601	397304	391067	204768	225256	209343	281255	318040	235004	516152
2.05_803.5186m/z	37		62175.7	56767.1	62736	77761.8	73952.7	84891.1	84243.6	89451.4	79177.2	98174	100264	89577	47495.4	37228.7	45242.7	106010	79793.1	55997.2	54499.3	60992.3	55749.6	55085	52521.3	58271.8		48756.3	50447.1	65404.3	59912.4	67243.8	56901.2	38405.2	40884.8	33962.5	39673.3	44084.3	35929.5	42561.3	48369.6	51729.1	45425.2	45682.4	57702	48033.6	44160.6	30164.3	29028.5
7.42_737.5539m/z	35		20859.8	19803.3	24562.8	29014.2	44418	30923.1	33026.3	42713.7	38917.4	25231.6	24334.1	20852.5	64099.7	31025.2	37126.6	94670.4	131410	61306.1	27357.8	34080.7	30807.3	32357.5	28669.3	22416		20007.9	18787.1	21840.9	30786.5	26524.6	26246.3	13813.1	22291.7	18401.7	18175.5	20506.3	41879.8	18567.2	22769.4	21430.4	29755	32393.9	70162.5	27581.3	18369.1	59393.8	35371
8.20_819.5428m/z	34		120317	133303	116887	146946	200099	151463	546865	494724	524176	143562	131834	143577	157219	85186.2	97748.2	254902	272110	257253	83744	74843.8	70907.5	86807.5	104786	114607		125168	110951	122304	159598	164237	154293	66229.4	78313.6	74967.1	88967.7	84372.2	73577.2	112707	113122	106843	167379	170411	150279	60093.9	73583.4	146532	104449
4.84_969.6225m/z	34		10528.3	7385.03	12920.3	36717.8	16031.1	34958.1	30934.9	24857.3	35079.5	17409	23146.6	21527.6	6341.55	17799.5	9400.14	13672	51879.7	14426.6	37112.7	28218	26035.3	28368.9	13522.6	10996.3		12797.5	14303.3	21886.9	21841.5	24037.1	15181.3	8561	21508.3	8970.84	16474.7	13188.4	8371.57	5712.89	11492.4	12789.5	21722.1	16923.4	22473.9	7905.15	20275.6	18124.8	22394.9
10.57_768.5250m/z	34		378545	390816	392226	564316	796448	711482	943233	893778	811955	498241	460143	443525	289779	334013	317205	795349	1.16471e+06	1.04551e+06	549054	560836	435480	411198	382762	482834		455119	433494	456866	639137	638667	521902	465959	677235	491831	397026	362228	368946	311388	287447	273485	428623	429905	460095	382276	342031	402740	318387
12.65_787.5612m/z	32		90015.1	86996.7	88775.9	149167	98930.8	111819	62908.6	62071.5	69163	129053	109480	143216	120639	184906	193519	17812.9	37791	33748.1	89024.7	58682.5	82166.5	142485	126388	133243		95552.9	74030.2	78318.3	163338	150322	137126	102327	114867	95370.9	119283	104132	115537	132876	116944	124672	103791	118836	92346.4	176267	215119	161908	145875
3.70_865.5146m/z	30		25431	28564.2	33652.2	74740.8	56215.4	53521.2	203950	203633	288546	13819.3	18003.6	19209.2	70264.9	34362.7	43605	187691	288250	187234	10674.7	6373.91	11411.8	7568.01	6859.23	12644.9		35501.9	36782.7	37034.1	1614.23	8125.92	21874.5	17154.7	14306.1	18604.7	30880	37986.1	35843.4	17793.3	25500.5	28600.2	34477.4	32490.3	20808.6	6670.59	9245.04	5782.62	21702.3
11.22_820.5576m/z	29		704974	759819	691133	427362	479600	481739	352461	389146	382573	619422	666744	656774	408915	400692	734747	215801	290584	295014	362754	294351	335500	344098	359832	333232		738092	573905	533272	600994	619798	550801	770165	888204	720347	489071	514090	455236	681976	703065	717657	434451	485388	416363	493272	403700	485442	453753
8.56_792.5255m/z	29		35317.5	33633.5	35837.4	47196.7	100400	54284.9	76905.3	72662.4	86857.3	42380.1	50807.6	44585.9	31084.4	24864.7	15596.9	30284.3	26882.7	49613.6	31640.2	12748.5	26460.4	25122.2	37746	25138.1		20134.7	19926.2	29019.7	44774.8	42524.5	55686.3	17372.8	13158.5	19876.7	31808	27041.5	18405.1	30018.6	25688	29342.3	29779.7	19613.4	17357.3	17355.8	23796.3	20287.3	15807.1
9.50_841.6252m/z	28		39620.2	53305.3	60418.1	47680.4	65431.3	53271.3	5440.01	7367.89	9189.84	38813	47646.5	40964.5	47980.7	66536.1	47090.9	30924.4	18915.8	18747.1	22759.9	25828.7	20264	17358.4	17171.8	14111.9		35172.8	30257.3	40429.6	29218.5	40239	28203.5	28951.4	26542.6	37682.7	25894.5	26037.4	27004.6	64952.7	69500.8	68841.8	27311.1	24171.7	31655.5	32690.7	44590	32328.5	39461.3
7.49_810.5730m/z	28		16873	17388.7	23709.5	39526.9	53086	53376	9431.17	11421.6	16000.5	27221.1	23088.5	25138.9	34573.8	29627.4	26184.6	55654.2	66469.9	64900.2	12168.6	13352.6	13442.8	17062.9	21984.8	27746.1		20955.2	24474.2	29938.9	21854.7	20761.6	27673.1	12585.6	14455.2	11340.2	17206.9	22341	21486.3	19883.8	20663.3	17792.2	24630.8	36202.1	31520.8	13590.5	28437.8	31326.3	27776.3
7.22_797.5039m/z	28		3958.75	10719	6317.29	8117.02	3098.39	2338.26	54626.1	46977.9	69194	7668.29	6968.63	1485.8	11587	11949.7	10812.7	63808.5	118485	96778.8	2456.36	2486.49	3745.86	4204.83	5903.76	5382.97		8994.57	5926.41	5072.71	18821.6	6449.8	20488.5	2156.05	3771.21	5157.56	7163.82	6265.1	6517.51	3677.91	5098.92	6089.11	23135.8	18848.6	22192.4	8121.05	11167	10989.7	13564
11.51_833.5766m/z	26		88418.2	103968	93483.3	105562	124816	120092	232752	174654	203934	83473	100301	108644	98863.3	148676	170154	126869	152124	89368.2	39073.9	53356.5	37202.3	55387	76576.4	68125.7		114707	95978.8	91050.8	133580	169007	105738	84407.3	114347	91533.2	100813	45656.8	62489.8	102452	123159	106396	120086	117501	118590	150815	86480.2	147072	73777.7
3.84_841.5109m/z	24		32338	28178.2	41180.3	22942	30294.3	17693.6	72563.2	68158.7	112828	37854.5	46228	46474	16284	15476.6	25070.5	94107	273219	59931.7	15243.2	11045.4	11463.4	7687.36	8532.36	5083.71		51076	37210.4	30508.2	19592.1	19403.8	22376.5	10718.7	14473	15919	26509.7	22751	29532	18754.8	6931.26	34433.7	16172.6	23095	6216.04	20493.1	24588.5	31700.8	26098.3
5.07_745.5133m/z	24		62301.2	65143.4	68348.8	153088	168514	140851	58733.4	58444.9	93648.9	94240.1	102473	93378.3	72184.2	88262.2	97728.9	52270.4	88934.8	65557.9	39106.6	31323.1	41302.7	31178.7	57332.3	49673.5		63407.6	57850.4	41369.2	74630.8	66870.1	83288.1	62120.6	63886	63843.5	121872	108143	103554	66998.9	82642.8	82340	81083.8	67162.3	81587.1	131095	109324	98249.5	75122.5
3.84_683.5105m/z	23		46676.7	42651	35783.5	19118.3	23275.7	15321.6	67861.9	56172.5	85548.1	49194	56687	54143.6	20251.5	11997.8	22297.5	44060.4	67843.6	31563.3	53365.3	42502	46556.1	49637	41851.7	26773.5		35657.1	30516.9	29651.6	30752.7	26425.4	16240.5	74968.6	86865.2	77719.5	82411.4	76654.3	85352.3	37588.9	32747.8	50865.1	35438.9	34405.6	21512.8	19669.5	28513	28130.2	27947.5
11.36_795.5418m/z	23		209994	368155	160505	263882	164292	246432	1.33604e+06	811954	871854	261173	286239	293941	216366	309461	187478	588937	1.17796e+06	809096	143861	127035	153574	95014	230609	128976		348955	222288	134154	312358	402934	492158	285393	378096	310190	331208	292531	295818	285603	226392	281129	537980	338367	420416	257097	258068	338294	251873
13.66_863.6063m/z	23		151756	153867	173954	287456	198799	232679	441108	430822	302674	213520	281865	285833	192846	345239	691852	202860	249654	146670	329985	299408	256311	305256	192452	278848		228954	219012	318640	280858	315436	300819	365652	380708	380333	292985	270263	280886	382056	316229	286319	396114	335011	320477	404306	337045	243436	261602
2.76_627.4528m/z	23		10421.4	10673.5	9745.86	12234.3	11698	15869.4	20452.2	24249.2	18954.3	9902.91	9867.99	13043.9	10442.7	0	4034.76	17444	15979.1	9744.04	21947.8	16080.8	15348.6	18529	10699.1	10927.6		12157.3	7310.88	7404.54	9377.48	16936.6	9857.95	7785.27	8411.17	7887.36	16912.6	10980.6	11466	5714.1	3637.11	5693.97	10650.4	5997.87	7024.51	4895.37	4882.73	0	7977.17
8.43_839.5290m/z	22		906054	1.00042e+06	368952	216426	167388	160022	180634	169179	359137	507060	476676	1.03089e+06	768923	413401	360957	890243	1.1593e+06	721192	77752	115943	187063	137668	141774	210727		485768	219548	203894	437512	280011	428803	451760	191728	416909	519963	555804	687583	501835	544549	531587	1.04646e+06	1.59134e+06	632983	489231	157487	737027	1.33824e+06
8.56_821.5769m/z	22		188012	189275	200039	201667	244648	196848	132959	126272	135840	345929	360394	308231	270434	225669	212218	280225	227259	220134	96356.5	108699	110429	103890	126411	130922		153693	179282	163150	212835	190382	209499	187942	165710	196046	202973	202593	193556	284440	291451	282905	216405	269685	234440	207782	252097	294418	275220
13.73_921.6153m/z	22		57885.2	58526.4	54447.7	83984.2	52974.6	65422.4	118356	59824.7	85533.3	115614	191592	179259	93903.8	212889	308792	92575.5	108294	83931.2	54734.1	106469	126513	74751.2	92200.5	77507.8		73896.4	86658.5	82876.5	88737.9	73753.3	111452	112519	42225.2	104689	95544.9	95339.9	116951	86290	52904.1	63682	137310	129469	230769	103913	93767.6	63931.9	88344.8
2.92_473.2722m/z	22		92813	82551	83090.1	106124	110187	124811	104333	96913.5	116491	71266.4	85186.4	70651.2	122146	41124.7	58991.6	200050	114521	127557	137291	157528	164397	130672	134969	121978		106443	110679	48143.7	74044	103067	76760.4	151838	153803	129163	158036	153412	155309	147044	87142	116096	87591.9	115267	113550	93875.9	65138.7	82150.2	87100.3
7.57_730.5064m/z	21		78094.9	121932	90719.3	142303	101471	92407	68254.1	82278.2	85053.7	59534.5	88904.4	55865.6	47614.3	55534.1	41823.4	59934.1	74835.5	88637.1	46545.8	38553.8	26861.6	53263.8	46913	43875.9		83432.5	72935.2	61118	108795	110260	80284.2	68346.9	73111.7	57132.6	55699.2	86227.2	37987.1	100803	81770.6	71895.4	70296.5	54477.9	54072.4	50645.2	62307.6	80552.3	59242.3
6.70_847.4958m/z	21		40752.6	44800.2	43379.5	43879.2	35176.3	31558.2	193543	173574	155122	72555.9	65041.6	50636.3	59403.9	62010.9	23782.2	125438	70352.5	118202	20305.6	11885.8	24919.9	22793.6	29190.3	21608.8		29957.7	42780.5	51696.6	53652.4	76716.3	69682.4	41253.5	42247.9	42360.9	50360	51713	56511	46297.4	35125.3	34534.9	48699.2	49121.3	67489.5	41386.2	42049	69424	34827.8
8.07_672.5002m/z	21		463427	434761	495418	639618	837711	592043	291939	301026	377440	342813	332446	303575	1.32548e+06	677333	841976	312352	352087	367212	453737	362305	430294	358539	495164	334646		508458	436241	474859	346083	316304	396781	685190	908773	702057	920320	869426	774429	420684	435369	484449	562905	837078	409463	496916	1.19196e+06	1.18665e+06	626302
13.93_880.6521m/z	20		207555	180443	210471	720556	190495	506302	540435	408825	321540	169674	277220	287913	223294	206151	205323	181603	177770	228090	173490	140175	112369	132179	107467	155930		287672	113360	136212	350788	268163	610237	123259	153773	144921	182181	182815	177980	211697	153945	174059	257855	193041	248688	231314	153901	93658.4	184570
7.57_792.5706m/z	20		153189	150227	179620	210168	205424	184962	146338	153755	184855	141533	118830	143005	183996	139116	84556	142106	233343	252380	88344.7	74120.4	72422.9	83732.5	113279	104768		115661	121857	123619	147512	141786	139942	127796	163632	116559	125362	131418	109753	125882	148046	132690	115592	142866	119907	97441.1	181263	167830	135124
2.05_735.5238m/z	20		1.0188e+06	990608	1.03878e+06	1.04565e+06	695201	1.0759e+06	977694	803234	992528	1.1127e+06	1.0974e+06	883038	1.14839e+06	831131	1.29293e+06	2.81001e+06	2.532e+06	1.70561e+06	1.06884e+06	965757	794907	1.00247e+06	766034	764066		819027	606976	1.00545e+06	802246	928738	766502	1.30023e+06	1.23982e+06	1.17614e+06	1.29261e+06	1.41122e+06	1.20147e+06	1.26534e+06	1.50048e+06	1.33147e+06	1.26952e+06	1.03328e+06	1.26443e+06	1.23341e+06	1.20685e+06	847983	932877
9.21_686.5193m/z	20		151128	128713	152705	197669	184890	170619	59548.7	57356.8	82377.3	143440	148465	132207	171819	161342	226468	73812.8	76498.1	89093.3	159651	132289	148801	131190	170702	127495		137262	134701	134319	117718	123855	124845	159902	194625	158643	168581	176439	162145	142675	147853	158297	130259	161762	106880	288085	307096	279334	207836
10.80_829.6073m/z	20		52780.6	57773.2	53106.4	63588.6	88049.9	50693.4	34057.7	31319.1	41272.3	39868.3	50885.2	46974.5	36502.2	28353.2	32550.8	17626.2	21332.4	28707.4	17162.9	21998.5	18959.9	25641.6	28981.4	29662.1		37200.2	39873.2	28559.6	62515.1	34623.1	41818.9	28373.9	36261.7	37537.6	32549.6	33235.7	29055.8	34752.5	36260.8	40898.4	38944.8	29375.3	27963	43047.1	34263.8	41960.2	36152
10.15_828.5830m/z	20		127654	109101	116430	21626	19494	8157.86	8582.51	7027.54	8272.35	60093	50448.8	77461.5	47690.4	82027.8	76034	10840.4	5319.41	14114.1	22461.9	32198.5	36811.8	44155.7	31916.7	35309.5		71488.9	60597.2	45736.5	34029	12435.4	29508.4	62391.4	30743.2	62940.3	52511.6	43082.1	48093.7	85999.1	95785.4	124342	33453.4	35933.2	21326.6	75170.5	58349.7	62009.2	142448
5.13_771.4903m/z	20		14661.1	16469.1	28884.8	48774.7	42371.8	40145.6	32202.2	57073.5	78454.3	35483.7	31656.1	34755.1	31251.1	19888.8	31373.5	7653.48	24037.3	13155.9	11517.2	9444.54	16795.7	13991.5	17522.6	13709		27011.7	31655.3	18768.4	27031.9	23289.8	38159.3	18505	12346.6	15013.5	37236.9	43272.6	35777.1	34418.7	34729.7	29061	23961.6	21930.4	21399.4	41143.1	34825.3	26687.8	13419.7
12.01_770.5397m/z	19		274792	391620	328387	266125	185630	156180	230782	182682	178610	246303	294228	320767	216824	270115	281399	75750.5	104776	96654.8	204230	158847	147847	375830	251122	183500		327084	271887	306508	271011	239691	188319	349770	307871	373791	260287	191094	173760	446814	376520	449217	289113	232590	203213	389245	284226	372231	300500
7.71_770.5410m/z	19		461426	446392	484530	378491	266005	261662	125776	103235	138176	580003	637446	666233	958574	825819	490922	124842	146326	172526	167261	223341	284455	334819	358680	290856		371195	383082	302462	379711	316422	347018	437151	289513	472972	567692	537265	570360	937823	872506	1.03999e+06	454124	706161	415346	254685	348980	435654	674059
9.14_840.5489m/z	19		24428.8	27383.7	15624.3	20274	19207.3	15557.4	13927.9	15965.5	6879.05	46649.8	29141.7	54091.4	21603.9	19757.5	27423.8	5043.69	4063.45	5606.49	15273.4	17400.8	17071.5	20623.7	17385.8	23850.2		13344	16096.3	15992.6	30819.5	21446.7	29307	21784.9	18333.5	23208.5	18319.7	15334.9	18284.1	34709.1	34505.5	31848	19729	26224.5	17220	33163.5	23378.2	29909.4	16874.7
9.86_758.5381m/z	19		107580	88382.4	103550	156259	139326	151491	115999	99243.2	74344.7	143155	144447	147432	67043.5	95708.9	97944.7	112420	92050.4	83789.5	53686.6	40914.8	52550.3	60330.2	74987.1	80749.6		73865.8	74753.5	63945.3	126512	74792.1	77536.9	77575.1	108540	81981.9	79266.9	91489.1	80880.1	98294.7	100601	102263	77421.5	87688	71668.4	101527	144104	108917	107653
13.86_840.5496m/z	19		68113.2	73861.5	77389.4	53038.5	56694.4	57243.5	93295	73434.1	58720.3	92356.2	115665	121528	58124.9	98149.2	81825.7	57660.4	63140.5	70534.9	66859.2	78746	69435.3	64743.1	60935.9	74274.3		72298.7	85714.1	97234.7	90470.9	84421.9	88524.3	85487.6	66610	71225.7	63946.1	63741.1	63422.6	99476.4	89750.2	71364.9	84615	69781.4	81325.7	84878.5	92459.6	66545	64468.9
10.57_700.5295m/z	19		2.08492e+07	1.88306e+07	1.94131e+07	2.15603e+07	2.47712e+07	1.96701e+07	9.54034e+06	1.24279e+07	1.25586e+07	2.096e+07	1.81013e+07	2.0289e+07	2.8035e+07	3.33229e+07	3.78346e+07	1.24309e+07	1.52983e+07	1.81476e+07	2.10083e+07	1.89464e+07	1.93437e+07	1.51957e+07	1.61855e+07	1.52805e+07		2.22679e+07	1.83285e+07	1.95554e+07	1.85376e+07	1.9145e+07	1.72354e+07	2.92396e+07	3.97553e+07	2.86282e+07	3.28695e+07	3.15136e+07	3.03928e+07	3.27945e+07	3.50503e+07	3.46772e+07	2.67026e+07	2.94653e+07	2.42585e+07	3.50737e+07	3.69063e+07	3.40889e+07	3.1085e+07
10.28_840.5818m/z	19		2.12197e+06	1.99743e+06	2.08274e+06	575825	584023	527111	283895	195569	271553	892038	957202	1.16606e+06	1.55967e+06	2.24805e+06	1.66665e+06	714689	810355	1.21057e+06	438617	658600	812745	586092	729209	522968		1.62469e+06	1.11715e+06	830807	910179	994303	1.14413e+06	1.44059e+06	660941	1.58106e+06	1.50521e+06	1.27528e+06	1.56419e+06	1.40151e+06	1.36657e+06	1.75596e+06	1.28594e+06	1.79694e+06	1.37097e+06	1.4678e+06	1.27753e+06	1.50737e+06	4.50959e+06
6.86_721.5062m/z	19		26346.9	35187.4	43805.1	43147.1	61229.9	40195.4	93220.6	64432.8	106021	14340.7	4832.76	12830.3	47137.6	31579.4	40388.6	74386.6	89244	102681	9938.82	6902.28	8271.65	21041.3	28303.3	22987.9		44565.4	29467.9	19785.9	22057.5	22043.1	27906.5	19170.1	16324.3	21193.6	19813.3	24944.4	23356.2	13198.2	15230.2	15797.1	38430.1	31311.2	33736.5	29099.2	49348.1	38957.2	20774.9
10.51_785.5129m/z	19		75751.5	61024.3	77569.4	157054	297322	265953	184973	238079	211372	156744	159442	144241	83239.9	76851.8	51442.2	160731	86655.4	202496	155509	179237	133267	144653	126979	181948		90032.9	100471	112885	147763	189587	112357	69153.1	112077	71890.8	103917	100636	91207.7	81534.9	45152.6	52014.2	99018.7	117216	157513	85545.1	46030.5	89744.2	20987.3
13.57_822.5774m/z	18		1.2494e+06	1.19802e+06	1.20754e+06	1.05081e+06	998299	962890	767169	801876	801200	1.33124e+06	1.37466e+06	1.19948e+06	581509	1.00799e+06	2.14075e+06	370005	418562	495949	1.02435e+06	1.09692e+06	892752	991192	1.00714e+06	1.14966e+06		1.16471e+06	1.28197e+06	1.45053e+06	1.27141e+06	1.32881e+06	1.10138e+06	1.24417e+06	1.43407e+06	1.27699e+06	1.08116e+06	878706	1.02241e+06	1.29036e+06	1.10505e+06	1.06988e+06	981261	1.0477e+06	811146	1.66815e+06	766488	814152	953576
9.72_728.5634m/z	18		436073	455482	489367	434586	503272	392315	66220.2	60891	62409.6	345646	294999	274133	323857	589054	563494	190999	93300.5	106005	429621	319786	349660	243249	188263	181182		438983	415630	444440	280652	324878	242331	453549	539477	424958	386473	376593	317968	486316	523077	517124	191059	226765	172113	438837	911200	379065	661093
9.86_818.5980m/z	18		1.32884e+06	1.30242e+06	1.59004e+06	1.29812e+06	1.36684e+06	1.08651e+06	758764	825101	943722	934999	949108	828556	996163	1.74215e+06	1.60614e+06	1.53646e+06	1.18058e+06	985198	799944	627499	608941	747775	785699	765730		891747	782973	939709	761036	877192	736195	1.72112e+06	2.15167e+06	1.61609e+06	1.42243e+06	1.32198e+06	1.06311e+06	1.00621e+06	1.18533e+06	1.22288e+06	892283	960272	718907	1.55184e+06	1.66844e+06	1.80619e+06	1.83767e+06
6.63_776.5474m/z	18		5.2692e+06	4.9167e+06	5.18618e+06	8.28746e+06	1.05685e+07	8.2282e+06	4.64041e+06	4.84251e+06	5.00659e+06	3.53195e+06	3.53444e+06	3.27624e+06	6.17795e+06	4.82622e+06	7.21311e+06	6.29614e+06	8.37282e+06	8.66899e+06	3.41006e+06	2.77334e+06	2.85234e+06	2.46965e+06	3.01834e+06	2.88479e+06		4.01939e+06	3.72604e+06	4.03928e+06	3.96794e+06	5.05008e+06	4.16997e+06	6.95168e+06	9.13608e+06	6.96347e+06	7.0174e+06	7.04373e+06	6.17933e+06	5.25509e+06	6.14102e+06	5.64477e+06	4.97952e+06	4.91125e+06	4.15217e+06	6.69495e+06	7.38433e+06	9.28652e+06	6.72642e+06
2.05_709.5302m/z	18		7339.96	5147.8	2937.84	21188.6	11974.9	16709.7	3185.02	6165.28	14212.7	2546.65	7684.96	15788.2	19208	14814.5	12800	12178	5332.53	6476.82	16629.1	10890.2	8022.94	9696.48	15317.2	13835.3		14371.4	2100.48	9211.37	16014.9	9380.19	10718.2	9807.25	9847.38	7572.81	15487.6	25493.4	20840.3	19558.9	15981.8	21868.8	52411	36647.3	31960.3	11868.2	27241.7	10935.4	17543.2
10.93_811.5285m/z	18		107169	116875	120580	244893	439635	397074	355564	373891	346020	388734	393484	372731	244802	193428	109268	273527	146376	337902	215700	313992	210284	218247	212534	316615		137819	176617	202932	230466	302475	218069	187143	140181	202255	251355	205323	239328	270719	187907	155006	255790	262150	444589	223548	146729	203842	102227
8.20_843.5496m/z	18		57477.1	74357.1	60031	65139	94084.2	81037.6	112099	107445	120262	65839	60932.3	68585.5	60689.9	35068.8	29685.4	83222.5	57130.3	62545.9	57549.3	65681.3	63892.5	53849.6	48248.1	72103.3		74046.7	62230.4	68634.3	86036.6	99985.7	92692.9	40352.8	48563.8	42616.8	33600.2	27937.5	29839.1	48844.1	31494.2	26885.4	32082.1	50017.3	49914.6	16800.6	23229.1	35217.2	38564.5
10.80_726.5452m/z	18		1.27611e+08	1.20158e+08	1.24696e+08	1.20809e+08	9.06023e+07	8.80521e+07	4.00143e+07	4.67276e+07	5.12143e+07	1.29581e+08	1.1187e+08	1.22286e+08	1.30083e+08	1.36753e+08	1.98402e+08	4.49237e+07	6.34872e+07	6.27229e+07	6.38687e+07	5.91511e+07	6.53628e+07	5.59213e+07	5.85308e+07	5.30209e+07		1.20994e+08	1.10037e+08	1.16377e+08	8.67903e+07	8.53529e+07	7.48139e+07	9.42673e+07	1.13029e+08	9.71942e+07	1.10777e+08	1.07254e+08	1.17159e+08	1.89748e+08	2.24294e+08	2.12886e+08	1.15317e+08	1.24238e+08	9.50512e+07	1.73846e+08	1.98338e+08	2.05159e+08	1.82574e+08
8.36_778.5621m/z	18		1.50096e+06	1.34223e+06	1.39948e+06	1.14205e+06	2.11834e+06	1.29318e+06	6.27841e+06	7.38896e+06	7.17484e+06	1.32991e+06	1.24264e+06	1.30464e+06	5.14218e+06	1.88044e+06	3.08459e+06	1.78954e+07	1.88742e+07	1.87743e+07	1.6306e+06	1.63938e+06	1.75701e+06	1.16092e+06	1.26204e+06	1.28555e+06		1.64201e+06	1.21846e+06	1.35089e+06	2.63626e+06	2.70248e+06	3.46687e+06	2.98568e+06	3.48476e+06	2.85945e+06	2.85893e+06	2.49528e+06	2.42158e+06	2.06135e+06	2.25028e+06	2.1901e+06	3.27425e+06	3.67143e+06	2.64127e+06	2.0661e+06	3.02906e+06	4.73009e+06	2.84368e+06
1.49_504.3120m/z	18		15129.2	17074.7	19652.6	11933.1	12636.4	10077.9	1732.91	3400.07	3019.23	9065.43	3780.52	6660.17	2188.69	2537.9	5654.56	11368.4	11611.7	12253.8	7505.85	5464.32	8308.57	7808.1	10476.9	8871.82		15308.5	11342.9	13842.9	11101.6	10156.6	17764.9	32617.5	23478.6	28149.2	20575.5	14592.7	12672.8	11798.2	10915.6	20027	24126.4	26852.3	19084.8	17296.3	21878.4	27281	12960.7
9.63_780.5307m/z	18		90830.7	92890.7	95709.8	118389	110983	114745	18575.6	24843.2	24528.5	102232	113214	95611.5	51294.3	65043.9	54110.6	45897.6	31916.8	32983.6	62939	51988.9	55921.4	43035.7	64161.9	50592.9		79088.8	93906.8	99277.5	89799.6	88728	69524.1	67497.5	65010.9	72049.1	56049.5	55610.6	50070.8	93779	93604.5	101081	37159.7	46286.4	34621.5	80694.6	111947	67950.8	57764.3
13.08_818.5946m/z	18		249415	238061	308917	239624	173882	187554	106655	107826	91012.1	246526	245749	262587	189681	200199	236430	52369.1	46715.9	42870.2	163427	139995	149205	124511	112099	114262		251273	205847	179885	253845	160046	146376	202637	236768	199282	132538	116452	106205	344744	355350	278316	133729	120002	112311	216764	184472	175337	219627
6.99_723.4709m/z	18		32092.4	43601.5	25550.3	24132.3	17773.7	17475.3	15916.7	13688.9	38051.2	20089.6	20017.7	24335.5	91926	58901.2	121167	19361.5	67301.7	50811	9821.5	12238.8	13539.3	23601.9	26641.9	18316		20946.5	20103.5	9996.43	32357	13012.1	33536	19428.8	12310.5	22553.6	31937.1	46712.7	42446	41848.4	34963.2	50385.4	57950.8	58676	43743.4	40248.4	51556.3	54854.4	78668.4
7.57_911.5745m/z	18		41178.7	38989.1	52614.1	14195.1	10582	4201.13	25333.1	9575.35	29359.1	48202.4	51595.6	61739.9	33823.2	42473	46537.1	19128.8	28558.5	60765.3	12317.4	16129.3	18438	16875.3	18898.8	14398.7		19057.4	21772.8	17193.8	54968.3	48015.7	71424.4	29408.1	14365.4	30566.6	24708.2	22332.4	26089.2	41736.7	37845.6	39475.9	16379.6	26529.3	11752.9	51579	53074.1	75489.9	45647.4
14.15_824.5861m/z	18		137942	143605	121914	94776.8	78907.2	87638.3	123759	114675	99331.6	252863	201513	236073	304849	281062	355122	88879.9	98744.6	97458.7	360185	355685	407820	356856	315734	276352		190918	163865	224697	160670	146695	142120	264499	306602	285008	219628	203760	195289	265536	253790	249257	210094	234994	236551	247044	364297	271244	377901
13.73_683.5004m/z	18		16607.9	15388.6	15746.9	33636.3	25882.4	31928.7	8964.05	3281.9	4181.77	18971.7	24848.6	25226.9	11866.6	26208.2	34538.4	18155.9	18792.8	15521.6	17978.2	22437.7	14053.7	15168.8	19806	22942.5		15465.9	20987.2	18374.6	22733	27736.3	25563.5	16852.9	12622.4	16975.8	22787.7	31911.5	32833.1	27844.9	25191.7	18928.5	21291.7	21849.3	20616.3	19073.7	34280.6	17633.9	22301.3
12.23_740.5642m/z	18		990436	996443	972168	588331	469589	422528	164862	207157	255593	984580	841402	822718	926693	1.35688e+06	1.13567e+06	103786	155577	139501	846464	719226	788365	876504	816404	665589		847489	827504	933458	689300	663887	573894	1.30065e+06	1.59563e+06	1.28184e+06	904497	862729	775376	1.15976e+06	1.22829e+06	1.21328e+06	531764	557077	424247	1.45514e+06	1.46662e+06	1.33072e+06	1.75387e+06
8.65_804.5772m/z	18		4.39892e+07	4.13311e+07	4.5134e+07	7.15432e+07	8.18742e+07	6.85399e+07	6.74475e+07	7.03601e+07	7.3952e+07	4.80761e+07	4.56934e+07	4.13069e+07	8.02473e+07	6.76516e+07	5.84502e+07	1.41859e+08	1.25478e+08	1.08047e+08	3.39516e+07	2.97633e+07	2.98188e+07	3.18455e+07	3.74904e+07	3.74487e+07		4.11992e+07	4.00788e+07	4.26783e+07	5.02222e+07	5.58967e+07	5.32459e+07	4.9523e+07	5.73171e+07	4.79095e+07	6.2803e+07	6.27452e+07	5.86012e+07	5.87461e+07	6.44349e+07	6.18043e+07	7.77835e+07	9.60256e+07	6.87388e+07	5.1153e+07	7.75321e+07	8.89427e+07	7.53172e+07
12.07_714.5464m/z	18		1.3839e+06	1.28116e+06	1.36248e+06	1.03391e+06	937419	823749	483180	665868	678243	1.55031e+06	1.27282e+06	1.5039e+06	1.44995e+06	2.08694e+06	2.36982e+06	409341	564054	480770	1.62886e+06	1.49989e+06	1.67234e+06	1.35091e+06	1.35839e+06	1.17854e+06		1.25833e+06	1.16156e+06	1.25027e+06	915091	872664	837276	1.89761e+06	2.3806e+06	1.86103e+06	1.62898e+06	1.56578e+06	1.48764e+06	1.74924e+06	1.82134e+06	1.83436e+06	1.0222e+06	1.16906e+06	811125	2.14621e+06	2.1673e+06	2.06109e+06	2.99089e+06
7.35_714.4768m/z	17		108664	132855	87094.1	158638	152009	138680	164445	194702	228703	78225	89254.1	82455.1	175286	106507	124001	103869	126081	158717	58099.7	46999.3	55235.8	59257	56081	35958		76420.8	68492.6	69960.2	118832	114361	103185	96069.9	122892	107944	100571	143453	94771.3	83601.7	85563.9	78555.4	135650	89834.1	120442	95888.2	123591	135710	65020.5
8.49_728.4931m/z	17		156151	120762	96939.1	94556.2	79315.7	62898.2	61780.6	58356.3	65762.7	99903.4	64974.1	112031	76136.1	56201.9	55318.8	50171.7	55600.1	40722.1	28146.5	32721.7	36470.5	42777.4	33927.6	52518.2		78017.3	55805.7	47376	81408.6	78924.7	65291.9	93645.5	99746.1	102626	73110.6	50609.2	58496.1	83210.9	82826.1	66192.4	55113.1	85054.5	62330.1	76458.4	87891.2	90577.3	94144.1
11.58_844.6082m/z	17		114500	105685	114663	90540.3	70705.2	67138.5	81303.2	106674	131702	102773	89262.7	105503	91835.6	74044.3	175131	85381.7	185486	111345	75924.5	73438.1	83134.5	75332.6	77046.9	71206.6		108281	105206	106292	106614	116454	140359	77575.7	77194.3	87335.4	86354.5	86862.7	77089.9	127598	111658	114269	95181.3	90906	60421	111654	128422	107336	94185.3
13.66_780.5930m/z	17		8.03559e+06	7.72191e+06	7.4128e+06	3.31162e+06	3.39551e+06	2.51314e+06	1.6637e+06	2.30178e+06	2.51688e+06	8.01495e+06	6.75375e+06	7.48581e+06	7.04907e+06	1.1241e+07	2.11254e+07	3.56162e+06	6.82231e+06	5.45256e+06	5.49256e+06	4.8557e+06	5.33352e+06	4.49033e+06	4.90556e+06	4.00199e+06		6.65405e+06	6.91465e+06	7.20879e+06	7.45357e+06	7.32344e+06	6.89467e+06	1.40322e+07	1.66384e+07	1.38379e+07	9.67492e+06	9.71228e+06	8.37191e+06	1.035e+07	1.04777e+07	1.13028e+07	1.01189e+07	1.14755e+07	8.77063e+06	1.22782e+07	1.37683e+07	9.30401e+06	1.38684e+07
6.77_885.5534m/z	17		2.7609e+07	2.54086e+07	2.61403e+07	1.20907e+07	1.01047e+07	6.89808e+06	2.51192e+07	1.28753e+07	4.0423e+07	2.71939e+07	2.76109e+07	3.21054e+07	7.539e+07	6.20266e+07	7.43787e+07	9.62642e+07	1.37544e+08	1.50518e+08	4.52051e+06	5.0545e+06	7.05175e+06	9.23161e+06	1.19669e+07	7.86621e+06		2.68264e+07	2.41285e+07	1.66797e+07	2.51374e+07	2.32156e+07	3.91556e+07	2.38323e+07	1.13448e+07	2.48429e+07	3.22991e+07	3.03724e+07	3.2836e+07	3.76426e+07	3.38817e+07	4.45926e+07	5.6809e+07	6.31854e+07	4.70138e+07	3.63531e+07	4.56836e+07	7.77022e+07	5.31959e+07
13.86_908.6097m/z	17		7371.42	11537.2	10573.8	14299.7	21804.8	32836.8	31598.5	23080.4	9412.92	14166.4	15169.7	14287.7	19890.8	32395.3	21998.9	19372.1	17228	24025.9	11592.7	11772.5	11667.5	24171.4	7418.13	15173.3		9309.17	17730.3	14015.5	17620.1	12909.4	11472.5	21022	17864.4	19011.8	20321.1	19200.2	23025.9	21366.3	23078.7	23081	21819.1	23766.7	32323.1	38291.1	27856.9	18395.9	25554.4
7.78_756.5248m/z	17		73237.8	76956	48846.2	98321.8	76883.2	77432.5	19864.7	29666.3	23674.1	49614.9	59218.4	48674.8	63944	52918.4	39734.2	9745.62	14714.8	16607.1	22031.1	19541.4	29018	30938.7	22325.8	25501.1		57612.3	46187.5	41549.5	47723.9	49707.3	46203.6	52126.9	57567.3	52427.4	38493.4	41939.1	40054.5	60415.9	71576.8	58952.7	42968.3	46130.5	29124.2	36512.3	55493.4	81063	91032.5
9.93_772.5576m/z	17		185926	174583	176149	88362.4	55131.8	53721.3	35525.6	40748.4	68478.1	305023	309610	356978	273860	390498	310781	77823.2	66042	63798.7	68273.3	112884	132969	178015	159566	149173		162182	136155	106801	95217.5	101619	141957	143596	81712.5	160496	145578	130466	164119	329226	321811	381843	202538	251452	199566	178875	156408	162610	394197
7.78_876.5997m/z	17		115054	113661	129832	57023.8	24816.6	21213	82324.1	30784	82789.7	103104	79343.4	131313	251268	230299	166928	63825.6	77132.5	58417.7	35421	46311.4	60625.9	50495.2	68126.7	47215.3		114201	136785	119269	75675.2	65072.9	92168.7	121335	38663.6	138512	80792.7	70799.6	75055.4	144494	143217	188847	151721	264831	130627	108693	139503	171636	236407
10.71_738.5516m/z	17		296874	279082	312823	195314	255762	175929	42758.1	54338.5	55591.4	220090	185780	186307	148168	180291	230067	54830.3	79487.1	63548.7	159237	129821	135527	126716	156494	148967		217375	170704	181247	184155	204830	196352	226243	289057	245521	186250	158382	160238	162216	157500	197638	122137	129964	128488	273830	301870	275685	268854
7.57_746.5146m/z	16		3.46805e+06	3.28864e+06	3.62665e+06	4.59775e+06	5.72046e+06	4.08057e+06	7.80167e+06	8.14076e+06	9.25476e+06	2.61205e+06	2.43045e+06	2.69578e+06	9.32256e+06	7.28709e+06	6.16895e+06	1.7389e+07	2.53145e+07	2.67061e+07	2.1992e+06	1.72848e+06	2.00355e+06	1.93463e+06	2.14615e+06	1.97564e+06		4.02053e+06	3.81039e+06	3.80255e+06	2.46779e+06	3.12296e+06	3.56773e+06	4.50514e+06	4.93919e+06	4.45119e+06	5.16253e+06	5.72961e+06	5.01841e+06	3.76976e+06	4.61413e+06	4.32101e+06	7.51865e+06	7.24411e+06	5.54373e+06	3.72204e+06	6.92896e+06	5.88858e+06	5.6388e+06
8.72_828.5276m/z	16		36629.5	32837.5	37307.6	39314.6	56354.1	38264.9	151315	133252	126520	41467.3	37628.3	30627.8	30127.7	27558.2	4201.57	104709	57186.2	81290.1	28586.2	24674.9	21679.2	27971	34685.1	37421.3		31464.9	42415.4	46601.2	39668.4	40771.5	44949.8	19961	22525.6	21754.7	17550.8	18686.3	17602.2	17417	16201.6	17835.9	34634.2	39267.2	40352.3	19844.6	30118.6	34744.7	22345.6
5.70_850.5294m/z	16		5324.13	6299.78	11564.5	29752.9	26263.6	29689.4	22341.2	45283.2	56169.8	4159.47	1629.15	3011.64	16905.7	6951.88	19498.9	28246.3	48385	39248.2	1586.86	4117.2	4438.81	8016.52	9731.75	7223.94		10334.5	14920	6396.93	12015.5	4902.27	11440.8	8495.21	9789.54	9016.35	14877.4	17588.7	13926.6	13519.6	14527.1	12296.9	12621.4	15126.5	11690.7	15198.9	19050.2	9417.46	20775.1
11.22_855.6244m/z	16		106496	112777	96746.5	210004	176523	204864	87069.4	90835.3	78948.6	83036.3	81642	74370.8	92486.7	94734.6	165919	64494.5	97810.8	69243	64213.9	59278.1	65735.3	69819.8	72705.9	80977.1		158023	112297	89459.4	127649	111172	121173	81766	98401.4	100782	74993.7	77887.3	67351.5	102511	98268.2	87263.6	92372.1	89252.4	82936.3	82707.9	77782.1	110980	93580.6
14.44_796.6283m/z	16		318650	254641	284220	52857.1	41499.2	38060.6	39940.8	47480.1	65201.2	151249	117675	131504	199549	454692	273443	36321.6	28530.3	21795.1	256158	264166	300831	226490	149304	118880		224653	217084	240851	142072	125060	114838	313344	451179	415258	145522	121691	142961	379145	362271	473554	168914	159467	173055	241435	525515	212418	381701
10.28_756.5962m/z	16		310392	281110	327452	305260	248218	272304	46051.8	46041.6	60102.4	271013	220343	212451	133821	217143	170666	33785.2	53303.5	71340	198580	162827	162279	141024	108405	113046		320100	247531	276795	190091	156951	134878	169685	196789	158906	122078	112676	109899	278453	350406	302238	86607.7	106776	60435.6	145748	159135	153405	284443
6.99_810.5323m/z	16		2.15492e+06	1.91772e+06	1.94658e+06	1.03608e+06	892333	789007	849387	601282	1.2302e+06	1.21634e+06	1.31479e+06	1.45289e+06	1.01344e+07	6.99168e+06	1.10458e+07	1.71968e+06	4.31348e+06	4.42436e+06	513035	697812	858038	1.26674e+06	1.69242e+06	1.23137e+06		1.40545e+06	1.24411e+06	832144	1.14845e+06	1.18859e+06	1.59e+06	1.85935e+06	910602	2.04545e+06	4.17952e+06	3.94515e+06	4.18575e+06	2.92198e+06	2.94681e+06	3.89558e+06	5.04106e+06	5.54527e+06	3.42421e+06	4.35939e+06	6.63042e+06	4.76984e+06	8.79804e+06
8.49_812.5500m/z	16		576794	506941	602057	130077	157414	110907	135988	109924	160009	312608	364086	368505	1.20006e+06	478784	734510	455324	731381	583284	123659	142955	179187	152728	224731	139746		391613	318404	237531	283635	282547	390275	398734	164302	469864	499444	504490	515373	386013	405332	615811	695121	1.16324e+06	496078	791739	1.23139e+06	1.79299e+06	1.73783e+06
12.43_889.5749m/z	16		174901	160685	149428	107627	51296.7	79269.3	14049.5	30340.1	51228	223586	185097	200479	124867	194752	228997	14310.8	13881.7	15262.1	104330	96024.8	99253.3	118972	110009	85119.1		148042	156410	161082	137461	126328	145050	193583	217017	192914	132109	137403	134864	195577	225920	243393	107601	121732	86680.7	145817	156358	137163	218691
10.64_862.6147m/z	16		475970	454204	484929	263405	188085	245614	144176	101918	194935	1.15197e+06	1.23821e+06	1.54525e+06	769958	1.17812e+06	1.26198e+06	389713	414445	332741	377157	596244	878916	491671	601284	368321		730459	517366	675918	551558	507580	655422	943765	228398	1.00808e+06	1.11637e+06	944910	1.2358e+06	983094	693656	1.13965e+06	628989	720454	667199	1.00247e+06	1.09404e+06	917586	1.31415e+06
9.93_859.5296m/z	16		28185.5	24488.2	26045.8	54320.2	71184.4	74117	279218	273503	221552	95610.5	91318.4	70262.6	39728.2	49678.9	21963.9	369182	137008	252243	44507.4	46524.2	40476.1	42252	53347.6	59716.1		36880.8	47433.2	65447.5	84015.6	104550	87452.2	26657.9	23884.5	27869.2	42831.3	34727.1	42021	41955	33228.3	20913.9	84688.2	78740.6	116733	48861.2	30003.6	43013.7	16338
6.34_591.3355m/z	16		67899.3	62532.1	59370.6	89786.1	122547	137664	135071	122899	86760.3	44872.9	55709.4	39788.2	49732	40613.5	28661.1	76720.1	36589.4	156971	121012	136786	98531.7	97032.3	96105.9	132287		63512.1	82298	102101	78546.8	110241	68689.7	77452.9	78283.3	54596	58306.7	59150.9	63704.8	48000.3	60312.1	43242.4	46747.9	45475.8	87300.2	62821.5	44908	62850.7	37222.2
7.93_752.5649m/z	16		53791.3	57250.1	66627	116129	122906	97299.2	28680.5	29038.4	38676.9	73399.1	59631	55813.2	112999	90026.4	68462.3	39470.2	39356.4	63577.3	35596.4	26821.9	30829.7	38056.5	43477.9	49865.2		49217	49917.2	51332.8	50020.5	53233.3	43540.7	27706.6	27606	30075.4	44652.8	53973.3	38339.9	60032.4	69027.2	63561	47807	59205.5	34324.1	29978	79217.4	83157.4	101332
12.14_752.5621m/z	16		2.59033e+06	2.47961e+06	2.49235e+06	1.3843e+06	1.96351e+06	1.29065e+06	513850	638010	704143	1.84579e+06	1.53184e+06	1.62293e+06	2.96631e+06	4.82211e+06	4.90361e+06	1.01176e+06	1.69372e+06	1.28043e+06	2.15481e+06	1.79774e+06	2.0079e+06	1.59957e+06	1.86706e+06	1.63415e+06		1.84944e+06	1.71826e+06	1.92648e+06	2.3365e+06	2.41071e+06	2.34164e+06	3.6634e+06	4.65135e+06	3.69987e+06	3.38728e+06	3.34391e+06	3.07794e+06	2.14535e+06	2.27763e+06	2.28783e+06	2.70324e+06	3.36722e+06	2.55482e+06	3.91892e+06	4.08352e+06	3.72977e+06	5.73675e+06
9.50_810.5342m/z	16		441416	445653	478392	402891	518380	408092	330632	256225	329676	498218	505037	433807	423135	479781	352999	246855	123726	173771	372623	466001	435768	497838	451565	447454		401867	459037	489251	389745	446569	395524	375157	352298	354888	364280	359108	350413	412089	379601	363499	320592	376702	410885	460736	539104	418231	321098
9.57_907.6011m/z	16		16296.8	14316.9	14610.8	6927.76	0	3720.93	8993.05	1722.27	11346.3	17147.7	33506.8	33054.2	17810.8	28641.6	32704.3	36714.7	11099.6	14890.9	10042.9	9979.13	15693.8	12259.8	14880.1	14813.1		12169.5	16791.5	16522.8	21637.2	11722.1	19722.3	23996.1	6409.07	25557.4	19353.5	18743.4	19614	29797.9	23385.2	23493	23227.3	31671	11723.4	32769.5	21483.1	25775	33360.7
7.78_836.5512m/z	15		443214	439311	454459	268461	297413	272351	388357	292313	503068	490904	486316	528727	814305	845166	460121	1.61947e+06	2.70892e+06	3.30243e+06	186940	211950	259622	189079	240848	210071		227806	226103	172390	536730	609534	829951	465785	242390	398971	449435	431912	455817	413161	355560	411340	725820	1.01473e+06	640256	474770	790322	1.08173e+06	1.4961e+06
8.49_886.6114m/z	15		9.17901e+06	8.96488e+06	9.61678e+06	4.43507e+06	2.22899e+06	2.59808e+06	1.76957e+06	969994	2.53078e+06	6.9648e+06	7.03673e+06	7.09059e+06	2.19324e+07	1.11629e+07	1.07127e+07	4.54729e+06	3.83948e+06	3.14139e+06	1.9506e+06	2.33582e+06	3.1327e+06	4.10607e+06	4.5297e+06	3.57097e+06		6.2248e+06	6.2406e+06	4.74403e+06	5.93161e+06	4.6926e+06	6.44962e+06	6.89855e+06	2.45605e+06	7.3572e+06	5.62767e+06	5.26169e+06	6.18411e+06	1.10664e+07	9.61912e+06	1.18322e+07	8.52648e+06	1.26588e+07	7.83873e+06	7.92505e+06	7.69561e+06	1.17776e+07	1.88239e+07
11.29_900.5563m/z	15		83277.8	77488.2	67593.8	117885	87265.1	122432	116753	96770.3	105105	95783.5	123988	113807	68908.1	82783.1	102397	78575.2	95054.3	61257.8	67920.8	64080.9	64927.3	62425.2	71741.7	69826.4		81300.3	77446.5	72286.1	85769.8	105387	101068	59755.6	62268.9	62476.6	66999.9	72243.8	76915.8	73923.5	52071.8	64446.5	71542.5	75425	64333.5	74963.3	52039.3	72338.2	73938
13.86_840.5768m/z	15		60139.8	60637.2	56915.5	76093.1	58039.8	63454.2	74182.6	98649	83706.7	68745	114434	133254	135349	175504	165143	81618	90178.6	67102.1	114154	135838	121509	127189	93926.3	108440		54494.9	135542	71072.5	104645	119846	112504	119216	124809	108184	97515.2	93991.2	104242	146965	138802	143232	127296	130933	135463	128666	156112	146011	136300
7.64_696.5034m/z	15		34698.6	30087	34353.3	25292.6	20196.6	24948.8	4134.13	0	1952.8	20329.4	23097.5	15626.6	17122.8	11503.8	16904.2	0	5708.27	6377.13	16874	17451.1	17790.9	15648	27808.7	22095.2		30771.2	28160.3	28666.8	45030.2	40987.7	43146.5	65638.9	77810.1	64996.1	24943.9	24610.2	24529	23657.3	23373.4	14428.7	22390.1	25247.6	12587.9	25876.6	43382.4	52727.1	41060.4
10.44_802.5798m/z	15		736641	672124	763061	537822	580486	502455	326563	342314	375744	687186	640728	697480	489824	628459	566395	235758	253673	294690	306292	276967	302553	317352	333539	315561		971513	864967	916253	472249	450143	408772	632567	832078	606482	390177	400561	367003	854013	901249	920295	439948	513566	418561	368895	327224	354617	697615
9.99_904.6229m/z	15		7.24137e+06	7.35558e+06	8.21263e+06	2.85093e+06	1.12819e+06	1.55484e+06	7.0328e+06	2.22315e+06	1.06051e+07	1.22193e+07	1.1654e+07	1.29285e+07	2.39868e+07	2.90097e+07	2.94315e+07	8.73938e+06	1.0068e+07	7.35148e+06	4.04982e+06	5.56467e+06	8.03371e+06	7.53468e+06	7.54848e+06	5.42761e+06		1.47942e+07	1.38567e+07	1.39039e+07	6.43006e+06	5.5217e+06	8.96954e+06	2.22419e+07	5.19498e+06	2.22075e+07	1.27061e+07	1.19798e+07	1.36191e+07	2.24896e+07	1.87202e+07	2.71946e+07	2.96644e+07	3.34682e+07	2.56634e+07	2.28549e+07	1.87199e+07	1.77193e+07	3.02886e+07
7.78_740.4918m/z	15		165581	156172	136708	200659	208661	193949	311434	365622	369421	112571	127218	108163	267199	212288	182867	223116	261947	246102	80070	66408.6	88347.1	125903	119971	110899		158727	119589	116551	187193	221220	164014	138711	197441	146817	178233	164809	183440	133667	145041	140987	180041	212357	170835	131335	192572	239167	158557
14.51_849.6288m/z	15		2879.33	3752.92	4208.74	10100.9	13259.2	11513.2	6761.4	8736.21	8011.91	8816.13	14583.6	20914.6	22499.2	17164.8	23762.4	9768.94	12176.2	9523.39	24464.5	22400.8	21581.7	11909.3	19350.7	17824.6		8194.61	6338.8	9872.43	17048.3	12566.7	18472.5	7266.33	12084.2	9425.7	7036.88	12357.6	14310.5	12323.6	10014.3	13125.6	12720.1	10719.8	9331.67	22576.8	14014.8	17603.8	14036.6
13.57_925.6283m/z	15		249148	217909	257111	333379	264676	296652	179531	196991	209366	213299	281083	239418	149658	197563	378955	112443	135353	121689	185201	220444	197276	188286	177734	188925		249224	214903	199538	262064	218722	295086	133169	115279	122931	129504	120902	159526	144108	144176	132494	126743	134698	120812	278601	115753	117201	108211
10.08_878.6138m/z	14		180554	174063	185404	80791.7	68263	78313.6	223368	63675.2	201316	281443	299183	414208	416846	624672	580094	397585	338374	231752	128637	255834	367220	221698	205291	173883		283338	291476	324857	202472	213530	266483	476028	87944.1	570187	314112	263452	373642	263509	222577	343987	556778	611616	917996	402263	301021	261349	666776
7.57_787.5417n	14		421506	451880	448936	529586	611785	512752	662919	685161	840955	369617	393017	380579	821518	601744	385627	651738	709386	1.0337e+06	175126	147422	174999	283524	318519	265608		355940	353123	321600	471887	503592	500763	346708	357741	352406	433126	443462	426724	372727	376484	387426	542404	573062	513222	367461	546210	587926	420901
5.13_748.5214m/z	14		189138	181839	187211	180461	204999	164177	85148.7	103330	136552	61417.1	61069.4	48013.1	91023.2	82968.8	102805	128634	185268	129137	61127.3	55548.8	52319.1	34687.4	43229.7	42243		83603.3	76558.7	76292.8	74873.5	86198.5	79990.5	121064	145393	120267	86717.1	87346.7	80163.1	76720.6	86670.6	98404.6	60913.5	59427.9	43607.5	104529	159382	121775	47456
13.86_939.6505m/z	14		54832.6	47999	33938.4	76273.1	52924.9	61059.1	58874.4	70511.1	64692.9	62867.4	39931.7	60683	55741	61040.8	41154.7	29228.6	35617.8	25940	48063.5	27523	44406	38992.1	46116	25416.3		53517.9	10929.8	31814.3	33320.1	30615.5	30740.3	26892.3	39966.8	38386.8	33751.7	25462.2	39445	30799.6	38343	31840.4	48808.1	35319.9	54189	32227.6	41492.4	28612.9	35431.2
12.94_863.5632m/z	14		368803	377695	451108	289997	283404	248174	271395	304690	415921	771383	686543	694589	834726	894888	918716	579845	810167	997568	267288	236763	266908	271930	287153	244586		341690	327885	358423	374983	450984	373570	559281	635582	570184	507908	525205	499321	624141	628915	628374	633009	659855	585290	685894	627818	573287	661883
9.43_834.6290m/z	14		23849.1	20548.2	23923.2	15277.6	19294.6	7273.67	31766.4	33377	32486.8	16089.8	11988	18484	30215.7	29930.9	24567.9	45550.6	23775.1	20882.6	14200.2	12942.7	13999.7	22314.1	22759.5	15829		17867.7	21919.8	18523.8	26529.8	20567.9	23384.1	15901.2	15519.6	20089.4	14905.7	13961.5	15236.4	17193.1	23711.3	23530.3	18324.9	16385.4	9284.49	14543.5	20322.3	9343.85	16297.4
11.58_868.6148m/z	14		454672	439848	335146	622973	381125	446778	1.05658e+06	756515	694972	311899	326406	330156	256954	368788	476996	161863	210993	230178	228126	160467	169540	220131	330081	182028		793101	455730	317389	516686	381015	442400	382723	502410	431021	271932	202893	221714	569629	538034	598128	528863	485980	383338	350996	275104	403018	404521
13.44_830.5952m/z	14		132648	147208	170212	288356	169114	223098	157723	128380	115611	144396	208380	184642	111800	135428	269067	88929.3	99389.3	106444	137481	124522	115275	140983	123547	121257		104612	135053	119867	209317	152250	163928	140577	182436	136822	146645	148351	144475	183536	145675	141849	131846	107796	108410	196487	100555	155117	114679
0.97_612.3387m/z	14		17662.7	18761.8	15768.9	7808.88	2061.12	8016.16	97289.4	65446.3	80657.5	13980	13746.8	8519.19	12473	14994.1	11356.6	117751	100456	63762.1	11095.1	8776.01	8377.85	12632.2	13789	16384.1		24081.8	12676.8	16355.1	16713.9	13487.6	14955	18441	16917.6	18831.1	18243.1	22376.5	18308.3	13310.8	17858	15534.2	44370.6	41093.5	23054.8	17063.9	25602.7	22698.2	18992.3
12.59_804.5936m/z	14		6.94763e+06	6.63286e+06	6.63945e+06	3.69728e+06	3.65222e+06	3.21324e+06	1.03921e+06	1.35721e+06	1.55568e+06	8.21087e+06	6.99871e+06	7.07503e+06	4.61751e+06	7.30427e+06	1.06485e+07	767683	1.04288e+06	959252	3.43897e+06	2.80109e+06	3.18829e+06	2.98496e+06	2.93808e+06	2.43155e+06		7.07803e+06	7.07555e+06	7.64785e+06	5.17724e+06	5.27095e+06	4.57549e+06	1.02743e+07	1.19036e+07	9.94757e+06	6.12128e+06	6.09146e+06	5.6263e+06	1.26035e+07	1.33661e+07	1.35991e+07	4.83501e+06	5.59499e+06	3.97675e+06	4.09483e+06	5.82922e+06	3.55392e+06	1.03395e+07
3.70_635.4122m/z	14		7087.57	6266.7	10058.5	14105.3	15173.8	32144.9	8050.37	13676.8	17574	2934.19	5054.39	11814.4	0	0	0	4265.3	2480.88	0	314859	232301	353602	157975	115138	74256.7		22698.7	69072.9	29778.1	6326.97	12429.7	4493.96	4824.69	10257.8	9278.37	4824.77	7650.91	11353.9	4797.91	6216.08	14647.8	0	1044.22	0	0	0	1570.13	0
12.23_745.5276m/z	14		260104	217376	168854	298947	202033	253344	556989	397782	323553	168103	247859	247906	211893	318881	253857	300035	437394	522280	230182	167293	181950	271472	461903	251665		309917	227370	173394	303455	225037	235733	387043	348107	374193	384536	253447	294347	263797	181920	310821	335604	309101	294319	355349	219126	345961	272962
12.50_853.6277m/z	14		572250	446263	484069	1.8437e+06	610555	1.02011e+06	792442	574342	455112	417705	545718	521251	432055	661092	653548	348084	496521	415104	545938	303007	418395	1.1527e+06	839657	531563		844088	510225	386156	1.09388e+06	644664	552855	541817	678005	526801	748243	572362	695253	930698	666261	779840	833162	719436	425097	672006	733564	810691	578411
8.85_912.5886m/z	14		72862.6	73359.3	69773.2	69144.9	63591.8	60442.8	37397.7	31014.2	65134.3	109526	100065	141420	107990	87037.1	110205	58092	56724	49255	23932.1	33643.5	35017.8	33486.6	35448.3	39830.5		63855.4	61611	53162.7	109071	65488.9	109512	91574.3	36437.8	92860.3	59814.2	56826.6	66636.8	81680.9	67988.3	81060.4	50855.6	75603.9	66509.6	69364.6	74977.8	58130.7	89194.7
12.14_812.5514m/z	14		133615	130235	135104	125914	103665	113549	160221	186839	199586	147767	142439	127421	149247	187257	155384	203448	296762	257253	127117	112544	116961	156838	164371	144457		122474	131868	141693	128530	152001	139647	117215	130933	124235	138875	137992	140993	109983	98222.6	97367.7	149240	153871	126930	155503	149767	154985	155659
6.99_802.5643m/z	14		2.10555e+06	1.85953e+06	2.06031e+06	4.39997e+06	4.99167e+06	4.45586e+06	4.48405e+06	4.57886e+06	5.19179e+06	1.7595e+06	1.71967e+06	1.68956e+06	3.25925e+06	2.73771e+06	2.70928e+06	3.218e+06	4.61579e+06	4.42639e+06	1.46708e+06	1.10934e+06	1.21963e+06	1.47765e+06	1.85164e+06	1.89084e+06		1.80465e+06	1.79216e+06	1.98977e+06	2.02273e+06	2.52087e+06	2.14057e+06	2.51478e+06	3.28807e+06	2.65389e+06	2.94446e+06	3.08235e+06	2.67786e+06	2.07368e+06	2.54645e+06	2.34014e+06	2.30306e+06	2.4717e+06	1.98152e+06	1.83871e+06	3.9227e+06	3.00538e+06	3.27665e+06
9.14_916.6283m/z	14		95593.7	93719.1	97057.9	48455.3	17300.8	15005.7	99988.6	36282.1	120493	46551.7	37441.9	78062.2	74615.9	97242.1	118663	41571.5	48321.8	41819.3	27929.3	32812	44700.5	34804.2	46021.7	39165.6		102693	107629	88136.1	84462.9	63422.6	75445.1	75501	36985.5	83826.2	45268.7	46826.8	56089.6	80109.9	88306.3	86383.5	129286	180401	138324	96897.4	89659.3	87556.7	167058
8.36_846.5546m/z	13		23041.2	32740	17997.9	30051.2	54037.9	26649.8	46375.5	41554.5	40917.5	41344.9	28371.6	36964.9	34068.4	14591.3	19657.8	34839.5	31044	37223.4	28513.4	30397.7	25262.5	24647.1	22123.9	29565.4		25848.2	22974.4	38970.9	22800.8	39569	38397.8	25978.4	29148.9	23733.5	19624	21360.2	15276.3	24113.3	21020.4	19026.5	23867.2	24678.1	15062.5	8935.55	31985.9	24298.6	19064.3
9.93_859.4879m/z	13		23012	21616.6	19038.9	35938.3	45795.8	50690.8	151904	135332	76632.9	50505.5	61652.3	40278	15153.4	25351.5	5754.94	129371	79344.7	94727.4	32347.2	31305.6	25288.6	30498.1	27756	43031.2		31987.2	34222.5	37478.1	60201.8	56916.4	54764.6	16949.5	23881.1	17169	24891.3	21113.1	32452.2	18503.5	16701.4	12119	46249.6	33512.1	73004	32501.8	11351.8	22660.2	17449.2
9.14_838.6056m/z	13		51431.5	44249.4	54858.4	37119.8	57165.2	63147.7	7890.1	2654.31	8137.36	41370.2	23663.3	30929.9	52894.8	48899.3	56663.3	52033.3	50656.7	33544	22140.5	22216.3	21976.8	24651.5	14759.6	16956.6		35892.3	38346.1	40688.9	29081	43805	22248	29844.3	30335.9	25645.8	20422.6	25458.3	29446.3	36395	48666.4	43207.8	22798.2	43292.9	30083.3	26821.7	44068.6	46307.6	57561.4
8.78_875.5290m/z	13		29221.3	19340.8	22099.1	43820.2	88918.3	67052.1	132982	133089	95374.6	73215.9	69105.8	34923.2	7443.85	9906.61	5353.52	158139	59274.1	122599	68256.7	67503.7	40131.9	34759.7	25898.8	62766.7		16655.7	31621.5	46254.3	65438	86068	43952.6	23005.6	37476	20616.7	25084.6	25690.2	22585.6	28928.1	29229.2	24383.4	21408.2	39344.7	55124.4	23262.3	40023.1	20530.6	2251.4
13.57_867.6450m/z	13		361632	316848	321610	1.09233e+06	972911	892965	683087	608502	564786	324199	327332	319633	239026	423035	789174	382961	536563	437028	231903	228219	180570	218718	223509	329460		288910	299932	319859	576702	523706	564270	128706	128265	131767	253886	192216	286083	313034	244335	257046	377712	412700	382227	406949	162289	203663	179276
12.94_778.5775m/z	13		2.45084e+07	2.43966e+07	2.41524e+07	1.72027e+07	1.84154e+07	1.48919e+07	1.13985e+07	1.49436e+07	1.65116e+07	2.8766e+07	2.49077e+07	2.56572e+07	4.69118e+07	5.12902e+07	5.26364e+07	3.02998e+07	4.19599e+07	4.3215e+07	1.89387e+07	1.65762e+07	1.80766e+07	1.70605e+07	1.78108e+07	1.61554e+07		2.2043e+07	2.19376e+07	2.36094e+07	2.3474e+07	2.48017e+07	2.27402e+07	3.68239e+07	4.307e+07	3.5635e+07	3.26273e+07	3.31556e+07	3.04871e+07	3.82378e+07	3.93704e+07	3.89435e+07	3.66342e+07	4.01321e+07	3.30231e+07	4.12662e+07	4.02919e+07	3.59855e+07	4.59776e+07
2.99_782.5303m/z	13		8878.93	4525.13	13791.1	17109.9	22948.2	36393.2	5402.53	14438.2	31309.6	19982.2	8028.01	7514.03	19287.7	6045.28	13847	45861.8	35881.4	22575.9	4086.64	21814.2	14953.1	10724.1	11409.5	3783.31		8384.63	12149.9	11170.6	9491.91	13386.5	18479.5	13416.4	12631.8	12773.5	9023.87	16645.6	17085.9	10860.1	16753.7	8059.82	18340.3	16288	22203.7	21877.3	7904.71	18958	14426.6
8.29_816.5220m/z	13		845923	980550	894624	1.35334e+06	2.18144e+06	1.95418e+06	2.41946e+06	2.34972e+06	2.47776e+06	1.37121e+06	1.38792e+06	1.26998e+06	1.30809e+06	656993	537156	1.43502e+06	699691	1.02892e+06	1.26141e+06	1.16166e+06	1.24662e+06	1.26956e+06	1.33018e+06	1.71584e+06		945650	1.12796e+06	1.45478e+06	1.58057e+06	1.87089e+06	1.50121e+06	746231	729398	676438	684298	661573	653483	852145	700602	592193	783629	875081	1.05153e+06	641643	678036	897837	551523
2.92_679.4828m/z	13		47972.7	45566.9	37472.9	16203.1	14348.1	12654.9	17844.7	21054.4	13406.8	29586	22541	28344	28684	12603.9	11312.3	30539	6668.96	21362	28651.6	19763.3	25940.1	32569	31318.9	35861.2		38043.1	35256	32129.5	26145	15822.8	17108.6	31503.1	10262.8	34938.1	23965.9	34260.4	28178.8	25913.8	36350.4	22562.7	32057	21472.1	19433.6	25414.8	27580.9	19802.6	23335.4
12.07_876.6312m/z	12		399390	396671	431097	281020	196808	300581	181395	84259.4	189143	949422	1.12189e+06	1.30453e+06	1.19763e+06	2.24658e+06	1.56391e+06	504685	475257	329885	453811	769860	1.02145e+06	677133	702383	540316		484516	494770	563733	530006	506761	787745	947383	210699	1.0049e+06	1.13437e+06	974272	1.35573e+06	935960	669882	965085	714479	742017	895714	1.35635e+06	911279	1.03064e+06	2.44207e+06
6.57_834.6316m/z	12		77438.2	77477.9	95689.4	94567.2	89280.7	59162.1	759229	455819	830530	120706	74729.8	87079.9	176997	151301	491114	1.43606e+06	1.97577e+06	2.86258e+06	38339.3	47695.2	52816.2	46474	77058.7	49845.9		135413	121693	95242.2	171151	116652	313485	85234.2	44392.3	79814	136897	152248	140387	62484.1	96198.8	90045.7	597809	641113	358293	216998	158383	290373	328450
13.80_936.6388m/z	12		27102.6	39038.6	35205.1	40255.9	45996.3	44190.9	6657.64	14968.6	23853.7	37979.6	56988.7	41960.6	29434.7	54510.7	80915.8	16191	10302.4	10156.1	21186.8	15866.7	16149.3	24920	18229.8	22190.4		21438.2	31412.8	20779.4	41310	39829.3	27277	15876	22347.4	20930.9	22466.9	20132.2	20586.5	18795.9	27288.7	25867.6	21035.8	20748.8	18534.7	25958.2	32672.1	15583.8	30386.6
13.01_906.6408m/z	12		575627	620973	562332	357279	327073	374707	851225	233600	665240	1.38224e+06	1.9221e+06	2.34217e+06	2.66228e+06	3.1743e+06	3.29197e+06	1.99756e+06	1.70271e+06	1.07125e+06	1.00615e+06	2.1764e+06	3.02283e+06	1.53494e+06	1.81333e+06	1.37904e+06		1.07983e+06	1.4876e+06	1.74883e+06	964794	823113	1.18072e+06	1.77275e+06	377177	2.29384e+06	1.76856e+06	1.36757e+06	1.93935e+06	967931	707644	1.15492e+06	2.39227e+06	2.11595e+06	4.74944e+06	1.8523e+06	994752	849700	1.84071e+06
6.86_794.5347m/z	12		16243.3	19420.3	17055.9	26225	28094.9	20192.6	23848.6	21428.2	20276.5	11353.6	11847.1	18536.4	15482.4	16297.8	21277.4	17642.6	17732.4	32688.8	8908.21	8889.9	8656.1	15140.3	12798.5	11664		13891.1	16610.1	10861.9	19328.2	14030.2	19475.7	11374.3	15388.2	12475.7	13788	16002.3	15065.4	18531.7	11148.7	10195.1	17157	10483.2	12928	21400.1	20408.1	13252.1	17450.1
4.71_819.4883m/z	12		18599.5	13911.5	29772.7	63645.4	52178.1	53744.2	7971.55	24481.7	29391.6	45726.1	18928.7	12284.2	24792.2	30876.1	72297.5	10730.5	17302.7	24262.5	12926.4	12259.4	14372.9	7396.51	13258.1	8097.22		28252.7	22940	20447.9	5957.56	4114.27	13602.4	16516.4	14943.5	22160.6	26330.8	31463.3	25634.3	27999	24822.1	26839.9	12071.1	11870.2	9163.22	38724.5	18398	30309.6	22623.7
6.21_861.6834m/z	12		45749.8	43136	45557.2	31270.6	39708.8	44276.1	33374.5	38357	46235.5	38130.8	60099.6	33206.1	28939.3	37318.8	36142.8	16484.2	49844.4	52905.1	45156.6	38434.5	27301.5	32242.3	31269.7	30015.8		41604.6	36011	49619.6	44820.6	54654.8	32391.7	32473.2	32517.4	26038.5	41413.3	37675.1	33466.1	37011.8	49138	45746.9	37670.6	28794	29232.3	29645.6	38237	25520.3	33197.8
13.44_786.5296m/z	12		23294.6	29563.3	25449.7	49714.5	56217.4	40326.7	46574.9	52995.5	42307	29580.7	52519.2	55800.5	17278.7	31162	34879.6	31991.9	26673	23596.4	35528.1	44516.9	35700.9	33536.4	26328.4	36114.5		21620.3	34617.4	30242.3	28304.8	44493.3	37566.4	24023.1	30292.8	29447.8	22215.4	22757.7	32555.6	26517.6	29223	16704.5	27008.9	25099	29259.1	32211.8	17441.8	41886.4	17545.9
12.94_898.5284m/z	12		18932.3	8241.76	19666	8072.04	2675.7	7946.61	15951.1	35220.5	21815.7	28716.6	24007.9	15806.3	37772.7	14649.2	24419.8	14163.5	23162.4	26383.8	27497.4	21891.9	24079.8	28359.5	19692.7	16169.3		16110.9	21775.5	21879.4	16340.8	16110.4	5443.97	30096.2	34015.8	25889.3	30788.6	21761.5	29227.6	20983.6	15854	25345.7	25229	18713.3	21666	20545.9	18390.5	6718.12	14201.5
8.07_902.6124m/z	12		491382	466270	536221	209095	144555	135507	308472	161108	365052	259459	217387	247922	849668	531805	507504	218445	185204	167987	99509.6	113289	135541	150453	195116	146794		492774	484751	410157	247602	234916	296152	499684	142920	512429	204288	174823	204074	491339	476707	558813	495548	1.14843e+06	469845	231731	367694	493866	603418
13.93_806.6094m/z	12		6.63032e+06	6.3173e+06	6.14319e+06	4.27469e+06	3.30942e+06	3.28504e+06	1.48287e+06	2.10252e+06	2.12741e+06	8.86326e+06	7.65826e+06	8.5449e+06	6.0921e+06	7.44107e+06	9.36904e+06	1.63209e+06	2.38891e+06	2.06144e+06	4.2645e+06	3.56469e+06	3.95022e+06	3.97961e+06	4.02117e+06	3.28725e+06		5.86835e+06	5.23978e+06	6.06929e+06	6.43698e+06	6.07529e+06	5.80672e+06	9.84399e+06	1.22961e+07	9.92199e+06	6.63277e+06	6.15864e+06	5.63264e+06	1.0392e+07	1.10155e+07	1.17587e+07	6.80116e+06	7.38055e+06	5.5567e+06	5.37654e+06	6.63751e+06	4.47087e+06	1.28677e+07
10.93_906.6479m/z	12		49971.1	58623.9	68244.7	18103.8	17172.9	16287.6	8321.8	9576.4	30256.4	49413.3	41431.8	59120.3	61542.4	62235.5	100096	16241.3	19062.5	8842.96	26623.1	47529.7	51215.8	32880.6	32436.8	30333.3		77465.8	65056	73273.8	32212.8	53880.4	54276.1	79701.1	23007.1	71048.8	44384.7	34257.5	45236.3	49201.1	65701.6	66213.3	64924.3	82326.4	58243.5	72656.4	57757.4	84375.9	136164
11.36_858.6319m/z	12		1.32086e+06	1.24652e+06	1.41981e+06	1.22782e+06	1.22878e+06	1.09447e+06	1.01684e+06	1.20356e+06	1.25558e+06	1.03366e+06	873149	792536	912882	1.05293e+06	1.73228e+06	656353	1.13574e+06	842370	748993	622345	617475	873772	729699	754234		1.34228e+06	1.09669e+06	1.24877e+06	995928	962867	960512	1.06688e+06	1.39299e+06	1.1441e+06	889716	889410	791428	1.35434e+06	1.46807e+06	1.40466e+06	1.15089e+06	1.27849e+06	974674	1.02144e+06	1.01453e+06	1.14415e+06	1.13049e+06
10.71_882.5863m/z	12		104051	99537.2	91215	73362.1	75527.1	83557.6	204537	146109	103049	83898.5	91486.2	62601.1	46180.8	57925.5	69737.7	241675	257655	278667	18081.4	20776.8	18577.8	26441	31308.1	38773.1		62748.5	61610.3	52265.9	107067	76913.1	95160.9	37542.1	38709.5	37992.3	32492.5	36259.4	35263.3	84811	82245.9	72527.9	101694	88787.2	93842.3	38771.4	43283.1	43051.3	76255.6
8.13_854.5988m/z	12		571533	560489	636319	874615	1.09456e+06	892372	719657	681520	797422	609734	621512	547539	1.23452e+06	745036	665095	2.08455e+06	2.42956e+06	1.91232e+06	326465	255461	262723	329504	343455	344530		477066	483571	541780	642661	809093	778506	605597	735902	615042	634898	652706	568431	631954	662263	689548	567071	830052	573967	330669	730218	829960	856477
10.93_825.6176n	12		154490	149968	150980	160235	237241	179626	1.05771e+06	1.35638e+06	1.14266e+06	271575	216972	221123	225743	171751	190301	2.2502e+06	2.78638e+06	2.96008e+06	228559	252384	253908	202649	223079	268282		196775	165846	217370	303096	367603	382276	181996	191970	185743	159352	153241	167162	191463	188297	173781	399948	432402	415656	156233	141274	202372	164653
10.15_876.6314m/z	12		34640.4	34676.4	38329.3	11897.5	10621.3	3145.46	2597.46	1718.29	7383.2	19137	17611.9	18340.8	25950.8	33452	31850.8	3074.22	6257.42	3039.01	8508.94	8573.33	12846.4	9151.36	9822.03	5713.61		26880	16009.4	17986.2	12286	21069.6	19286.7	25671.5	9475.37	23949	19940.1	21074.3	26463.9	17875.3	23015.1	25333.1	13809.3	19235.8	11494.9	41167.5	42641.2	38719.2	96889.4
14.15_936.6406m/z	12		18269.8	14158.5	15094.1	26443	21331.5	29930.5	39143.1	28767.3	43249.2	52816.9	63191.5	42733.4	41967.3	28262	35225.3	14015.8	20566.6	13964.1	21334	17340.4	22826.7	19583.3	18249.6	17032.7		17129.4	15017.8	19624.9	30553.1	28346.4	25367.8	17113.4	21471.9	13895.8	21180.1	19927.4	30703.7	31127.6	17493.4	23066.8	24983.3	30959.8	40534.9	25683.5	29523.9	21737.1	35497.9
10.15_844.5543m/z	12		630504	746511	681128	1.16233e+06	1.64259e+06	1.52623e+06	847978	916239	977391	995239	945200	818888	553199	732593	399817	672911	597246	880366	1.18859e+06	1.19195e+06	1.0543e+06	1.05858e+06	951319	1.14042e+06		839357	813756	1.10207e+06	1.01192e+06	1.30413e+06	921402	545422	572209	540644	596973	574475	585586	623664	512255	483538	537825	603220	718873	655910	517723	532782	634831
4.62_819.5279m/z	11		82110.4	79149	84831.5	145671	182529	143189	44760.6	47902.9	84363.6	91616.1	92169.5	100916	93677.1	96169.6	228910	23368.5	59215.5	49963.5	34506.3	33273	42294.1	26565	40689	38812.7		91626	93014	91036.5	39158.4	26965.4	39731.4	48896.2	39546.2	54900.9	84328.8	97959.5	87957.3	59792.3	77497.1	81905.9	44863.9	39367.7	27461.5	89833.4	58938	61054.8	83977.9
9.93_750.5456m/z	11		2.93453e+07	2.75102e+07	2.94557e+07	3.09629e+07	3.34255e+07	2.75612e+07	7.88016e+06	9.40342e+06	1.04228e+07	2.64166e+07	2.33627e+07	2.38173e+07	6.47784e+07	7.91886e+07	6.91046e+07	3.08158e+07	3.3931e+07	3.41528e+07	2.03311e+07	1.7053e+07	1.81565e+07	1.85137e+07	1.75201e+07	1.65311e+07		2.2578e+07	1.97643e+07	2.08033e+07	2.24081e+07	2.31623e+07	2.1108e+07	3.55023e+07	4.36812e+07	3.55178e+07	3.92569e+07	3.96454e+07	3.73852e+07	4.41941e+07	4.73901e+07	4.84224e+07	3.31785e+07	3.86725e+07	2.94409e+07	4.53227e+07	5.59478e+07	5.33331e+07	5.97021e+07
10.86_920.6584m/z	11		31134.3	25589.9	27751	4340.66	6824.05	1478.31	6356.27	0	10064	46369.9	40867.1	59322	14845.4	24252.9	45347.4	0	6940.69	0	10472.5	13340.1	19053.4	17933.7	17421.6	9031.28		28396.3	26449.7	20632.5	19003	8008.69	26632.8	24098.7	6357.52	26620.5	25291.9	22133.2	23438	41044.6	35778.4	57587.9	31431.6	27380.2	19591.5	33679.5	16569	17589.3	63387.5
9.36_878.5226m/z	11		39874.1	37026	27701.6	46401.6	54873	56488.6	32713.6	49825.9	51557	35185	60143.4	34106	31706	22985.5	25923	24050.9	15907.6	12429.3	26611.2	30404.9	26216.4	20471.9	27741.5	29956.9		32836.6	30017.3	32174.1	39151.1	32594.1	40557.3	26147	20914.7	25758.8	28099.6	27617.8	19956.3	44512.1	35717.6	36038.7	36335.2	36095.1	32189.9	35919.9	28576.1	36092.7	27728.6
7.78_876.5505m/z	11		96374.9	111394	70099.9	51293.1	21802.9	25360.8	83553.3	24844.8	72448.4	70104	80141.1	134907	164265	136198	121747	55135.9	60679.8	49036.9	29813.1	35730.9	41221	38163.3	53319.9	42725.6		95215.1	76667	69870	65871.4	65502.5	70453.4	89216.8	39101.1	89221.2	59629.1	53726.7	67029.3	91785.9	105996	112903	125627	151490	135378	85924.6	86896	137837	191255
3.99_878.5134m/z	10		17838.3	22943.7	14827.2	0	9253.03	3853.03	270984	195195	324448	0	20466.4	9112.65	20599.4	18524	16333.7	64696.5	73008.1	51864.3	9203.56	1984.95	6159.8	8753.61	20269.7	20428		12285.9	11220.8	8614.79	8573.65	28729.9	23246.2	13838.8	12194	13033.6	13586.1	11225.7	12218.5	23460.8	18774.8	32881.7	61634.2	55127.1	46706.9	9341.21	14265.7	6591.41	17537.8
9.36_736.5332m/z	10		305089	268033	301165	549508	590712	516012	388067	353456	410813	382765	365606	334786	387739	454965	597088	689252	701034	679888	291975	258583	229735	454804	536864	473462		264426	270087	256724	279541	334989	293831	336301	394451	303837	473674	501538	441167	351603	413689	410227	539714	571081	427713	630619	749501	753511	1.15791e+06
3.84_445.2432m/z	10		62994	59632.9	62445.6	62862.8	95924.7	77672.7	58803.7	49871	67960.1	37895.1	33712.4	35340.2	48476.8	27560.9	35127.8	51195.3	39338.2	47200	135243	153279	121291	128637	122642	142383		85120.5	93090.2	105466	56707.8	64173.5	45689.5	112768	93913.2	99831.1	110060	121760	112434	88540.2	93080.3	76754.2	90656.2	76058.8	90054.4	65001.7	44227.9	46559	30953.9
12.59_872.5902m/z	10		309983	286580	319575	172723	224463	180940	77683.9	76531	131913	331704	386929	347533	215768	266285	305116	23293.8	34216.4	38336	159336	137853	141211	159633	149584	140239		329791	315741	372487	274156	287542	246745	279381	316679	286869	189121	182462	186430	377808	368344	388613	190523	185652	151507	170286	197255	161173	263484
6.77_826.5636m/z	10		1.37577e+06	1.35508e+06	1.44255e+06	3.2769e+06	3.86518e+06	3.14664e+06	4.10823e+06	4.15535e+06	4.50493e+06	1.89784e+06	1.74067e+06	1.77399e+06	3.06216e+06	2.46266e+06	2.58732e+06	1.03216e+07	1.27759e+07	1.12674e+07	1.11156e+06	909899	962049	1.32741e+06	1.64771e+06	1.72724e+06		1.62614e+06	1.53984e+06	1.78146e+06	2.42854e+06	3.06386e+06	2.82968e+06	1.21174e+06	1.66707e+06	1.28824e+06	2.65445e+06	2.68065e+06	2.40083e+06	1.41171e+06	1.56965e+06	1.65577e+06	3.67901e+06	3.73117e+06	3.22584e+06	1.80398e+06	3.11035e+06	5.26136e+06	2.57728e+06
9.50_814.5656m/z	10		2.01019e+06	1.87206e+06	1.70126e+06	1.20683e+06	790734	1.00073e+06	363397	273728	379127	1.67986e+06	1.8859e+06	2.0673e+06	1.64121e+06	2.70863e+06	2.42169e+06	888355	626889	721399	910517	933155	1.26455e+06	837466	923073	788293		1.68606e+06	1.56464e+06	1.0846e+06	1.29111e+06	1.07435e+06	1.11951e+06	3.16092e+06	1.62415e+06	3.37471e+06	2.45185e+06	2.30274e+06	2.40766e+06	2.10687e+06	1.99418e+06	2.28698e+06	1.29028e+06	1.53836e+06	1.22229e+06	2.74504e+06	2.54691e+06	2.53315e+06	3.81165e+06
4.35_905.5312m/z	10		48774.2	53011.5	42773.2	2378.11	0	5195.09	11093.1	6884.39	25186.4	21016.9	26392.4	28002.5	22504.7	32260.2	28317.4	33251.4	56404.8	45220.5	7772.84	6784.59	10555	11694.2	11924.5	11993.6		26567.2	23672.8	25372	15059.3	18302.4	20149.7	12960.8	9977.25	12312.8	20094.1	22581	19048.2	16389.9	14893.5	18642.6	27452.7	26148.9	20140.9	14423.8	16725.6	18789.5	34773.2
10.93_914.6436m/z	10		3.38215e+06	3.09497e+06	3.4507e+06	1.7663e+06	1.06096e+06	879640	541254	371622	905591	4.03556e+06	3.28097e+06	4.03311e+06	4.01364e+06	4.29356e+06	8.64995e+06	1.04386e+06	1.9202e+06	1.48318e+06	569932	580735	862330	923791	1.2475e+06	851786		2.87898e+06	2.24981e+06	1.84031e+06	2.33823e+06	2.0756e+06	2.80548e+06	3.54244e+06	1.48797e+06	3.51867e+06	4.02673e+06	3.99519e+06	4.05405e+06	4.35516e+06	4.77501e+06	6.58648e+06	4.24716e+06	5.12408e+06	2.61785e+06	4.0904e+06	5.25276e+06	5.78552e+06	9.29267e+06
9.86_835.5324m/z	10		311549	332273	315738	566719	770874	637392	599510	567685	571449	736697	753534	705759	536498	714420	370751	822455	556284	784439	408412	399033	393929	428757	423376	481313		339759	392280	455991	530263	722954	595589	367240	347355	348512	425559	417388	470018	495927	375300	310830	435788	512444	695994	559568	379308	531796	377393
10.80_750.5456m/z	10		3.58815e+06	3.45845e+06	3.54749e+06	6.83335e+06	8.05971e+06	5.53947e+06	8.93479e+06	1.15848e+07	1.24937e+07	6.7289e+06	5.4176e+06	6.36491e+06	8.60597e+06	9.23298e+06	1.31948e+07	3.70731e+07	6.42664e+07	5.13946e+07	3.20509e+06	2.73427e+06	2.9481e+06	4.37011e+06	5.357e+06	5.20888e+06		4.92493e+06	4.31972e+06	4.34022e+06	5.63237e+06	6.76705e+06	6.99252e+06	5.01167e+06	6.18712e+06	4.55293e+06	8.2771e+06	9.15987e+06	8.40343e+06	6.8624e+06	8.8208e+06	8.21684e+06	1.79e+07	1.94942e+07	1.55384e+07	8.01155e+06	9.16585e+06	1.00108e+07	1.44792e+07
13.22_837.6265n	10		149716	150230	174445	289385	161751	160633	407956	383457	337560	177508	157675	191970	137796	103679	174624	53013.9	111279	132780	105998	71934.3	71861.8	88274.8	87571.2	79297.8		177775	182842	160127	192612	163338	168437	104449	126881	104408	91217.3	83277.2	79416.7	158609	158205	138260	200043	199123	155269	122227	102250	89683.4	144483
4.98_722.5059m/z	10		87168.7	98476.7	86774.2	31765.3	56554.8	26183.7	41646.7	35368.9	39409.1	12987	18023.3	20056.1	22665.3	28774.5	25072.5	44295	77157.5	52759.8	17994.9	6.14252	18261.5	13251.6	20707.7	15658.5		27195.9	21896.7	22399.4	23417.4	20174.9	15769.6	55813.2	75038.5	54705.6	35380.3	34280.5	25953.6	21875	23496	34630.6	22490.1	27926.3	9538	56257.9	42206.9	39703.3	16867.4
10.35_785.4715m/z	10		7281.11	8410.05	7308.61	28043.3	30073.2	39255	40272.2	29030.3	23786.9	28395.8	30888	24820	7172.46	7272.5	4287.86	14984.9	8466.89	55136.9	24979.4	15305.9	14988.9	16165.9	12129.3	21294.4		14813.1	16731.6	7590.87	31412.2	17187.9	19174.3	6759.2	9076.75	5895.82	13959.2	14657.5	13239.6	5279.45	6171.52	4100.43	14693.7	15132.1	24556	14695.8	4490.66	16799.8	0
6.92_815.5475m/z	10		42988.9	38031	39740.1	48160	62815.9	29979.8	74151.5	55559.1	93985.3	33576.7	31159.7	26448.3	52085.2	43144.5	38507.7	37023	86524.7	94989.9	19734.5	12010.7	17710.4	25728.4	29174.3	23968.4		37300.5	29737.3	37779.6	39455.7	65423.2	54085.9	31219.8	32324.1	35875	32031.6	28258.6	29329.2	20828.3	30053	31161.4	42937.9	40392.4	35512.9	29896.3	54463.3	31673.3	44524.4
12.86_932.6606m/z	10		257578	243469	249071	167577	161037	186832	629765	221669	562069	614169	726634	807080	949662	1.20665e+06	1.23704e+06	638762	621289	435340	288911	514823	751130	495995	553247	408631		431613	512456	653108	423034	455183	612623	874556	183622	871960	644503	556533	772976	571925	416308	664719	1.11631e+06	1.1892e+06	1.5967e+06	974881	393893	378105	606250
7.49_872.6017m/z	10		205718	181032	218206	113465	84146	53734.8	47175.7	37754.8	83787.8	166038	149585	180276	200076	208531	166610	59864.9	106504	88874.8	38809.2	35027.7	51988.5	61957.4	70096.6	57614.5		156061	154685	116329	118240	84450.9	133736	101145	49118.6	102978	96812	93697	99574	141735	144578	177842	103632	160257	89884	96648.7	154616	168433	197362
8.49_863.5292m/z	10		790759	773893	358182	272263	145674	207844	318004	157841	381475	624050	665631	1.27123e+06	745889	499265	393559	574318	596633	541642	115827	131855	296587	191486	281938	195128		1.23026e+06	618705	247758	834801	304322	787709	561704	125372	468381	1.11943e+06	1.07875e+06	1.22375e+06	600339	509939	548809	766941	1.17288e+06	499166	936185	243941	1.17951e+06	1.62712e+06
11.51_891.6496m/z	10		799996	795371	843144	390656	262558	320046	499777	178264	450911	881564	957571	1.0433e+06	965398	1.24461e+06	1.7088e+06	607244	772526	493861	534065	916269	1.24464e+06	713934	788333	614245		992936	871524	1.00543e+06	825645	777768	982485	1.74854e+06	402498	1.88781e+06	1.33406e+06	1.18641e+06	1.35577e+06	1.0184e+06	875651	1.21224e+06	1.01728e+06	1.06677e+06	1.55477e+06	1.70287e+06	1.74257e+06	1.50398e+06	2.65053e+06
8.20_807.4987m/z	10		78143.6	77859.8	77379.3	110350	149549	143648	123796	85223.2	125827	88588.9	93834.9	109677	262754	159156	128169	118928	76628.1	107716	52388.6	53695.2	51288	68376.1	84791.8	79829		68861.4	70908	79384.5	80261.9	85738.4	98047.6	75957.3	75166	87121.2	99276.9	95424.3	95611.1	103629	85998.3	71677.1	96298.6	145011	100566	100915	123781	170545	120365
7.22_797.5457m/z	10		16028.1	12669.6	18683	18087.8	9917.81	5529.82	92814	80488.1	134677	10393.9	16827	9682.33	28614.2	23018.8	19931.5	118882	289743	212075	7026.73	5327.73	6432.03	6266.41	10356.1	13353.3		18245.2	12852.7	14387.9	21192.4	34732.8	39813.2	7745.14	7239.53	9569.07	19103.9	12419.5	9947.6	8084.67	6947.09	14336.5	42144.3	35841.8	22441.9	12681.6	41157.5	14158.1	26299.6
6.99_814.5070m/z	10		77254.5	92177.5	72631.6	101676	107487	104505	125624	114117	125968	64258.3	54540.5	54655.1	90775.7	77637.3	70514.1	103168	116786	155341	31030.1	20095.7	43501.9	45155.5	45516	32219.2		51866.5	56191.8	61511.1	96967.3	74005.6	86367	51231.6	60473.8	55883.9	58731.9	60524.1	51786.1	55435.8	62807.1	53537.1	91938.2	84036.4	81150.9	70354.5	86155.5	50201.5	96290.5
11.51_817.5666n	10		137462	132142	140910	159357	153616	110283	345452	393696	471702	177866	168295	161763	131648	143116	166407	586507	678158	591262	104634	106533	90513	98121.7	106490	98301.8		163386	126196	137048	164576	232239	234850	106097	131924	108172	140954	134711	141366	107117	107386	121885	186935	247403	207503	137173	155259	153122	146705
13.66_938.6672m/z	10		144100	146605	176941	243854	252254	258310	289958	322641	583618	506494	511702	483771	252365	354971	502469	204796	262117	192848	230607	215664	191394	222541	163227	247624		184809	207438	256966	251183	268393	224973	160419	171401	177554	175137	161669	178564	206841	210903	226057	247014	218028	262321	234722	248579	188013	168134
6.92_876.5106m/z	10		93736.9	82338.6	92738.9	105323	109102	103129	79496.3	99819.2	114201	113590	113813	104415	138314	107050	73319.9	51919.9	58567.8	87266.4	52223.9	77915.4	78332.1	77264.3	72906.9	87808.1		79021.5	95569.4	82073.8	105303	109272	82439	79141.1	62079.9	66641.6	66613.1	65924.7	70203.4	79615	82691.3	74531.5	72357.9	85977.1	107823	82808.8	83017.6	60321.4	51172.5
8.13_722.5141m/z	10		2.61694e+06	2.47795e+06	2.52935e+06	5.19839e+06	7.68106e+06	4.89486e+06	3.32327e+06	2.91697e+06	3.96065e+06	2.82112e+06	2.43724e+06	2.84318e+06	1.41506e+07	7.22973e+06	8.73679e+06	1.13233e+07	1.5295e+07	1.30925e+07	2.47423e+06	1.89103e+06	2.21273e+06	3.58967e+06	4.11358e+06	3.37661e+06		2.29578e+06	2.03744e+06	1.98947e+06	3.12182e+06	2.90687e+06	3.60797e+06	3.3899e+06	4.04172e+06	3.70027e+06	6.07675e+06	5.72717e+06	5.28523e+06	4.33464e+06	4.24567e+06	5.03123e+06	6.67489e+06	7.78315e+06	5.12404e+06	4.10768e+06	7.08047e+06	8.88987e+06	7.94769e+06
13.51_766.5446m/z	9		244218	166221	276612	162957	104226	93135.2	42897.7	56483.3	50335.5	173399	236386	222183	95053	147943	216009	45951	62554.9	60278.8	104550	85999.7	95908.5	82804.7	89362.3	94499.3		176597	166007	165499	196881	162514	196320	247146	270799	208859	160621	140202	150282	178023	145233	161552	142026	148714	122634	312775	192545	197148	202667
8.13_780.4797m/z	9		10278.2	9366.44	12952	16756.2	26921.2	17423.5	24243.7	6536.65	13932.2	11693.2	8379.11	10543.3	52821.9	28246.6	23222.6	17941.7	3537.26	28255.1	12825.5	10821.6	11463.5	15987.5	15429	17024.7		14289.7	9521.45	12073.3	18934.7	9506.38	17892.7	13118.5	13840.4	13184.9	20597.1	19790.8	19916.9	23559	15080.1	11138.4	16447.4	21331.9	18382.8	15316.4	24944.3	31546.5	20036.2
13.57_925.6733m/z	9		406026	380560	411792	483297	555799	501254	278990	348879	346740	495588	520257	470557	324836	415488	674303	221048	242394	246073	338244	377597	368650	348884	320973	332198		406415	370385	366293	453094	431935	484003	235849	219847	234355	235945	208138	266272	271588	246778	250434	221931	223901	231729	419832	281274	227717	228496
12.86_932.6144m/z	9		98765.2	92635.2	115945	86489.9	60847.5	89368.8	478161	112948	232374	181327	279272	336100	310195	306830	274938	228856	263820	171367	94702	103607	162547	157742	158476	149090		149428	193989	225388	182312	169331	200410	294592	82332.6	271381	240579	213119	230654	267599	174405	218948	398647	402632	519033	355302	143872	155570	168971
5.78_828.5745m/z	9		9802.07	11297.2	9270.1	6963.52	13551.1	3404.63	7103.3	6463.83	3729.64	4344.35	5301.01	6219.66	8597.96	2884.44	16849.2	0	2962.15	9140.28	19992.6	23067.4	25956.1	30432	21229.8	21984.5		7813.95	4658.25	0	5183.07	8402.49	7060.18	5736.96	684.086	4987.78	5462.66	6259.19	6796.91	9152.63	4531.97	2850.13	6305.35	3872.57	7643.03	10600.3	4213.68	4916.16	7337.89
6.21_890.7054n	9		34794.3	36274.4	37302.5	25453.1	21263.6	23728	21700	7188.17	19200.3	33935	15840.7	29853.2	12713.6	14477.7	13836.5	10190.7	7423.21	15737.5	13012.6	24426.9	13267.5	12493.7	8595.77	13096.8		23119.1	8324.66	12864.1	12043.9	11441.6	25720	15574.6	18107	10858.1	8949.62	6781.9	18346.3	8760.76	17036.5	13688.4	3614.46	8922.98	12679.1	26050.4	22244.1	14140.7	21976.8
14.87_916.6639m/z	8		29440.6	27138	29626.3	38250.6	38373.1	37373.6	24855.6	20144	25164.7	38085.6	36250.5	39057.1	53411.9	66236.1	40871.1	5382.2	17358.2	14928	31524.7	25935.6	19560.5	26311.6	24326.8	27307.5		25365.1	29714.9	28190.2	25416.9	29105.1	28124.2	33749.5	48544.9	34123.4	34823.8	33196.3	43659.8	40240.4	37806.3	34427.3	27937.3	31539.9	51891.3	38021.3	36165.7	41842.7	37866.7
11.87_844.5603m/z	8		26124.8	24864.4	28022.7	12996.5	12878.3	11392.4	13992.6	8700.2	27242.6	36532.7	32504.4	26922.5	19899.1	20968.2	56686.4	37857.3	85092.3	49874.9	17417.6	17239	19951.3	14722.8	18129.1	17768.6		15382.7	18842.2	17711.7	52213.2	48898.5	57038.8	24147.7	25431.2	25230.3	22315.2	22169.1	23519.1	29419.8	22790	19188.6	20643.9	20709.4	13586.9	36718.2	49492.2	33142.7	33938.8
6.21_937.6653m/z	8		39889.6	47263.7	33412.5	47451.4	46160.9	45281.3	35156	44197.7	60967.7	66872.5	48510.5	45022.8	53780.3	32990	31704.7	17618.1	19255.2	52632.5	41735.9	41199.3	26696.1	27606	30312.2	31963.1		29132.9	38022.8	52030.9	59861.7	34579.1	50463.5	29305.7	35119.2	21068.2	32640.4	35719.5	40102.6	22425.7	36601.3	32292.1	28016.1	32060.8	30702.5	57359.4	38996	24153	39747.1
6.21_847.5457m/z	8		112556	115356	121796	48585.4	21692.4	20621.8	39247.1	16745.6	70048.9	111396	72441.8	103341	83606.5	83323.6	147958	16328.5	87465.9	71516.6	25276.3	27581.5	26124.4	27847.7	35462.1	24934.2		110815	84532	70992.3	82597.1	50369.3	99445.4	73944.1	52143.2	81347.8	76826.8	74515.9	76795.8	64431	90694.9	103481	64312.3	75992.8	18149.5	101705	117606	96075.9	165334
9.99_724.4985m/z	8		60576.5	49049.4	74015.4	41914	64018.6	51697.4	25315.6	23123.8	21074.2	57834.2	66687.6	73406.6	42938.1	67034	43798	40796.9	47668.6	44898.2	31098.3	27508.5	32107.6	43155.3	40450.4	52839.6		38078.4	35222.3	36530.4	87103.4	58661.7	67978.1	38181.5	51455.9	40968.8	51475.5	49422.8	59542.5	37729.8	44152.6	45416.7	54413	58338.4	65128.4	92604.4	110433	82600	64062.2
14.29_914.6921m/z	8		747226	697119	730618	543399	681671	491630	179950	213360	274130	609604	441104	455936	372620	843651	731407	148699	155970	139246	538433	441837	457963	427707	379871	329297		490759	457592	417502	352031	338178	327742	683107	977165	845396	683610	616433	590231	636681	599717	710120	306202	345759	303149	351080	538136	460921	866757
7.57_744.4882m/z	8		57146.1	57283.5	38062.7	44379	33695.9	23190.1	9460.53	6440.05	8785.09	63488.4	86789.1	111615	94014.8	71365	26390.6	7221.8	18333.2	21545.8	17956.8	33799.5	31662.8	32389.6	39547.6	28773.6		45332	42923.1	23475.7	43932.8	48562.8	49987.9	43692.8	21940.1	47577.7	45469	46603.5	50248.9	98784.3	82355	86729.4	51549	50719.3	57691.8	33020.8	30314.9	41279.7	60308.9
9.28_874.6137m/z	8		2.1064e+06	1.97683e+06	2.14433e+06	654498	399309	429823	297410	163466	428661	1.66248e+06	1.63354e+06	1.79724e+06	1.8187e+06	1.72921e+06	3.58741e+06	598339	466762	421707	540155	702894	974120	798022	998147	703853		1.29063e+06	1.14568e+06	1.01465e+06	987142	874317	1.27322e+06	2.51344e+06	730957	2.52153e+06	1.8821e+06	1.7649e+06	1.73657e+06	2.1539e+06	2.1109e+06	2.91242e+06	1.19792e+06	1.45542e+06	813466	4.02251e+06	2.91106e+06	3.62985e+06	4.63283e+06
10.93_862.5293m/z	8		261461	267970	251163	355257	450592	386808	637785	678080	700616	377181	468195	421035	287684	301478	236889	736432	818039	747930	258661	268996	211328	238644	249289	271935		290648	267217	294587	365688	513518	423589	186097	211453	184146	252917	221014	252819	260322	221286	210892	335043	386536	444929	327578	231652	255859	191541
11.51_769.5255m/z	8		26077.5	34056.5	22496.6	10356.7	29537	17276.5	19644.5	15134.2	27673.7	9537.92	14902.3	19074.5	12368.1	14947.8	23302.7	38110	106413	102659	12650.9	12370.2	11589.7	12895.8	21912.8	18346		23646.8	18954.7	17837.4	25370.1	24688.7	25710	22664.4	19137.3	16529.5	25903.6	19985.9	16465.3	13533.3	12803.1	13946.3	39591	40130.1	42290.9	36160.7	34467.2	41850.9	20475.7
14.15_824.5453m/z	8		45662.8	41297.2	35234.3	51556.5	41982.7	24020.2	73665.1	67783.8	44053	68872.9	87543.9	98910.3	100056	98682.8	61833.5	39095.7	22664.3	45823.6	55764.1	47851.4	49278.9	44032.7	44622.2	77517.2		61249.8	36790.7	53773.1	62809.7	62532.3	89467.5	37904.7	44995.2	52607.3	32874.2	26508.3	48856.9	95532.9	51194.9	72176.6	75033.4	96792.1	100037	99747.2	69734.4	83612.3	86717.8
8.65_760.5302m/z	8		1.0582e+06	988731	1.07369e+06	1.15421e+06	1.09561e+06	804904	3.18868e+06	3.5138e+06	4.17695e+06	839416	806379	758920	1.79261e+06	1.40491e+06	1.35431e+06	7.33775e+06	8.07272e+06	5.62034e+06	520798	330388	444909	636077	800890	676064		1.1597e+06	944574	885301	694974	818233	1.03387e+06	1.29147e+06	1.62413e+06	1.27346e+06	1.49174e+06	1.54312e+06	1.35343e+06	848377	1.05101e+06	1.15444e+06	2.56166e+06	3.08859e+06	1.47013e+06	1.07176e+06	2.34438e+06	2.37315e+06	2.29261e+06
2.05_723.4194m/z	8		17615.5	17851.3	13152.2	3954.11	2541.16	10628.7	8824.13	13020.5	15035.8	17853	13326.9	6976.76	12043.8	3308.43	7647.34	19554.2	15065.8	17612.2	10638.6	7391.3	14445.3	14342.8	12173.6	14877		13550	19654.8	7874.58	5646.26	9537.14	20170.9	20736.4	8685.41	18733.3	14550.2	14036	17256.1	20608.8	20019.1	16207.5	17595.6	13893.1	13066.4	20052.5	15248.9	14304.5	11104.8
8.85_854.5961m/z	8		763647	715985	865438	1.0539e+06	1.21112e+06	938080	1.92749e+06	2.08826e+06	2.45997e+06	979442	907560	760659	1.1127e+06	918512	1.04978e+06	8.73074e+06	9.14259e+06	6.11415e+06	581208	411516	410232	596475	734066	782551		886042	839430	1.04221e+06	1.03747e+06	1.33048e+06	1.23373e+06	565971	851808	550684	996340	1.03755e+06	861551	637231	829695	833871	2.48199e+06	2.61508e+06	1.99341e+06	775788	2.03351e+06	1.51643e+06	1.72851e+06
7.22_806.5041m/z	8		45404.3	44985.7	44368.8	51252.5	69170.6	50257.7	112343	121322	144479	33933.3	37054.5	40617.7	81973.3	77383	61813.1	109999	151791	165598	19597.3	19471.1	18062.4	39534	43761.6	42980.1		36164.3	32710.4	37860.3	53078.9	59976.9	59894.3	27180.7	32971.6	31256.5	40193.2	35925.9	41090.8	27859.8	43456.7	29500.1	54724.1	63090	54625.4	40357.4	85643.3	51506.8	61392.2
14.09_859.6728m/z	8		549779	575220	632910	770887	743469	871597	709662	892438	637214	1.0099e+06	857847	898695	2.0154e+06	1.51535e+06	2.4637e+06	948530	717324	980723	1.78318e+06	1.35024e+06	1.82253e+06	1.39509e+06	1.30128e+06	1.12153e+06		790856	689824	1.05465e+06	777872	701015	781805	1.19746e+06	1.43218e+06	1.49821e+06	1.44445e+06	1.51892e+06	1.28513e+06	1.44833e+06	1.38514e+06	1.60154e+06	1.25449e+06	1.02737e+06	1.22314e+06	1.13222e+06	2.42848e+06	1.17001e+06	1.59797e+06
14.15_850.5583m/z	7		79795.1	102062	64130.8	48334.5	38663.5	41249.9	64492.4	39822.1	34384.6	59343.9	75637.1	85605.5	98660.7	106732	115906	31833.3	15009.9	16216.6	64008.2	44941.5	47707.6	52853.2	30861.4	41968.7		85764.1	77350.9	73817.8	86688.7	94331.8	121126	68837.2	75853.9	56387.4	40326.9	48097.5	56631.2	92417.5	119838	122621	59568.4	80161.8	85842.8	86868.9	58883.7	59488.2	118669
9.28_890.5644m/z	7		65821.5	89232.1	73342.7	51796.1	34849.5	51988.8	59949.5	16529.8	76751.4	97424.2	81298.4	124112	96929.7	98123	135639	48972.1	62951.5	35455.6	28673.3	40811.5	48121.1	35018.9	44080.4	52382.8		98729.1	93183.4	70964.5	114867	61049.3	90538.5	88742.4	27306.2	85058.5	63209.9	66453.9	83392.7	108762	81128	92841.9	105789	165714	122403	156828	98111.2	127822	156973
14.51_849.6725m/z	7		25006.4	24277	48936.2	41618.2	47745.6	52755.9	26032.1	39054.5	48683.7	61780.9	66445.4	72716.3	119770	180906	122989	53132	53075.5	31296.9	104552	123298	121838	125362	88677.1	110528		33086.5	44769.3	66367.6	69273.1	65653.2	81373	47993.4	63081.5	42958.8	54525.2	62610.5	80459.9	55290.2	50038.7	58357.7	51405.4	65055.2	88173.9	109808	77619.1	99826.9	127731
6.92_852.5819m/z	6		828041	732620	885346	1.38797e+06	1.40719e+06	1.26187e+06	1.36562e+06	1.29507e+06	1.5017e+06	1.03596e+06	1.03035e+06	936569	1.38555e+06	1.00676e+06	1.92654e+06	2.14684e+06	2.77795e+06	3.22408e+06	567472	434947	464870	725286	771036	877711		856595	828260	1.02946e+06	974849	1.39272e+06	1.09774e+06	807543	942801	828200	1.14179e+06	1.29676e+06	1.10386e+06	853751	1.0345e+06	891810	1.46055e+06	1.49571e+06	1.3833e+06	1.02239e+06	1.71275e+06	1.14e+06	1.43049e+06
9.63_900.6300m/z	6		2.12362e+06	2.06122e+06	2.21021e+06	899694	546207	551581	767252	409690	1.00258e+06	1.14484e+06	1.0117e+06	1.13152e+06	1.48269e+06	2.75818e+06	2.50588e+06	1.46056e+06	1.20631e+06	853043	329466	349005	487287	620347	818337	570658		1.61901e+06	1.33439e+06	1.02452e+06	1.20632e+06	1.02403e+06	1.46106e+06	1.74464e+06	639727	1.81426e+06	1.45225e+06	1.3705e+06	1.38608e+06	2.05981e+06	1.99693e+06	2.73239e+06	2.51755e+06	3.36797e+06	1.65018e+06	1.66042e+06	3.03734e+06	1.60527e+06	4.1306e+06
9.50_902.5243m/z	6		50542.9	35158.9	44684.3	70412.5	67045.8	59057.1	149444	137434	150733	51808.2	82867.9	65620.3	52770.4	62174.8	29942.8	152605	51828.5	117400	35071	36782.6	34484.8	33498	51609.1	39876.3		35732.3	52392.8	51919.9	94852.3	97290.4	100116	38235.9	17966	46216.9	52321.5	29703.4	26775.4	63405.2	44599.7	34556.5	86380.5	73920.6	73732.7	51519	44634.9	31433.1	36153.7
13.15_910.6600m/z	6		192595	178907	179496	98705.2	102237	97266.6	78444.2	101430	94633.1	186878	170634	157944	95265.8	99072.3	129495	52976.4	53279	56696.7	83375.8	87452.7	91137.3	83427.5	73549.3	82192.2		138001	142959	169734	123624	118155	136990	115852	132848	107803	72829.5	77634.3	65275	157120	173543	175847	87349.3	62622.9	84694.6	67218.8	70957.4	62076.1	123900
11.94_883.6326n	6		82516.2	72197.4	101063	65867.8	23480.3	20718.8	82255.1	29754.1	71646.4	93400	79867.3	102725	87896.5	166351	201778	38701.2	63151.8	29648.9	50341.9	59067.4	75617.9	76818.7	84402.5	57536.4		94188.9	99466	83949.4	107583	70464.3	99888.9	99084.1	41431.4	111028	83287.5	77788.6	92331.7	83104.7	87303.3	111467	128267	154781	99750	108194	94929.8	99666	193165
9.28_842.5467m/z	6		87264.1	87633.7	80148.2	67607.2	98551.3	67781.6	26575.8	21355.6	38408.5	100032	95851.2	89297.7	30349.9	45555.8	46856.3	32600.7	34478.8	13858.2	59118.6	57755	58026.5	49013.2	53243	56115.5		49478.5	56976.7	50225.5	106988	131111	92875.3	51131.4	50660.7	52031	49288.5	48833.8	41217.4	71702.4	62945.2	47358.3	34572.1	53436.1	26714.5	116839	87690.8	80212.9	61715.1
1.13_509.2712m/z	6		4592.91	5536.52	3065.49	8698	6273.69	5476.6	583.746	1154.29	1657.93	2308.97	2512.29	2398.67	2767.5	4605.74	9564.95	6327.17	2569.5	0	11258.1	6431.01	7152.78	7522.13	8656	5727.72		4703.67	20147.4	14118.1	3106.51	3869.82	5382.24	5429.25	10958.3	7918.17	7828.04	15099.2	10476.2	3999.13	6874.01	3830.18	10565.8	10617.1	8106.63	9802.19	13697.5	8235.27	2723.9
3.84_921.7819m/z	6		49028.1	59569.8	59735	13577.3	7018.92	14299.8	70267.6	74676.7	136011	85752.8	75721.6	89102.3	7941.53	5827.3	12917.6	49092.7	83825.9	32744.1	61260.4	35845.2	42296.5	49343.2	37678.9	19074.5		42150.9	30394.4	25432.4	29098.7	13834.9	19357.5	60482.9	89897.1	72724.1	83573.9	53990.4	73039.4	36326.1	29045.3	59512.2	26310.7	24954.7	6737.36	18849	26525.1	26622.7	21029.8
1.33_528.3118m/z	6		318036	288361	287343	329041	321018	270946	140342	97641.3	146669	121456	113509	127210	97402.9	62803.2	104459	312029	737959	379604	78057.6	63091.2	85222.4	69044.3	106091	82974.4		268113	197050	181172	229334	229818	271837	374610	337178	300896	377882	270526	257719	202257	362718	400816	818453	680482	535739	335133	365959	466375	362219
13.80_942.5922m/z	5		50974.7	55964	57147.3	38530.9	32040.5	38154.3	37007.4	26058	27270.1	115088	114073	100009	49519.8	59600.1	59129.8	7843.12	30092.7	14833.1	43110.5	42709	39174.9	36444.7	36686.4	33866.7		44569.3	54848.7	56992.9	66343	80762.2	64435.9	46701.2	46256.8	42462.1	35676.8	27506.6	48086.8	47763.8	40376	38455.9	50675.4	35237.1	43738.8	40801.7	45395	29778.7	51757.2
13.01_914.5634m/z	5		386497	367799	370503	372823	433878	389825	301854	313042	410343	563208	621789	584712	442608	502203	433021	297196	299612	399340	300525	307146	279954	286372	312533	295291		350318	388246	386966	493533	531401	483814	312835	332024	316799	326224	320494	305129	400907	320958	316727	329773	381859	348570	417701	364346	384181	301477
6.21_959.6422m/z	4		58824.6	57147.9	64615.6	78859.7	99260.4	78617.7	94939.4	74383	98443.7	73936.6	52903.8	52717.6	39624.4	35088.2	16222.3	14486.3	19962.7	74540	47972.7	50892.4	41462.8	40241.9	43462.2	40573.1		60601.8	54466.1	61509.5	94588.1	48375.5	55017.4	30809.4	38332.3	31423.5	36648.1	34981.5	21732.9	33852.3	34469.4	40183.4	36548.9	34576.9	34204.6	45888.5	36034.4	34075	38840.2
1.84_563.3258m/z	4		10904.2	14138.5	11537.5	17886	18243.2	26026.5	9593.83	13724.1	15618	10099.6	14094.5	11822	14420.6	7760.01	8400.31	36989.2	19858.4	24201.6	23144.5	20476.9	25934.4	28781.9	27192.6	31127.9		18027.7	20615.1	21761.3	17853.5	18937.6	14624.6	16290.3	15860.3	14478.7	10669.1	14515.8	12971.6	21438.8	9118.92	14109.1	15753.5	11644.7	12835.2	6315.33	12426	14984.3	7061.2
11.36_820.5158m/z	4		80153.2	103832	96034.8	86169.9	86634.8	107988	121539	91766.3	89439.1	100318	127384	110901	54743.6	63598.6	63580.6	32151.7	42638.9	31823.1	45980.4	45931.3	53543.2	41056.3	65511.3	52044.9		84026.1	90740.9	84275.4	91723.3	138439	132500	44909.3	44402.4	58265.4	73997.4	45854.7	68298.9	75179.8	91641.6	65960.5	71319.9	81801.1	84198.5	109712	75482.5	84930.8	45553.3
12.14_820.5173m/z	4		60243.6	54940.9	50167.5	62192.1	49484.2	51120.6	25466.4	24623.6	14423.1	48641.7	51914.5	57209.3	52547.7	64199.8	45414.5	24357.5	39561.1	26486.5	37619.2	29381.3	27567.6	39631.8	39668.8	37800.2		49022.9	34946.9	33809.4	61689.9	74940	49544.7	35155.3	40662.5	33579.5	39097.1	34954.9	42932.7	47380.7	35687.3	34539	44851.8	49962.7	43464.1	71343.3	42039	66052.2	46192
12.14_744.5569m/z	4		2.28853e+06	2.19833e+06	2.15472e+06	1.69361e+06	1.56588e+06	1.35361e+06	2.04099e+06	2.48052e+06	2.7013e+06	1.97766e+06	1.478e+06	1.52913e+06	3.67578e+06	5.154e+06	4.09713e+06	4.36561e+06	7.50269e+06	6.00213e+06	2.26842e+06	2.2236e+06	2.41543e+06	2.83218e+06	3.22758e+06	2.73303e+06		2.38387e+06	2.26223e+06	2.45306e+06	1.85224e+06	1.84456e+06	1.98729e+06	4.22992e+06	4.99841e+06	4.14461e+06	4.21146e+06	3.95575e+06	3.79361e+06	2.40917e+06	2.47794e+06	2.66241e+06	3.99262e+06	4.19331e+06	3.07986e+06	4.17298e+06	3.92047e+06	3.89674e+06	5.52485e+06
10.15_882.6332m/z	4		77722.7	76159.1	71395.4	51192.7	76224.9	58631.3	16029.7	33598.6	26383.5	67778.4	55443.6	47143.3	25802.8	33190.2	35503.5	48608.7	30730.2	48518.4	30561.3	27350.3	27787.3	35957.7	28119	32647.8		57231.3	48819.1	75181.6	51454.2	62687.1	55403	44253	46706.5	42739.4	28410.4	34716.9	34494	47566.9	54336	52053.1	32650.4	34419.6	29012.7	22507.2	33374.7	18667.5	66230.9
13.37_918.6255m/z	4		546717	533853	613809	343817	174740	230902	388473	126792	275411	1.05751e+06	1.78307e+06	2.03239e+06	952001	1.63586e+06	3.51372e+06	377342	503414	353615	466763	608359	846807	718786	772417	576326		759050	771610	614783	901334	577412	699207	1.74436e+06	520131	1.5898e+06	1.74893e+06	1.70768e+06	1.82438e+06	1.53887e+06	1.21711e+06	1.51202e+06	1.41108e+06	1.29634e+06	1.16928e+06	2.56898e+06	1.30293e+06	1.78173e+06	1.99113e+06
10.71_882.6343m/z	4		309495	270554	307598	188492	233937	177192	344255	361403	358165	204345	186900	195442	133982	162724	169147	834149	1.31769e+06	899086	66016.2	64793.8	45595.1	80957.9	81083	99957.9		200027	157342	152584	188557	222591	226762	102471	114333	107622	80542.4	90116.3	89828.1	175702	210086	186547	262762	269403	237946	83567.4	125780	115139	204181
1.13_500.2833m/z	4		46219.1	41967.4	46237.4	50264.1	49752.1	43743.6	49763.8	51279.9	70099.2	33611.4	30384.9	25170.1	32806.2	47492.3	36355.7	164124	240568	143106	23617.2	19616.8	20193.7	24622.9	36894.1	35348.1		43534.1	33914.8	38928.8	45159.1	48690.6	52787.9	58732.8	61422.9	49206.4	79486.9	74532.9	65933.6	40633.4	38966.3	37911	167099	137676	115581	46050.6	73284	56758.2	60673
13.86_899.6662m/z	4		25681.3	21453.7	13107.3	24226.9	22746	13051.8	19116.9	24452.9	25384.2	39740.3	34055.4	31489.7	10177	26690.3	26464.1	10557.6	14194.2	12191.5	25271.2	23797.8	20314.3	25102.4	23625.7	29279.2		24172.9	40128	26136.6	25247.6	46304.4	44698.1	18161.5	2101.1	17850.5	24152.9	20724	13653.2	25627.3	24314.1	16502.6	26609.1	15280.4	22200.4	11372.5	15805	2996.38	4507.86
14.09_918.6311m/z	4		40672.5	39006	36186.7	31769.6	31043.3	37677.5	35704	12959.3	19922.3	68639.2	118322	100136	171327	122080	125668	86223.2	64408.5	51062.3	22373	53832.5	46637.4	30268.8	40650.6	47790.8		42488	23438.2	33471.4	53556	15073.5	71334.2	42477.3	25561.4	36005	52937.2	60645.8	70385.2	67425.6	48868.7	50594.3	65875.4	52027.3	105558	86444.9	85659.5	52385.2	77727.4
10.28_756.5589m/z	4		55045.9	54548.3	62900.9	83071.8	78161.5	84357.4	25555.5	8732.79	17063.8	69899.4	77823.6	63598.7	29624.9	48109.4	38541.8	12502.4	17491.1	17401.9	33820	32675	27373.4	26759	25210.8	24534.4		62143	44157.5	55594.7	64589.9	41622.5	26163.4	36284.2	45409.7	27598.5	25987.1	30908.8	28048.5	44374.7	97729.2	56800.9	27629.8	28299.5	19125.8	38198.7	45228.7	36915.2	77006.4
8.85_880.5744m/z	4		47917.6	61260.3	62852.8	88770	68407	101344	77177.1	114788	108195	71361.9	68095.5	65439.6	39738.6	32087	31379	130769	101362	76265	40717.7	49284.1	38597	36910.8	45474.4	50177.1		50397	52176.5	57552.3	68109.2	79853.3	61829.5	38895.4	33934.3	38019.1	42287.1	38212.5	41176	50238.8	54106.9	39950.9	62697.7	52558.9	61293.5	39483.8	69466.1	45857	32864.9
1.04_589.3400m/z	4		14182.7	12082.6	9114.69	10596.7	6507.43	10403.9	13839.3	16760.3	18197.9	4929.66	7426.18	2785.62	10748.8	11207.5	10479.4	63187.8	66203.2	45753.5	6617.25	5932.64	4870.4	8414.16	7020.77	10589.2		14039.9	10451.1	16424.4	13111.6	15590.6	10564.5	11254.2	13102.9	14258	15388.5	19385.8	11299.8	3881.03	5801.02	9760.52	15186	20445.4	19125.8	15864.2	25668.8	13448.3	11078.8
14.58_928.6652m/z	4		93460.4	68926.5	86499	102201	91373.2	66952.4	36912.7	49947.6	41804.5	92080.7	69410.2	88996.6	138310	216193	103748	21194.3	12033.6	17853.1	79584.1	61132.8	61345.7	58886.3	49131.3	49700.6		72541	56973	77457.1	84712.8	47489.6	63268.4	86367.4	115181	101818	60658.1	104923	69131.9	106941	88539.1	96408	69444.3	69142	65391.5	102085	98066.8	60164.2	66073.3
11.07_802.5432m/z	4		121829	138511	142046	84268.3	138327	117964	41901.7	19781.9	23089	131024	133101	164316	94362.7	87522.9	127998	14098.1	33904.8	20600.8	39429.9	33024.7	44386.2	36294.1	35273.4	36528		116470	101109	70888.4	156950	144998	133401	74212.4	85044.1	75747.2	80666.2	56880.8	86413.5	116847	111004	142006	61694.4	78068.8	75209.8	94236.7	78510.5	89504.1	118755
11.51_930.5519m/z	4		26133.6	28079.8	23773	39347.7	20712.3	28655.4	99323.3	95331.6	104308	28696.3	39327.4	36420.8	23290.2	21313.1	25337	105536	104966	117542	23583.6	24252.4	22797.7	22877.6	27035.2	24569.4		24028.3	24786.1	29963.7	32082.5	55102.2	45555.7	22181.4	16521.8	17500.4	27241.2	22842.1	25565.8	22842.6	19794.2	15884.1	33608.2	42600.8	32532.4	19374.9	19000.8	10722.9	16531.4
6.77_908.5508n	4		70986.9	74982.7	75094.3	63553.2	60790.6	66783.1	75647.9	56982.7	80053.2	131531	114159	140137	114657	90215.3	71129.5	67167.7	60659.8	97295	35146	57881.5	50918.1	68507.7	79722.9	75233.7		80714.5	101156	83924.4	117073	102764	123881	46946.9	26067.9	45016.1	43496.2	46870.6	54279.1	62234.4	51193	47277.2	52850.8	67424	109494	58271.6	38263.4	102865	40488.7
13.57_884.5408m/z	3		83732.1	62439.9	90825.1	91074.8	62142.2	60036.9	94010.3	88919.2	69321.2	31988	62128.1	57998.6	22561.3	50828.6	95371.1	12517.7	16350.3	32744.1	43116.4	44086.4	34283.7	34843.2	33568.3	30178.2		65570.8	72553.6	45965.6	64808.4	64710.9	77799.3	37835.5	42697.3	51024.7	40648	50783	29929.6	83784.1	77060.9	60313.3	61081.5	42067.3	39662.2	70417.2	72577.8	45499.3	32870.2
12.36_740.5298m/z	3		369692	374576	284541	354225	193160	203985	174605	133259	118304	339974	378750	334368	274406	391539	351536	62401.6	79533.8	75835	302006	227391	254317	341540	351157	240496		350124	327841	204793	359238	312400	217815	431536	423627	428927	335528	249481	268512	459162	372368	455060	218300	238773	219833	575474	379137	503532	525024
9.43_736.4991m/z	3		91813.1	115042	74811.1	244427	168052	211415	159891	160565	128880	193466	178994	230196	87572.1	127956	144141	216435	218445	209199	68678	75582.9	65143.9	106599	128262	186658		119249	92052.9	63492.9	166574	120836	120240	98314.8	125071	74427.2	153961	159997	130138	139306	151630	117378	206071	244523	152216	210546	153607	232640	229580
7.28_339.0841m/z	3		0	0	0	0	0	0	0	0	0	0	0	0	0	0	0	0	0	0	0	0	0	0	0	0		0	0	0	0	0	0	0	0	0	0	0	0	112.709	0	0	0	3.1827	0	0	0	0	0
10.08_790.5982m/z	3		4.80251e+06	4.41116e+06	4.79921e+06	4.0655e+06	3.93654e+06	3.3184e+06	981604	1.09114e+06	1.2353e+06	2.91789e+06	2.49788e+06	2.45355e+06	2.79387e+06	4.01388e+06	4.11342e+06	1.22145e+06	1.33989e+06	1.45471e+06	3.23889e+06	2.87659e+06	2.88923e+06	1.86871e+06	1.67746e+06	1.69461e+06		4.47247e+06	3.49797e+06	3.65374e+06	2.86888e+06	2.82035e+06	2.53763e+06	4.29653e+06	5.32662e+06	4.1786e+06	3.37663e+06	3.09678e+06	2.78184e+06	6.2315e+06	7.26248e+06	6.93652e+06	2.31372e+06	2.50224e+06	1.80181e+06	3.74476e+06	4.63415e+06	3.48598e+06	6.31603e+06
11.00_862.4866m/z	3		55786.7	75453.2	49906.2	116124	150617	168287	201156	173920	121364	111653	134453	117613	54774.7	44186.1	40368.3	82501.8	57324.6	104704	81096.3	85849.7	68211.3	77686	88254.5	97635.3		75817.2	72990.6	70129.9	143702	118733	102346	54715.1	40505	50264.5	67032.6	58762.3	66878.3	85010.7	50689.8	47411.8	72889.9	63739.2	92973	71912.3	51535.4	58931	38459
10.35_818.6284m/z	3		53005.5	46227.9	61149.9	70633.7	55353.6	46173.3	22060.2	10327.3	21545.7	32922.2	33783.4	26817.7	27243.9	48948.8	35642.2	19589.3	34814.2	39412.8	34656.2	29562.7	23638.6	23833.4	16150.9	26303.1		69993.1	55118.7	37187	33459.4	38184.2	24060.9	24636.3	41033.3	30624.3	20995.9	18959.9	16305.8	32916	47756.6	42589.9	20370.3	22682.8	22169.2	30370.1	35545.6	26970.2	65705.3
11.51_790.5435m/z	3		136107	147745	104429	84787.5	63817.6	74430.4	39532.1	38333.6	30831.1	88743.2	120155	102390	57352.2	71822.8	115445	9842.69	58250.2	22258.6	50072.4	43991.7	50543.4	61447.6	70931.1	45956.4		128720	90636.4	77319.1	65821.3	65554.8	72186.5	108699	116282	113879	65098.2	67576.8	60932.4	145846	145716	131234	77949.5	75466.8	63539.8	91261	90029.6	100179	92716.8
11.58_820.5970m/z	3		73176.7	57761.4	84728.9	39113.5	43403.4	50119.8	27289.4	43710.5	65256.7	63463.2	44158.7	48270.5	53981.1	67805	76863.9	54861.7	56707.5	60467.6	24521.3	32662.3	31914	34270.7	27883.5	32648.1		51126.9	49703.6	66376.7	59293.9	38460.8	35830.3	37002.5	46005	50968.5	31493.5	29141.8	29666.3	48044.7	62803.2	47338.5	40654.2	58430.2	37516	55422.3	48672.2	64958.8	46904.7
9.63_792.5642m/z	3		454543	482990	483856	430025	528879	448080	910471	1.03508e+06	1.07403e+06	375497	368069	354277	533958	624364	596406	3.15529e+06	2.05277e+06	1.68437e+06	301004	254876	283269	356004	321258	344895		478081	417077	425786	509908	544028	543015	431335	600575	391451	413709	415704	440478	405704	500338	453549	451969	533473	416042	539353	738981	573117	609487
6.99_724.5096m/z	3		34587.8	24624.5	28639.4	20173.6	15650.1	15887.5	3671.63	6398.91	15340.8	19628.5	17622.9	30246.5	79733.9	53735.6	84547	19479.4	27828.5	23410.1	7078.7	10474.4	20928.8	16121	21701	19031.4		23455.6	16841.5	9052.51	14753.8	19837	23446.4	14972.7	8221.57	16921	35157.1	29999.7	33470.2	31440.6	27633.6	43502.6	42738.8	51986.9	22335.9	41756.7	66767.8	36996.3	68313.1
10.08_882.5898m/z	3		57948.9	58002.8	44230.1	62368.8	84440.9	74170.5	36353.7	45826.4	37864.1	74012.7	67518	61544.5	24618.7	31092.2	26506.2	46514.6	37159.7	60195.5	39101.2	35629.9	32268.9	44623.2	39415.6	47906.4		47437.9	43787.3	67267.9	81809	54534.5	60953.7	33625.4	40036.1	34946	32691.4	31760.2	32143.8	40393	52899.6	41275.7	24759.3	35448.4	31233.7	29627.3	31364	21413.1	52815.3
7.57_696.4689m/z	3		22090.8	23928.4	17656.5	13861.6	13835.5	18098.6	2023.39	0	467.638	12222.5	15429.4	9616.48	10912.7	3014.6	12154.1	0	3670.03	4303.65	8072.45	6682.04	9030.02	7120.39	14193.3	9201.99		18018.6	17151	11223.6	28514.2	32573	26156	41714.4	49507.2	39474.7	13948.4	13532.6	15501.7	13658.2	16784.1	8696.97	16189.9	17359.8	9629.26	20183.6	22721.1	27046	27914.5
1.55_493.2931m/z	2		6744.4	8483.13	8778.45	7691.07	6995.84	12954.6	13281.7	4002.8	2952.05	8674.76	9467.73	3341.37	6393.53	5145.34	4921.54	3087.45	4954.86	4856.7	7218.76	9670.74	5140.49	7832.56	8784.07	6732.56		9793.06	8066.67	7962.57	13244.7	17034.7	4761.46	6883.42	4782.77	3347.23	5654.52	5387.81	5593.36	7263.07	5573.48	8750.48	7576.39	7455.54	8372.48	7093.36	5088.96	6541.91	2987.53
8.85_794.5704m/z	2		668420	612233	715193	773473	848265	728917	1.01081e+06	1.06088e+06	1.17133e+06	691184	609471	534551	783697	586801	558721	2.62841e+06	2.64335e+06	1.92951e+06	444601	343169	326936	422238	429719	447011		525242	535386	628527	675380	862424	697209	434046	564511	439919	538319	547031	520954	561326	602798	593500	879496	907513	741992	502651	1.02478e+06	856895	715567
11.94_902.6440m/z	2		8.1202e+06	8.00277e+06	8.92644e+06	3.86764e+06	1.79128e+06	2.52492e+06	2.86978e+06	954666	3.71568e+06	1.29145e+07	1.36461e+07	1.48568e+07	1.81232e+07	2.72788e+07	4.80591e+07	4.53398e+06	6.25984e+06	3.81639e+06	5.49656e+06	7.38741e+06	9.02676e+06	7.57035e+06	9.05975e+06	6.52035e+06		9.97783e+06	9.91063e+06	9.74364e+06	8.28268e+06	7.14115e+06	1.05209e+07	1.91615e+07	5.9881e+06	1.9142e+07	1.69794e+07	1.63627e+07	1.76639e+07	2.22992e+07	2.00158e+07	2.51606e+07	1.83639e+07	1.92339e+07	1.52162e+07	2.3787e+07	2.41472e+07	1.92787e+07	3.02762e+07
7.28_760.5556m/z	2		687492	568471	617531	627259	558071	427897	179363	174023	263729	535816	412454	508632	792524	950395	811347	201447	331397	340525	240922	220685	239293	466079	434171	427681		460660	377318	359214	566661	595290	551374	451595	555547	470086	444495	409458	372668	639339	803855	847100	616177	652688	367840	381354	1.00056e+06	469246	953471
10.35_839.5753n	2		48975.3	56181.9	56637.3	68631.3	106253	71843.8	44345	37317.3	59754.2	38344	59071.8	22205.2	37224.5	49146.5	34254.8	56479.4	91043	124839	50509.2	43915.7	30066.8	50319.4	39531.6	52667.5		47395.1	40084.9	30954.1	65638	54550.4	37951.5	17447.8	31622.7	23945.4	29040.3	35255.1	26303.3	45524.2	25502.9	32600.5	37409	38846.5	53750.1	35500.6	23002.7	26088.4	33140.9
12.94_912.5604m/z	2		79795	88402.5	87813.2	84271.9	91274.7	105109	75684.2	88773.6	63743.4	89178.1	126788	80714.9	109208	109252	93859.2	76917.5	70858.5	82541.1	83195.2	73654.3	69599	70583.6	65627.7	66620		88698.9	92033.5	93610.9	113420	109960	104159	86570	85497.7	77583.5	77477	77614.8	73391.1	93376.8	65820.3	76900.6	80404.5	74375.4	75803.3	99445.6	79016.9	63132.3	50763.7
6.70_898.4960m/z	2		7988.07	16313.5	15835.6	21224.6	28941.7	25715.8	79523.6	109606	77126.7	25376	8545.57	20535.3	6804.82	9395.72	3381.84	7131.13	0	8032.36	13504.2	9632.79	12454.6	11300.7	12783.2	19539.6		12054.6	14439.7	25317.1	24553.6	40696.1	31145.7	13188	13110.9	10088	9822.81	9098.36	11106	8983.74	9075.18	6486.44	8186.29	8363.38	14876.8	8065.17	7575.39	17905.9	7673.3
14.58_921.7129n	2		39836.9	43766.4	42009.4	31676.3	83748.2	49376.7	15956.4	16420.3	9742.09	38413.9	59016.7	33031.3	119810	157792	85651.6	18640.4	23900.7	21720.8	46327.6	39239.1	47547.4	46310.8	40509.1	42484.8		26474.4	31635.9	26059.2	31732	42159.1	31882.4	42100.9	87153.3	51058.6	44803.2	43688.4	46912.8	34678.5	48541.2	47666.1	52981.3	30964.4	59631.2	68451.9	67477.8	43272.7	46938.6
10.51_956.5715m/z	2		48066.3	61918.1	50066.3	52549.9	51127.5	71672.3	121159	74681.8	86390.2	105944	154820	118222	49806.4	56264.1	40568.8	43709.9	32525.6	68125.6	49088.8	69904.4	58250.9	72282.1	74510.1	101714		54483.5	70471.9	56629.3	113698	88138.3	92997.1	46029.8	18168.8	45088.1	41895.2	40578.5	45477.3	64262.8	45202	44322.7	54827.5	51797.6	67215.7	76203.5	41698.4	47554.2	42845.9
12.14_770.5740m/z	2		1.74544e+06	1.70157e+06	1.71586e+06	577746	537557	457488	431175	502332	583540	1.15976e+06	959428	940121	1.28966e+06	1.73275e+06	1.3905e+06	239439	379987	327391	1.14997e+06	1.00914e+06	1.1005e+06	1.61256e+06	1.0056e+06	889748		1.28834e+06	1.3148e+06	1.46632e+06	832969	829652	745879	2.01274e+06	2.52979e+06	2.09086e+06	1.18267e+06	1.12904e+06	986079	1.81627e+06	1.92453e+06	1.95817e+06	793217	908777	686729	1.66461e+06	1.60278e+06	1.59704e+06	1.68902e+06
10.93_915.6071m/z	2		484397	685044	403226	405446	225433	247794	216211	96233.1	171233	481375	645682	687061	443747	302587	781376	204339	399560	233217	112518	105021	167194	163133	281830	166160		577214	384973	289493	693789	335695	578050	725704	281702	653077	790449	816054	698776	917513	652110	1.40177e+06	755881	778433	457944	775989	585536	964893	1.71446e+06
7.78_740.5309m/z	2		221746	186364	244030	290376	337421	289526	617305	667864	717512	170349	156335	141943	490374	382382	283026	429705	481763	523649	147375	127919	140027	261279	269679	255912		183056	168773	207593	188964	246860	245083	223121	289343	223886	290321	336663	300447	200194	227821	228274	275272	405692	257657	185490	471400	413692	245386
14.38_874.6905m/z	2		145071	154982	158611	221034	259297	316724	249449	317592	253745	394509	331755	413734	681066	1.07395e+06	633734	549453	505131	499445	418873	510206	563986	446604	443893	339092		209263	282517	365780	335744	393426	270985	389738	596177	453008	451664	610683	529479	447081	405120	516745	507175	384728	613529	621918	1.03463e+06	419733	779386
6.99_808.4754m/z	2		30889.4	53212.7	25741.8	45657	42891	54507.9	33698	28230.1	28906.7	44547.3	41300.1	51975.7	64074.8	55781	25329.8	13950.5	11724.3	32463.6	19635.9	28788.3	27975.9	29672.4	18644.9	19283.6		17356.8	34384.3	30069.5	58724	24036	31333.8	33071.5	26123.3	24468.4	29733.3	23442.3	19640.9	43843.8	40823.3	41273.2	46075.9	32030.5	49237.5	37093	38947.5	38428.1	36303
9.93_859.6232m/z	2		7963.84	8064.35	6899.21	13598.9	20726.7	11059.3	35332.4	35664.2	35127.5	14585.8	12413	4590.75	7778.9	10513.9	3500.59	30818.8	23991.5	31588.6	10482.2	10717.8	8579.1	11731.4	11146.9	10788.1		9437.7	11283.4	13227.3	7331.12	15174.5	18122	6506.38	8938.48	9833.07	7634.79	7992.24	6081.88	3426	4770.16	2464.93	10055.1	14958.9	15318.4	6601.46	6270.39	9777.93	3000.58
14.80_916.7145m/z	2		72612	64909.6	64084.2	60677.1	108732	66479.9	29070	37482	39530.7	93201.5	79527.9	82559.1	181254	174728	103174	15470.9	33762.7	36539.3	88286.2	81355.6	88304.7	70803.1	68013.7	68677.2		47264.1	44576.1	50276.8	42275.8	55065.8	43024.4	85161.4	104624	93432.7	81490.3	77728.8	78458.3	73707.4	67085.9	74204.3	63436.8	67739.2	106642	68493.1	82432.8	69512.9	83367.6
7.22_738.5110m/z	1		474759	415338	490584	667592	778261	531170	1.47706e+06	1.6058e+06	1.95084e+06	392728	334164	346012	1.16767e+06	1.1335e+06	1.08683e+06	2.08256e+06	3.88843e+06	3.53281e+06	294471	219955	284113	547948	610822	545742		395965	340049	317279	674073	791146	887215	398948	512961	447026	846923	872365	749844	311485	403736	449419	1.29553e+06	1.22875e+06	938787	560560	1.8196e+06	750881	1.11842e+06
8.07_778.5493m/z	1		126141	125148	124894	136744	141063	128208	118359	111305	107104	64077.5	83732.3	82545.7	155377	106856	86978.1	107845	123331	127390	57066.1	46860.2	49815.5	65245.1	65349.7	48761.5		82641.6	85481.1	80619.6	87679.3	68236.6	89802.9	74806	77704.7	87211.7	69602	73534.2	63482.5	106268	113676	121009	85470	85346.7	55690.7	53686.3	141162	127443	103241
1.84_506.3293m/z	1		87319.9	90571.1	91960.6	69050.6	38427.4	35634.5	41122.2	24129	36618.7	43193.5	44536.1	57878.4	27300.1	9623.86	18452.6	28959.4	29598.2	23754.2	34999.6	33089.3	42839.5	50148.8	57855.4	48249.4		122770	85004.7	81835.9	93922.4	55725	81030.2	187127	95507.4	131846	139630	62375.2	48652.6	116968	108812	136497	180486	109496	88634.4	128260	134266	165026	98524.3
7.06_688.4986m/z	1		84492.6	69101.4	82812.4	74280.6	116016	65312	104992	121493	148333	36446.3	41895.8	37217.1	91107.5	78393.6	72312.7	71154.8	150501	126942	41712.1	35013.6	40494.4	43087.2	54565.5	44144.8		47007.3	36306.3	34472.5	31548.3	41791.3	61762.9	67096.3	100478	77247.1	78880.2	70643.2	62394.6	29021.8	37998.8	49784.4	59494.8	70038.2	47492.8	48936.4	94210.3	58045.2	62513.7
12.65_816.6218m/z	1		537630	505898	481064	458612	411233	401441	109291	175615	191215	552636	491338	435499	524953	726581	982415	215185	258909	220431	430244	384426	430506	348450	312696	281528		417253	393804	429843	464106	430220	415383	362891	458472	371132	405865	394224	365292	555407	573578	575228	316636	345883	255346	538157	674149	515781	622914
6.99_870.4896m/z	1		53360.9	43959.8	47821.2	68544.7	47605.1	48817.1	30335.8	39550.3	37377	62015.8	66194.7	62633.8	85718.4	66233	83456.9	16867	18359	28032.7	23393.5	38206.8	41262.7	35783.9	38552.1	28055.1		46421.3	57361.3	47560.9	41461.1	36838.9	40708.1	45878.8	37110	40338.7	47504	46561.4	50898.1	50438.1	62618.1	39577.9	37656	34650.7	37107	68435	58875.8	68789.5	49796.8
9.72_788.5818m/z	1		2.01621e+06	1.97311e+06	2.06088e+06	2.13057e+06	2.20695e+06	1.81792e+06	240657	251285	312812	1.44683e+06	1.19138e+06	1.19938e+06	1.68777e+06	3.76358e+06	3.25767e+06	753294	471350	492626	1.80426e+06	1.5025e+06	1.59686e+06	1.1269e+06	894278	848766		1.9194e+06	1.83966e+06	1.95408e+06	1.30975e+06	1.3357e+06	1.16987e+06	2.46187e+06	2.75083e+06	2.31925e+06	2.14216e+06	2.10077e+06	1.90411e+06	2.47523e+06	2.8676e+06	2.78844e+06	1.05322e+06	1.33667e+06	915837	2.68459e+06	4.48544e+06	2.24565e+06	3.94767e+06
9.28_716.5251m/z	1		1.25164e+06	1.17041e+06	1.32721e+06	1.06327e+06	1.61336e+06	1.03929e+06	2.22934e+06	2.49467e+06	2.78761e+06	906038	853265	783083	1.88798e+06	1.08926e+06	2.45229e+06	4.34361e+06	5.02257e+06	4.76057e+06	1.3313e+06	1.13852e+06	1.29561e+06	1.66866e+06	1.93801e+06	1.57871e+06		1.06462e+06	942036	941636	1.04073e+06	1.32614e+06	1.4045e+06	2.22773e+06	2.7186e+06	2.15098e+06	2.45862e+06	2.31021e+06	2.18119e+06	1.02852e+06	1.11165e+06	1.25857e+06	2.68037e+06	3.07951e+06	2.00431e+06	3.14091e+06	2.70113e+06	3.43632e+06	2.24499e+06
12.23_754.5385m/z	1		161962	146610	144632	144035	133549	144875	60060	57835.5	56236.9	112667	150549	129891	147550	183108	210260	79135.1	116469	83410.1	103877	91614.4	96703.2	89496.9	125632	103340		136266	115847	104835	200949	162871	126986	135184	157061	171978	118626	130828	138309	128386	120632	144769	140382	155497	144452	181001	162518	189635	198534
1.04_528.2876m/z	1		8962.18	5475.76	6093.03	31948.7	17474.8	14190.5	18058.3	13222.6	54511.7	1745.44	2845.79	5609.64	30106.5	12503.6	10715.5	48348.1	38558.3	32638.9	12109.2	13896.9	14321.6	19974	18614.2	16822.2		9391.51	8373.84	9824.41	14554.3	16511.3	11991.9	11762.7	9426.29	9681.55	12282.1	13329.1	12454.1	9680.88	10498.5	10077.6	21347.4	30106.3	29793.9	17233.4	10923.7	9998.01	14719.6
13.44_794.6154m/z	1		348317	277332	310310	388263	256742	267335	168784	191371	166469	316499	270690	302222	191545	204275	381958	96032.7	108830	115791	199413	184667	206748	186124	180505	191221		214856	190638	223435	274169	244148	280269	225712	297755	252311	167649	149202	172380	258759	259867	246838	168404	202891	148577	246699	258319	174806	256237
14.15_918.5465m/z	1		18726.4	14141.7	5648.2	11790.9	5257.32	7107.79	8625.96	1377.93	8836.89	12936.5	19292.8	16865.3	15742.4	20678.8	15750.8	179.127	4207.55	696.759	8131.19	9401.01	7333.55	9147.2	7622.21	8552.44		16378.5	9283.86	12545	17741.2	12877.4	16876.5	12620.2	15565.9	14503.9	13614.4	13521.6	13406.7	12208.4	13019	10766.9	11041.4	12982.8	21424.7	10366.4	8207	22429.2	17867.8
13.80_803.5884n	1		603187	603748	587694	554244	448233	547247	557715	541441	444823	759324	756022	720191	586574	638358	1.01003e+06	437410	482617	480122	702287	570929	494030	524554	469454	537531		543522	669814	721420	672472	749434	766404	656340	742650	627064	565994	662397	573809	608445	523862	487291	600282	642463	670886	716423	794247	513018	552057
13.51_465.3219n	1		30733.7	30933.1	28490.6	15293.5	11713.3	12293.8	16501.6	12781.5	13238.6	36259.1	28207.9	33362.2	26176.4	22428.5	61485.6	12179.1	12250.9	5172.22	34333.3	38747.4	38382.1	28835.1	33309.3	28721.5		20655.6	28913.7	31844.8	19904.1	14813.3	22647.1	39197.5	40706.1	34846.8	28241.4	31027.9	24293	44556.9	40262.8	44282.5	30336.6	33269.1	13054.8	45872.7	24989.1	19217.4	32678.5
1.91_480.3130m/z	1		37368	34693.7	33246.3	22972.5	17452.6	12485.7	114122	94433	121546	15913.7	10760.7	16718.4	34249.4	20893.5	30986.7	498106	591261	341159	17768.2	19084.6	18778	28313	35621.2	28684.7		39749.7	20754.1	23508.8	33385.6	39250.3	36655.3	39721.2	31497.4	42806.3	40518.7	39581.9	39025.1	23165	29159.3	26252.2	83665.3	73602.3	55799.7	31394.4	45772.9	22126.2	30852.3
10.15_462.3036m/z	1		45839.3	46439.4	46906.4	24118.4	23217.1	24517.6	3231.02	10432.2	11336.1	26431.1	16581.4	23822.3	38675.1	36100.2	44280.4	14197.7	39782.5	5436.63	33584	28868.3	30557.8	25470.9	27259.5	29953.3		44435.4	37022.9	45557.8	20797.2	32331.3	20021.9	39750.7	43801.2	37067.7	42425.9	39506.8	46221	37496.6	51415.8	50450.3	37410.3	39807.9	23757.3	39936.8	42144	40174.6	61141.5
7.57_730.5448m/z	1		339496	319400	358827	493691	492065	453402	235812	293189	298266	239270	228084	244816	290453	240295	172376	201947	246460	266410	218824	171815	168736	211173	273494	247495		237298	246309	239162	239170	261751	240115	303613	398099	290916	274615	313113	233608	271727	308033	262648	221279	226213	178701	203572	343557	366100	266649
10.71_738.5136m/z	1		40340.9	52777.1	46524.4	31389.1	45949.9	48951.8	10179.8	13498.7	11981.2	46902.9	56847.5	44358.5	24316.3	33057.6	44959.2	17924.8	20235.3	22556.9	22880.5	18180.9	18964.6	13544.6	30876.5	25372		32641.2	28009.6	25833.9	51718.3	49643.5	45015.4	32245.9	46660.2	34389.6	32736	19413.4	27645.5	23658.1	29240.7	27138.5	24984	33031.4	29888.6	45527.1	58160.1	53469.3	38862
13.73_726.5084m/z	1		24542.4	29026.9	28313	28598.3	22745.6	26223.9	17311.7	18738.3	14634.8	19195.5	27886.2	29563.2	15556.8	20114.4	40610.4	228.243	4483.81	2338.39	22134	21871.4	19738	20202	14513.4	24251		22199.8	27954.3	22846.8	34884.5	31480.4	24638.2	19950.3	22279.4	21597.7	24871.9	27147.8	24862.2	29819.8	37994.6	24818.2	21573	16303.4	16804.7	36656.1	34047.6	25025.8	21855.2
6.63_716.5267m/z	1		1.09912e+06	1.03495e+06	1.13922e+06	1.65075e+06	2.12026e+06	1.6695e+06	941243	967734	1.04012e+06	675519	703356	708290	1.09506e+06	859129	1.31969e+06	1.08569e+06	1.36764e+06	1.41847e+06	762698	572306	614024	517723	591031	606162		797407	728873	787900	726680	1.07188e+06	820462	1.32224e+06	1.88425e+06	1.34822e+06	1.46482e+06	1.49388e+06	1.19427e+06	923024	1.08215e+06	1.06572e+06	842799	886980	696501	1.13517e+06	1.36316e+06	1.66791e+06	1.2595e+06
11.36_754.5340m/z	1		77916.9	112075	76067.1	67493.1	58294.2	58133.7	70453.9	51558.1	56563.2	103420	106048	119085	72258	60920.4	109539	19858.9	40824	31110.3	50615.2	53427.7	58639.1	49881.5	75690	45261.3		112538	78188.4	61956.8	95196.1	105722	98449.7	142994	197839	155748	102992	97849.2	95964.8	107788	85712.4	87447.8	70750.2	85094.8	86530.3	140632	127837	146692	116677
1.55_436.2859m/z	1		136112	101065	115442	139557	137181	108494	45780.5	35073	48761.4	81775.2	72077.3	67632.8	71553.1	73010.1	93451.2	64538.5	65188.1	60402	65726	53211.2	60754.2	62572.6	70294.9	55623.8		86994.1	60762.2	71243.6	63293.6	66105.3	62548.9	145822	150392	131858	107030	109662	83426.4	111202	160746	143459	99085.5	99399.2	58059.2	56553.6	134293	80263.7	90078.5
6.57_924.5095m/z	1		56958.2	49089.5	55981.8	88567.7	95440.3	70294	247002	269634	236919	100327	81413.9	103844	75415.3	59161.3	44088	102888	25751.3	124048	52415.6	64581	56236.9	56856.1	69242.7	82611.9		63796.8	75747.6	87863.5	118645	148434	114006	46269	52315.6	47848.8	48502.7	47311.4	48834.3	53193.3	63433.4	44754.4	54946.7	59535	109665	87672.3	48485.4	54227.7	57135.8
13.01_752.5283m/z	1		64710.3	71885.2	74605.5	61140.8	78339	45000.8	66533.9	42766.4	44618.1	87241.5	84756.9	90279.2	52085.5	60587.1	89697.6	124102	146896	130510	43564.3	63809.6	58841.6	50513.4	65019.7	65766.5		77816.5	64153.7	65295.1	126852	142382	64445	57046.8	56769.8	51789.6	81840	84276.9	66900.7	54456	53537.3	52833.5	94722.1	117559	96086.9	103350	101549	94884.2	77980.5
11.00_746.5428m/z	0		6479.33	16324.2	5797.47	7345.83	12854.3	9649.53	139869	124458	96895.3	14389.3	13367.2	14712.4	16425.1	8564.72	12212.3	177539	156499	122300	12524.9	16988.9	16718.6	13401.7	17610.3	17630.4		19276.2	10034.4	10138	33871.1	20456.8	30915	14527.9	16920.6	11534.5	15736	12943.6	15731.3	18826.5	11890	7210.93	35255	38576.4	34029	11963.9	12515.6	14796.4	12829
11.00_806.5590m/z	0		37225	48175.8	34825.4	45564.4	47872.3	57640.8	605396	540502	384227	87453.2	62523.6	64786.3	82551.3	61318	55815.9	514015	644585	605840	63775.2	62237.6	78338	50740.8	78507	72449.7		63878	44929.3	60096.3	134439	132138	139699	61706.7	72518.6	62937.9	61002.1	44617	57002.3	66978.3	69923.5	64811.7	150454	175254	149238	62793.3	49982.5	90727.2	57096.7
11.07_802.5852m/z	0		401656	381056	427353	177023	289672	212445	65386.3	54088.5	75799.3	344409	316648	347558	230427	210496	361659	97341.9	131291	86917	166102	145791	153061	84024.9	92201.9	85274.4		282912	222639	253371	254355	343096	261680	316332	389211	304092	196955	194206	197712	280201	338748	333308	148750	179227	141186	149979	189915	202613	303682
14.15_633.6135n	0		491660	484850	513111	114925	108818	71105.1	30306.4	46451	42632.8	196722	146053	168196	470068	510869	641655	93645.7	106563	99983.2	670305	632116	694785	393579	317386	272328		379528	259941	263592	133963	119529	130499	433208	553023	542672	276513	224772	220430	394979	415328	483422	169774	184258	123148	233566	599611	379774	434427
14.15_633.5802n	0		158555	159347	118792	75849.2	35374.2	29115	29231.3	28046.6	53085.1	121273	119526	128492	132163	97176.6	97483.3	50376	45550.5	39880	202871	153379	150571	98471.5	89504.3	78117.7		166704	94952.9	104975	61657.3	46898	86148.3	127872	186001	155049	84626.2	73644	102932	177704	106430	91900.5	72960.6	57119.9	60908.9	70172.3	149567	109084	123864
11.07_893.1577m/z	0		0	0	0	0	0	0	0	0	0	0	0	0	0	0	0	0	0	0	0	0	0	0	0	0		0	0	0	0	0	0	0	0	0	0	0	0	0	0	0	0	0	0	0	0	0	0
11.00_860.4966m/z	0		11048.4	17029.9	11098.3	36108.9	45986.7	56840.4	86684.6	64402.3	37424.5	18173.7	27082.1	25311.5	12301.9	4481.89	4206.95	23834.4	14916	34754.8	22450.9	31099	17918.1	22821.1	18242.6	35116.5		14555.6	12512.7	20799.7	39206.6	41581.4	27124.2	11645.6	5320.85	12266.3	12813.4	12798.8	13977.9	21775	4144.64	9033.41	16340.8	24587	36589.8	7172.93	6117.06	9290.61	7935.32
17.15_919.7205m/z	0		49170.4	58364.4	52718	69841.7	133989	91439.5	62806.3	31104.3	30148.4	32600	27629.7	38916	105001	103455	52841.1	25043.4	35594.1	16585.1	109551	155126	115184	113454	130732	126750		69710	71691.5	86965.8	71978.3	65725.1	54608.8	77065	78257.8	77595.1	86590.5	84930.7	91559.1	51783.8	62076.3	43575.3	57962.7	53084.1	58895.8	78625.9	36272.4	23712.9	51270.7
11.15_713.0556m/z	0		0	0	0	0	0	0	0	0	0	0	0	0	557.246	0	0	0	0	0	0	0	0	0	0	0		0	528.725	0	0	0	0	0	0	0	0	0	0	0	0	0	0	0	0	0	0	0	0
11.15_803.1136m/z	0		0	0	0	0	0	0	0	0	0	0	0	0	0	0	0	0	0	0	0	0	47.3234	0	0	0		0	0	0	0	0	0	0	0	0	0	0	0	0	0	0	0	0	0	0	0	0	0
11.22_855.6701m/z	0		134924	114155	132061	283817	323310	266537	72923.4	111643	120828	115485	104227	91118.8	160472	163943	334075	94224.8	124767	88442.9	96979	92146.9	86442.7	116835	96619.6	107846		204294	136354	170464	158935	172847	165271	128620	131271	122485	102579	103756	99262.4	118586	119307	121500	117227	116207	109475	80390.2	92868.7	112070	122711
11.15_859.6029n	0		51966.5	53913	52979.8	47577.3	61623.3	37006.9	41756.5	42157.9	60602	60818.3	43600.8	68140.6	35933.9	46507.6	53241.4	10290.2	41689.7	32941.5	48435.8	51651.9	51778.6	40093.1	44201.5	46722.1		71789.5	66759.4	65373.8	45669.3	45298.6	52306.9	50109.8	50551.1	53815.3	42977.6	35416.4	42609.1	45412.2	43997.5	46069.5	48361.3	42243.8	47833.6	41195.3	37117.4	35310.8	37753.9
11.36_798.6106m/z	0		257881	245197	247336	250961	239541	202158	128864	166666	182350	162462	158970	165493	133577	143422	273827	106024	198430	141434	147044	123558	128535	144812	136177	141815		211066	203220	217397	150546	160296	147823	158147	178025	161017	136633	151541	140346	220888	249215	223298	160221	173152	141275	149211	139624	167038	155856
14.09_239.0596m/z	0		259.225	833.234	299.265	0	0	0	17788	14572.2	1916.06	12298.3	0	1865.13	2337.35	0	1896.87	606.077	0	0	5930.02	3213.8	7084.47	2834.55	2909.46	2614.06		608.478	1323.67	2930.36	2360.92	207.008	0	7785.65	1383.27	568.005	26369	4152.61	3450.15	0	1547.54	2949.36	1263.37	0	6814.42	0	1691.12	18841.7	1048.74
14.09_224.0652m/z	0		0	0	0	0	0	0	0	0	0	0	0	0	0	0	0	0	0	0	0	0	0	0	0	0		0	0	0	0	0	0	0	0	0	333.911	0	0	0	0	0	0	0	0	0	0	0	0
14.44_647.6229n	0		9.57576e+06	9.86011e+06	9.90073e+06	2.71353e+06	2.37001e+06	2.30247e+06	753882	825380	599589	5.32288e+06	4.15908e+06	4.82142e+06	1.69466e+07	3.67562e+07	2.03132e+07	3.3515e+06	3.14884e+06	2.66671e+06	1.71094e+07	1.72754e+07	1.80369e+07	1.15187e+07	9.48686e+06	8.46595e+06		1.05269e+07	8.71452e+06	8.38099e+06	4.37037e+06	4.19233e+06	4.73761e+06	1.3569e+07	1.5403e+07	1.52598e+07	9.44148e+06	8.2207e+06	8.30051e+06	1.4623e+07	1.5493e+07	1.70506e+07	6.17886e+06	6.08357e+06	5.78984e+06	1.06334e+07	2.06671e+07	1.08336e+07	1.56005e+07
11.36_926.5477m/z	0		21690.5	33224.4	33009.9	50861.3	47793.6	47846.6	36170.3	50339.7	59056	25290	38679.8	20531.7	4599.89	7223.93	16337.4	42007.3	30681.1	39549.7	36963.9	33148.5	29068	31657.1	26112.1	30193.1		31816.8	29796.3	32130.1	37423.3	46474.6	39674.4	20444.7	25342.5	22280.9	20825.3	24712.9	24566.4	15838.7	11717.4	10197	13277.8	17338.6	17092.4	15018.4	10713	5920.87	13199.6
11.43_861.5701n	0		75483.3	85962.2	55537.2	46416.4	49703.3	53248.9	98741	40060.8	35207.8	48724.2	82614	106443	62231.8	57340.7	101361	27294.3	48780	39321.2	26961.2	33969.2	32625.7	26190.5	46274.6	34167.9		68050.2	78861.4	38920.3	64696	48335.8	85326.3	38972.9	40572.2	61099.2	54984	46805.1	50809.8	113598	103718	102270	55491.8	78738.8	67662	102559	50843.8	64439.9	78110.7
11.43_859.5942n	0		438217	533597	444210	516047	433287	521054	782766	531933	498053	369088	409116	376082	316940	362823	486003	275771	442242	358708	228132	214186	237745	303124	327571	261581		565731	395541	369182	420666	365067	432859	346285	425376	410036	349849	310855	289070	596745	542480	570561	502661	513530	472743	432090	349636	477227	385871
15.45_992.8224m/z	0		44175.5	50654	45054.7	28898.8	15887.3	4774.93	0	4274.91	2341.38	22468.7	19163.4	26190.8	27835.4	9577.48	47712.6	0	0	0	25339.1	33157.4	29866.2	55942.1	48512.8	35433.5		27713	39129.3	26144	11780.1	10791.8	10867	17403.1	23437.7	15794.8	15544.8	12248.6	20193.9	46958.1	22658.3	37478.7	19079.2	20507.1	13758.9	21852.5	32930	16192.2	34115.6
15.23_240.0474m/z	0		0	0	0	0	0	0	0	0	0	0	0	0	0	0	0	0	0	0	0	0	0	0	0	0		0	0	0	0	0	0	0	0	0	234.838	0	0	0	0	0	0	0	0	0	0	0	0
14.09_223.0284m/z	0		1954.12	2382.62	2926.98	0	3726.44	0	43034.4	29422.8	4489.98	17422.9	0	6029.44	0	2873.95	2231.37	4534.67	2733.11	3584.66	11196.3	7143.44	19684.5	12123	7932.15	7782.83		4301.61	2556.25	3967.57	4611.16	4438.02	3560.92	17962.7	2822.99	6366.13	61763.1	7410.77	5612.45	1632.09	8256.38	2816.67	3451.27	3806.73	18675	5972.72	9776.39	45449.7	2507.37
11.51_794.5718m/z	0		2.52682e+06	2.29309e+06	2.52158e+06	1.93334e+06	1.77729e+06	1.58238e+06	5.07627e+06	5.913e+06	6.50105e+06	2.05676e+06	1.5656e+06	1.66544e+06	3.34237e+06	3.2194e+06	5.41914e+06	1.94854e+07	3.73841e+07	2.49328e+07	1.67794e+06	1.43801e+06	1.5841e+06	1.5237e+06	1.83769e+06	1.6264e+06		2.74708e+06	2.06906e+06	2.19435e+06	2.57771e+06	3.20879e+06	3.48648e+06	3.42852e+06	4.16307e+06	3.28813e+06	3.70343e+06	3.88883e+06	3.64893e+06	2.74489e+06	3.29184e+06	3.32376e+06	6.36701e+06	7.13714e+06	5.4357e+06	3.04155e+06	4.24441e+06	3.712e+06	5.01235e+06
14.87_968.7436m/z	0		21124.5	13980.8	9993.07	15489.1	46478.6	34325.1	34961	13290.3	29224.6	36795.4	34191.7	22599.7	58819.4	89438.6	57348.5	5419.01	3886.83	0	19443.3	20789.4	14735.8	20681.3	29284.8	16292.6		16043.6	14087.8	14998.5	26115.5	34204.1	37608.4	40105.9	47643.9	33433.7	36696.8	35570.1	37614.8	24096.7	28403.4	27317.7	22393.1	25800.3	32520	13318.4	20422.1	23210.7	22211.6
14.09_165.0407m/z	0		0	0	788.85	0	0	0	5574.67	3757.08	0	6295.26	1074.31	0	0	0	0	0	0	0	1806.88	1510.34	2862.54	1998.4	1659.56	0		29.6504	31.1131	0	0	0	0	1020.79	0	0	12297.2	442.295	869.92	0	1597.68	0	0	0	0	0	0	4271.45	0
14.09_223.0846m/z	0		125.562	0	0	0	0	0	669.578	0	0	52.2745	0	0	0	0	0	0	0	0	114.796	221.21	219.33	301.444	0	69.8068		0	0	0	0	0	0	0	198.025	0	475.955	180.929	237.797	0	53.2499	488.855	0	0	0	621.304	0	497.199	0
14.09_1158.1905m/z	0		0	0	0	0	0	0	0	0	22.4302	0	0	0	0	0	0	0	0	0	0	0	0	0	0	0		0	0	0	0	0	0	0	0	0	0	0	0	0	0	0	0	0	0	0	0	0	0
11.36_331.2663m/z	0		14827.2	9633.33	14784.8	11673.2	6890.83	5905.59	11510.1	15398.7	15724.3	12605.3	8957.91	10333.8	9095.74	10487.5	14394.5	21016.1	37096	29569.7	10269.7	7501.09	9639.39	8584.69	10182.5	7559.89		11982.7	10364.4	12716.4	6655.35	8416.26	5738.98	12128.9	13220.8	10847.1	11533.7	12601.1	10670.9	13814.6	11883.5	14315.5	11718.1	15486.8	8989.63	9176.58	10667.1	10229.7	19294.8
16.66_1052.8464m/z	0		2716.82	4813.87	2653.25	11354.5	10259.8	6397.57	15420.8	11424.8	13206	3680.9	6099.8	3566.51	4971.28	1080.59	2012.49	0	0	5596.12	6487.42	5737.1	5779.08	2373.78	5661.99	6504.33		3409.26	7794.47	5295.19	4745.96	9906.93	8413.04	3621.82	3688.38	4493.5	3249.07	3363.98	6687.74	3688.62	1772.85	1714.13	3892.72	5345.52	3926.41	3405.97	3514.93	0	2863.74
11.22_797.6521n	0		197542	186079	225380	260433	273825	241527	252353	348669	343897	273870	219281	200709	246262	200522	398816	154194	186238	172223	222377	211974	224637	246478	183952	190492		240907	247763	289146	212644	228843	222729	184796	212678	193315	174233	151315	134210	244747	268121	230215	246461	240303	252097	178401	160445	181662	160803
14.09_859.8044m/z	0		11734	14734.9	11293.2	10603.7	19167.9	21231	25417.6	38186.7	5846.93	15730.4	14686	11146	21951.2	10410.6	15387.7	16668.6	13244.5	6908.03	16332.7	15795.1	21458.7	20281.3	18621.3	18819.9		10602.4	11555.7	15726.8	16644.5	8522.62	16871.8	7023.64	9293.98	8456.46	11550.2	13903.7	9350.08	19503.5	14364.2	19025.9	22740.3	8696.55	14505.4	6117.24	35927.3	8853.3	10898.4
14.09_815.6781m/z	0		12160.5	19169.2	16685.4	13783.5	19959	12124.2	11612.1	14876	18180.6	40026.1	11440.4	16254	30612.5	33120	52744.5	19354.8	15362.3	11787.4	21480.5	17543.6	21734.1	17125.8	19518.6	15076		17691.8	8397.8	18962.3	7466.11	10307.4	10160.1	10576.6	11372.4	11837.1	9152.46	14427.8	11894.5	19657.3	11023.3	13937.3	15499.3	14641	27180.3	23645.1	38140.8	15957.6	30679.5
14.09_813.6341m/z	0		62797.3	71239.6	80160.4	145151	98211.3	108534	224385	208029	110588	107559	97069.2	110996	87511.2	73707.5	120494	122713	78387.3	74593.8	223858	101546	108233	145288	91679.8	138748		97773.2	171168	184518	108038	100154	128156	87080	120247	85156.3	62470.9	113205	92089.2	68827.7	82935.2	99872.7	108525	62303.2	114019	91381.2	151727	64516.6	76527.5
14.44_391.3846n	0		28729.3	28129.1	37536.9	5570.11	923.713	5913.42	1765.49	0	0	7990.69	7852.32	11315.6	34237.2	53958.8	23217.4	4444.89	3596.56	1258.52	64155.1	61037.9	61369.1	43425	33330.6	24876.1		27384	24052.1	30530.3	11781.1	9118.87	11084.5	24813.5	32295.1	31981.6	16711.4	16530.1	14881.1	32095.1	36989.4	41814.7	13094.1	13102.2	4887.78	15066.2	33437.5	25760.3	24902
11.29_835.5990n	0		1.86199e+06	1.9362e+06	1.6784e+06	711695	558512	741560	975459	614172	492870	1.66391e+06	1.78101e+06	2.32942e+06	3.13676e+06	3.29791e+06	7.74917e+06	748614	721134	829148	544838	1.15474e+06	1.7154e+06	1.20202e+06	1.32457e+06	944938		2.0985e+06	1.80811e+06	1.21952e+06	928030	989330	1.01064e+06	2.74125e+06	952273	3.20046e+06	1.73691e+06	1.56636e+06	1.79309e+06	4.57311e+06	3.95142e+06	5.3278e+06	1.63163e+06	1.88632e+06	1.5523e+06	2.57908e+06	1.58336e+06	2.06554e+06	5.3072e+06
11.29_833.7328m/z	0		104572	116828	81837.4	150368	152499	183007	125198	115616	113978	85094.6	133220	139032	101583	117924	259596	100247	151858	98970.9	94132.7	59971.9	73464	86352.7	95853.5	65558		126735	118112	100034	114343	151694	103027	124321	157217	98308.8	99835.8	103048	92507.6	80416.6	96667	100868	83533.1	86668.7	126635	108724	85314	81689.8	123727
14.09_313.0789m/z	0		1965.94	2840.62	1858.47	2513.88	5047.86	1452.95	25510.6	12678.6	1114.63	9229.41	4289.62	751.954	0	1382.36	0	0	1245.26	0	6854.22	6253.74	7854.54	8087.97	5196.77	6769.16		3425.41	4899.21	4181.23	5241.18	1639.71	1491.19	7171.7	79.3719	332.041	26803.4	1724.28	1475.45	0	1466.25	15.0769	0	0	0	0	2613.3	14762	0
14.09_297.0470m/z	0		0	0	0	0	0	0	2540.8	0	0	0	0	0	0	0	0	0	0	0	0	0	1252.65	484.052	401.91	537.566		0	0	0	0	0	0	0	0	0	1250.42	620.341	0	0	0	0	0	0	0	0	579.341	1922.26	0
11.29_901.6169n	0		96425.2	81145.4	104175	106275	110481	114380	82324.2	97650.9	132868	127574	118851	104771	87787.7	91401.9	119278	80080.7	117988	80444	87486.5	87705.1	79850.7	84194.2	83409.1	95835.2		97856.5	84059.3	101454	88673.9	121080	83571.9	62118.5	69900.6	72785.4	76006.2	82789.7	77142.2	73904.9	62469.1	77533.4	92341.9	85651.5	65106.5	69440.7	67264.9	66001.7	85370.3
11.29_906.5626m/z	0		14399.4	3926.75	11188.9	4226.2	2400.53	0	0	0	9850.51	8311.86	13214.6	9354.37	5425.1	14415	25098.4	0	4869.1	0	10441.4	25726.2	25402.4	17610.7	16698.5	14366.7		22828.2	13326.4	17187.8	8215.56	12922.9	10874	16013.5	15498.5	9871.37	13031.2	16210.4	16776.7	16101	7099.99	10043.7	11772.9	10367.2	2169.01	9808.06	2192.11	17697.2	8935.54
11.36_283.2657m/z	0		15159.1	11915.3	14895.6	16358.6	14255.8	9924.55	4439.76	9650.51	5189.12	12572.1	12255	8205.51	12673.7	12910.9	19781.1	15575.1	13079.3	20107.8	13727.5	19258.5	16234.6	14447.7	14744.2	15460.3		12917.1	14622	15276	5149.07	17451.2	15250.2	17615.4	14972	16143.1	17267.9	17794.6	19394.9	20064.2	17711.6	18697.3	23897.3	20209	21119.9	18042.7	10140.3	11896.9	12021.4
11.29_832.8405m/z	0		287043	304158	355734	329660	350528	328380	239922	300759	298195	283329	280507	316371	336994	345220	661197	356153	440178	419467	188890	183039	161222	180227	180524	216026		277634	267146	259845	231719	327959	267860	252352	315437	249407	230568	300560	236217	331580	342949	285495	318868	355202	344721	306142	269817	293904	347462
13.51_309.2801m/z	0		103995	92273.5	89210.4	52561.9	41081.1	42844.1	28948.6	39553.8	42464.1	87024	73863	72490.7	62504.2	69993.6	151564	13344.5	17945.4	20757.2	89125.2	86844.2	86636.6	102480	93718.9	76483		95914.9	102714	120217	78033.7	75835.7	67428	100787	120169	103048	86913.7	85829.5	69251.9	130864	147393	139324	96702.4	89763.5	59915.9	154864	140632	121538	107710
14.22_785.6277m/z	0		144147	135131	133891	70209.9	68945.1	42803.3	30643.6	36146.4	18506.7	139062	107298	126754	140103	204036	248347	34739.4	27528.2	31424.5	148041	157390	165472	134231	123819	108509		107613	106032	150882	88418.4	86674.3	106687	145877	180760	166299	107712	132926	118571	200868	198729	189590	96314.9	103079	94556.7	136479	184125	127585	207982
14.15_665.6391n	0		161121	171126	186749	69510.2	90718	69240.6	50542.8	82330.7	53783.1	141362	103131	150225	180767	224754	240624	65532.5	61927.1	53208	300052	311768	305606	225927	206049	201998		164443	138115	158796	90515.6	121797	110816	180516	199168	196826	119475	131677	126052	150703	170682	194242	116840	134686	128591	122719	222976	143551	189953
10.71_727.8503m/z	0		173503	165508	170665	176241	114847	157819	70272	58734.2	70419.9	174035	160056	133313	133709	149250	113996	43060.8	112188	63236.4	107696	90753	113903	74942.9	72887	64727.9		147936	97693.7	141728	143004	133734	54536.7	126781	133776	127374	192177	115370	81220.3	158122	139973	238115	132956	138744	118341	154852	192094	196651	211454
14.38_827.6879n	0		869939	940767	1.08808e+06	1.09915e+06	1.32484e+06	1.53665e+06	1.19737e+06	1.81809e+06	1.25308e+06	1.73444e+06	1.42939e+06	1.90349e+06	1.71947e+06	2.34894e+06	1.27289e+06	1.34464e+06	1.25585e+06	1.21785e+06	2.01987e+06	2.50858e+06	2.90405e+06	1.80114e+06	2.35328e+06	1.1785e+06		1.55851e+06	2.02724e+06	2.76127e+06	1.28398e+06	1.66052e+06	876141	1.34815e+06	2.10186e+06	1.48406e+06	1.22161e+06	2.0283e+06	1.59384e+06	1.16053e+06	1.28851e+06	1.3442e+06	1.54433e+06	1.27693e+06	1.94044e+06	1.47412e+06	2.94797e+06	946692	3.67685e+06
10.71_768.5622m/z	0		427620	408642	524410	355344	625216	362725	631613	825574	919599	356146	285527	304314	373160	436036	421680	1.75616e+06	3.27674e+06	2.58636e+06	276989	285170	239932	297827	234956	258529		426108	372722	457270	403313	605828	438876	513904	738094	596019	354114	321599	362590	251443	310839	316453	413616	458766	452567	362467	440623	451433	421019
14.38_808.5884m/z	0		200616	179518	148936	125470	69572	75763.8	99240	72121	66688.3	176827	250948	252720	176890	184117	197801	79880.9	66959.9	66419.4	200062	164847	151733	93758.1	127673	114277		177973	203758	159848	229499	198595	328240	560142	782896	655681	350538	359540	313630	268491	189216	280483	256384	303866	296023	231781	302418	208338	630624
14.38_711.5692m/z	0		34160.9	40730.4	47224.6	30113.6	22008.7	28031.6	4682.82	8451.09	12592.2	37276.3	25333.7	36737.1	49633.5	77143.6	35845.8	12679	21859.6	18857	50688.4	54010.5	42050.7	44856.4	43148.9	47476		46539.5	50383.5	39087.8	33205.4	44469.7	29775.3	48902	40467.2	59440.5	34135.3	50779.2	56301.3	66403.2	53008.9	64230.6	36538	57832.5	52049.7	54568.8	58574.4	38876.3	123474
10.80_281.2487m/z	0		378144	349084	378197	353724	295868	283939	105582	148260	155408	346231	307850	310318	245483	232992	348795	98490	125168	108864	262733	226446	250191	203654	198511	186768		334629	312318	353266	208874	252697	206204	314555	388746	314164	363562	369619	341508	394408	483972	455075	238699	253990	203035	264535	357339	333658	295801
14.38_827.6493m/z	0		251299	273613	254064	334017	349782	397328	372515	435860	341679	454004	415831	523801	270211	461028	256455	223558	232460	215239	481892	599720	705288	433618	576883	298149		402472	516832	706110	367039	441497	262571	253789	423014	285120	227126	389359	269069	225246	225109	211231	297251	217541	392277	264324	510688	164268	611622
14.38_313.1216m/z	0		0	0	0	0	0	0	695.945	0	0	171.975	0	452.452	0	0	0	0	1014	0	391.834	0	500.195	361.408	407.413	1.25275		0	0	0	0	0	0	99.9537	0	400.704	519.162	2.80929	0	0	0	45.7304	0	0	161.475	0	0	1216.33	0
14.38_297.0830m/z	0		0	0	0	0	0	0	1.22829	676.745	0	372.38	549.648	814.074	0	0	0	2.17249	0	0	74.4755	0	403.786	723.214	56.7374	220.634		91.5462	186.45	566.007	0	0	0	197.299	0	477.472	445.163	0	18.2396	0	0	0	0	0	0	77.1404	0	120.81	0
10.80_463.3094n	0		282305	247428	298455	231481	173650	169921	70619.6	91616.1	89953.9	237687	192795	222590	147023	141464	258909	93779.7	145575	106277	186611	155270	167237	145002	140026	129992		278957	264440	266941	139887	144583	134056	222996	277250	228958	264718	267203	244963	315667	372822	344216	201798	209003	168111	197186	281448	279878	255788
10.80_463.3643n	0		24448.3	16585.9	16770.5	22690.6	15568.3	13996.5	4061.3	2453.72	7221.27	21075.8	17512.8	22683.6	14031.9	12385.8	19000.1	2604.59	11897.7	9368.55	14609.4	13127.4	14210.1	12121.1	11435.7	13020		22252	18404.6	24423.7	13169.4	13672.2	12307.2	15782.9	15204	14796.2	14691.9	19802.3	20274	26634.8	22339.1	24902.5	11518.6	18314.7	11668.5	16922.5	26301.1	18021.4	15953.8
14.29_914.8268m/z	0		23894.5	21556.7	19555.8	29615.6	37940.2	28229.8	10262.6	8453.99	21696.7	16102.3	27105.8	22660.7	25659.2	20682.9	22296.7	11806.3	3530.01	13761.6	18352.2	14376.4	16908.5	11603.1	14480.9	16649.5		15178.1	18387.8	18971.3	15964.6	24999.6	17711	14015.1	18404.3	15917.7	17180.4	9201.97	7311.45	19084.8	18409.4	18183.8	19124.9	16377.9	18069.7	15564.4	22939.7	14940.4	30601.8
10.80_303.2339m/z	0		5178.05	0	3260.87	10985.1	9231.92	2471.22	8594.87	11198.5	15232.9	5669.42	6824.94	8960.16	4469.73	2157.39	8153.06	31868.1	50896.6	46071.2	5785.1	3479.27	4500.46	6346.88	6236.07	6105.19		6535.82	4772.28	4514.22	6575.94	6381.14	7361.3	3920.93	5570.79	4419.09	7004.91	8693.33	6712.23	2260.29	8663.18	2766.26	13393.9	12368.3	10536.7	3411.57	6731.74	6819.72	6458.82
10.80_726.7624m/z	0		2.02071e+06	1.86135e+06	1.90067e+06	1.76663e+06	1.25163e+06	1.22331e+06	590294	739048	652066	1.74761e+06	1.56534e+06	1.5691e+06	1.34297e+06	1.35345e+06	1.9421e+06	505071	684156	663315	1.04413e+06	938564	1.04902e+06	801906	848315	675583		2.01949e+06	1.65022e+06	1.74737e+06	1.22128e+06	1.14866e+06	990481	1.01591e+06	1.39049e+06	1.235e+06	1.36166e+06	1.38762e+06	1.49967e+06	2.29254e+06	2.89813e+06	2.80514e+06	1.15538e+06	1.26824e+06	912752	2.00089e+06	2.33695e+06	2.57133e+06	2.23412e+06
19.30_316.9489m/z	0		76819	74320.9	87268.9	108261	135397	158523	123858	140406	138737	92122.8	109252	93798.5	96285.3	69346	70991.5	115212	89182.7	109586	110979	133766	103929	93576.4	90723.2	116547		83095.3	94028.8	98153.5	91462	137955	92884.2	64686.8	61731.1	62586.4	60963.9	59840.5	64223.8	90324.3	77209.1	66495.8	77720.2	85060.5	117596	72856.2	61321.3	73082.6	50918.8
10.51_888.8673m/z	0		1.93646e+06	2.01467e+06	2.01157e+06	937837	499526	548651	398225	232775	558569	2.59519e+06	2.2791e+06	2.4842e+06	1.51424e+06	2.31243e+06	2.26438e+06	630640	800852	811902	853151	889377	1.26085e+06	1.09088e+06	1.23053e+06	897927		2.03819e+06	1.60346e+06	1.37543e+06	1.35265e+06	1.15382e+06	1.58818e+06	1.74755e+06	1.26826e+06	1.69312e+06	1.80536e+06	1.63737e+06	1.96254e+06	2.64e+06	2.56179e+06	3.05994e+06	1.69237e+06	1.9554e+06	1.2763e+06	3.22273e+06	2.46863e+06	2.60543e+06	2.73873e+06
10.51_888.9768m/z	0		100818	173784	171064	61257.3	55472.8	21001.2	23141.8	2111.31	45845.7	37865.8	83343.9	150329	97629.5	95385.5	83476.5	44010.7	16383.1	37890.7	59380.4	63673.2	56143.7	48631	61068.9	11294		132569	79230.7	115168	43420.2	128147	58060.9	80448.7	72305.3	160027	89476.2	108891	84134	96603.5	124657	98984.9	72981	112382	68090.7	131192	150571	119095	122420
14.38_964.7174m/z	0		134623	129022	135106	170985	233346	165529	90567.8	114897	172525	233562	180117	208596	152196	261727	216438	35034	42966.9	44235.4	114114	97815.2	97474.9	143754	140624	122614		95364.2	92575.2	118399	139437	170218	140241	119604	124091	107106	96527.7	109927	97469.6	104416	90808.6	104282	96948.9	125264	123656	71306.5	112639	81766.2	207243
14.38_964.6667m/z	0		44680.2	44036.7	45567.1	86433.9	66007	56388	37013.5	32011.7	35772.9	49027.2	43496.8	54323.1	52972.7	75370.6	50186.5	11077.1	11948.1	8931.02	28859.2	25025	21166.6	33632	32119.1	39678.5		39827.8	29611.8	34274.4	40001	45438.8	56917.6	32965	44317.9	28316.4	32369.6	36893.7	35890.6	36965.9	29282.8	29874	37042	36134.6	47525	18433.9	30027.3	27674.1	63817
19.39_100.9326m/z	0		8508.61	5967.54	12490.2	15741.1	18172.7	20735.4	16793.8	15194.9	9581.27	5502.68	6044.25	5382.92	7214.48	5254.01	5213.18	6495.11	4000.16	4623.59	9148.49	16300.1	11630.3	9266.29	8747.77	15267.8		10527.9	16085.4	10943.2	11889.5	16966.8	9044.82	6859.33	7595.32	7066.32	7679.81	4781.43	7030.34	5765.59	3483.07	5390.87	5829.38	6548.92	11207.8	5389.52	3797.61	7078.15	4060.22
10.57_436.2864m/z	0		21214.7	23150	22761.5	21053.2	18092.7	15493.8	6635.1	3644.52	6047.52	18461.5	15327.4	20512.7	13701.3	18195.1	22198.4	6116.13	4829.27	14288.5	23968.5	22768.7	20940	18077	16317.9	14497.4		17482.7	17059.4	16715.9	10882.2	8486.94	12555	17267.5	23173.7	16340	25315.8	21662.5	18489.3	22259.6	27625.8	28316.1	17656.9	19470.8	13697.3	18660.4	17076.6	16158.5	16531.3
10.57_888.7272m/z	0		2.42072e+06	2.35249e+06	2.50433e+06	1.28638e+06	486520	591552	525936	204647	512956	3.547e+06	2.98779e+06	3.35739e+06	1.80167e+06	2.41694e+06	2.34816e+06	477696	711720	640882	956977	1.08128e+06	1.284e+06	1.2944e+06	1.45006e+06	1.14133e+06		2.33748e+06	1.97553e+06	1.73319e+06	1.82571e+06	1.48638e+06	2.09941e+06	1.57479e+06	1.00252e+06	1.19982e+06	1.47222e+06	1.36297e+06	1.54599e+06	2.32093e+06	2.39567e+06	2.69123e+06	1.75146e+06	1.8959e+06	1.48451e+06	2.75167e+06	2.314e+06	2.59595e+06	2.50882e+06
14.38_905.6951n	0		184075	194365	205778	254310	318036	283733	168022	185470	264586	366368	271142	322219	290815	462226	313643	121823	141581	103590	201458	204650	204813	192412	222540	167029		170944	161723	192709	207485	243055	173096	189156	252012	196956	196823	221034	207470	202429	175718	185270	181992	192533	213657	154752	282977	122632	304356
10.57_700.6157m/z	0		410227	342514	327954	391067	464745	328499	236384	297905	225557	364625	367259	355119	296455	380532	459305	129964	158981	199912	471423	433054	431080	348195	351737	307725		470674	377266	324115	378325	378991	341800	456815	632265	462892	497062	454991	449646	429138	450455	447397	252298	354750	325699	523815	470926	473728	358418
10.57_703.5476m/z	0		256402	249842	255538	261809	309002	249756	125358	180697	189269	268262	247260	232329	238644	249206	345424	136084	150183	198838	258221	246287	264000	235074	235049	224631		263613	214118	220165	247441	248014	229633	249998	329568	231812	288400	264185	266421	274158	277085	281072	254276	254889	231840	278088	292672	325997	278601
19.30_452.9263m/z	0		32161.2	27730.8	34068.7	43071.8	52679.7	51698.9	42542.6	54126.3	43185.9	33895.3	34832.1	20148.9	51414	33018.6	35380.3	46431.7	38688.7	37489.9	44205	57084.1	43885	33915.4	39353.1	52553.1		33683.7	39590.3	37408.5	36640.2	49243.3	24822.1	32078.4	31750.8	31847.5	30276.3	34803.7	31048.4	45782	34733	26960.2	33234.2	46844.7	52527	42806.3	29030.7	24311.2	25033.3
10.57_792.5596m/z	0		290134	267334	329585	180516	225616	168812	855502	1.19036e+06	1.19402e+06	297966	263315	304078	150239	150125	190760	2.82536e+06	5.20237e+06	4.36941e+06	144706	114903	124830	110248	139310	152256		150974	121152	121699	528954	845548	874843	207428	319884	194719	218948	202673	205217	143456	183732	181915	371398	419723	374162	354552	537819	426064	450803
14.38_872.8062m/z	0		31336.2	29884.6	37554.9	60372.2	83599.7	68611	78180	80465.2	59989.7	73908	71586.4	75804.8	75511.2	100915	44553.6	55339.3	72717	54622.7	58068.5	57418.3	58121	43602.7	53105.8	47792.2		35524.6	55106.3	76220	60436.7	74161.3	46605.4	59771.5	69261.9	41649.8	52748.4	79971.7	52465.9	51623.2	50950.3	41723.9	59810	47727.3	84105.4	60535.4	121158	50997.9	102273
19.30_384.9384m/z	0		28817.8	27392.9	27656.8	37370.9	52268	47152.1	37738.4	42627.3	45064.6	31249	23509.5	30977.8	38576.3	27253.2	27021.1	36688.3	42606.4	31691.3	38207.7	45263.5	36615.6	30298.4	36690.9	42847.4		29528.3	35470.9	38450.7	33336.8	40403.5	24371.1	29147.8	25379.4	25789.2	26217.4	21841.9	26352.8	35455.9	28208.2	21382.4	33592.3	35193.4	50232.4	31981.5	24408.2	26083.2	17704.3
19.30_588.9035m/z	0		23541.9	19555.7	21638.4	34520	20195	38312.6	11522.7	36966.7	32049.4	29228.8	26705.8	37266.4	52660.2	18547.5	25822.8	34465.8	37441.2	29358.8	28344.8	49133.1	30390.1	24998.6	33155.4	36186.3		25630.2	29659.2	34306.9	26060.3	37362	18993.5	27617.1	28422.6	23621.2	21874.3	21383.2	29437.8	35076.5	23789.5	24444.8	30012.8	41284.8	47705.2	35268.9	18702.1	22421.9	14528.7
14.29_572.5219m/z	0		1834.23	3789.55	3218.35	4827.12	8138.22	6160.41	3895.22	2347.81	2622.93	378.604	4251.56	4448.72	7318.48	17435.8	15213.4	10583.2	9558.92	15030.6	8359.93	9447.17	7843.23	8156.23	8141.78	9739.15		5618.74	4600.64	7659.64	2542.36	4467.21	1830.54	13294.5	8057.22	10949.5	9622.05	10761.6	9310.86	14569.8	9542.49	13570.9	10168	8018.32	10722.5	8927.45	12178.7	8892.08	8837.91
14.09_149.0093m/z	0		0	0	0	0	0	0	0	0	0	0	0	0	0	0	0	0	0	0	0	0	369.81	0	0	0		0	0	0	0	0	0	0	0	0	627.667	0	0	0	0	0	0	0	0	0	0	0	0
14.22_759.6148m/z	0		68890.5	70126.9	59766	66191.9	72157.2	62823.8	39357.2	50350.9	69243.4	87321	78766.6	74337.7	122629	154161	129643	62235.7	50560.2	52652.5	107096	131888	129299	121822	117610	112157		68051	74227.8	100144	60645.5	83446.3	64945.7	101293	109812	101316	89899.1	83700.8	100849	123185	116145	119454	96652.4	93097.2	110195	101863	134148	84633	160132
14.22_723.6070n	0		84421.2	75621.1	68352	60414.6	41956.6	55092.5	78705.9	60222.4	53905.1	76199	90841	90841.8	109493	141598	140326	49707.5	51640.6	60039.2	82452.2	57487.1	60767.5	67900.5	73614.3	105313		73236	83532.4	79463.8	67937.6	62072.4	83805	61344.7	91297.7	83751.5	78383.1	70352.8	93563.3	178339	110031	131089	109046	100201	95471.9	76713.9	108036	122501	84647.6
14.22_704.6275m/z	0		52504.5	53506.4	62337.5	26581.1	23658.1	23889.3	31262.8	39682	27071.7	36066.3	26075	15310.6	53330.9	79793.2	88556.7	25625.5	54700.2	61966.7	65240.1	54019	62612.7	44416.6	32088.3	41281		44823.7	43032.1	43249.6	24531	25548.1	22644.4	59016.4	60924.1	63352.5	42278.9	40243.7	47647.4	60854.3	65667.2	71344.4	61045	65756.7	55444.2	35879.1	55866	32652.1	79491.2
10.93_824.4559m/z	0		27324.1	35905.7	26538.6	56681.3	59059.4	47827	30067	30060.4	38714.9	42302.9	31417.3	21846.7	18143.6	17468.9	19352.7	16174.3	5272.25	14889.6	40988.1	40539	36150.9	39669.6	39107.9	39345.5		32080.4	41673.6	41796	33912.9	35704.2	33069.4	29989.2	22408.5	28019.8	25299.5	20592.7	23606.9	35026.4	25009	24638.1	18192.3	25015.6	21137.7	24165.5	26069.8	28894.4	20040.4
17.80_311.2072m/z	0		2168.35	3414.39	2424.43	3456.56	2703.88	3150.76	1565.61	4143.01	6685.8	8142.75	1489.99	6183.98	3950.52	4178.7	1009.2	2692.09	3173.35	4897.92	2991.92	4854.48	3853.3	3581.93	4100.04	4363.87		2247.65	4393.99	5014.32	3494.22	5243.09	2679.91	4367.33	4628.06	3710.11	3997.32	5142.33	4167.99	4311.85	4766.47	4195.68	2664.72	5327.73	6805.12	773.478	2146.37	3795.28	3560.87
14.22_337.3147m/z	0		9646.05	12444.9	13425	5095.75	2118.08	0	0	0	1013.03	8523.87	4835.69	6832.2	3845.02	6248.33	11130.9	0	0	0	12759.6	9053.07	11343.2	10911.9	7916.34	7806.61		11143.1	5124.53	12937.4	6719.67	7454.49	3078.76	14712.2	15880.8	14675.7	8686.33	7051.8	8235.27	18051.1	14804.2	21746.7	7778.22	8345.46	6088.84	8290.61	12751.5	14721	8666.76
10.93_862.4141m/z	0		6420.69	3960.45	4581.19	10850.7	23733.8	13220.8	26330.3	22549.2	15792.5	8608.1	14205.7	7081.49	5293.26	4543.29	1865.98	6096.53	6187.17	1590.98	7839.46	16759.9	9122.97	9510.9	8742.72	9836.42		5506.9	4987.35	7743.95	9068.17	10104.8	12666.6	7531.64	3411.37	7588.49	5806.24	4406.56	6690.84	7875.75	6812.73	3533.47	5750.31	10690.6	17752.3	4051.43	4945.27	9747.91	2068.94
14.15_996.1017n	0		0	1026.79	0	0	0	0	0	0	0	0	0	0	0	0	0	0	0	0	0	5383.5	130.238	0	0	0		0	0	0	0	0	0	0	0	0	232.297	0	0	0	0	0	0	0	0	0	0	0	0
14.15_1014.0640n	0		1023.62	778.963	0	0	0	0	0	0	0	0	0	0	0	1460.57	0	0	0	0	0	421.206	69.1905	0	0	824.175		834.623	80.4544	0	0	0	0	149.537	0	0	0	0	0	0	849.641	0	0	0	0	0	0	0	0
14.15_941.5789n	0		55286.8	62087.4	61113.8	36306.8	4811.44	10323.4	26295.4	26266.9	15801.2	73018.8	67823.1	67962.4	51639.4	52113.8	42685.5	0	7237.12	2483.05	48126.3	46797.1	48835	45005.5	31578.4	30453.5		55236.4	63211.5	60785.9	43436.5	42022.8	46126.6	36879.4	46385.2	36674.7	30539.1	42874.7	32542.8	56050.1	44216.3	41853.4	34968.3	33269.3	70026.4	39688.3	57770.6	44063.9	39321.3
14.15_823.6943n	0		4.42725e+06	4.56275e+06	4.70005e+06	6.2138e+06	5.25959e+06	5.95719e+06	5.7407e+06	6.53662e+06	5.59043e+06	8.19364e+06	6.94387e+06	7.96636e+06	1.6708e+07	1.82044e+07	1.86954e+07	8.80058e+06	8.30695e+06	8.42067e+06	9.53537e+06	1.03395e+07	1.10872e+07	9.61623e+06	9.54947e+06	7.99987e+06		5.68189e+06	5.71756e+06	7.61506e+06	7.0877e+06	7.64004e+06	6.90072e+06	9.36542e+06	1.20875e+07	1.13229e+07	1.14712e+07	1.18833e+07	1.19422e+07	1.33855e+07	1.27937e+07	1.41744e+07	1.27388e+07	1.14548e+07	1.29821e+07	1.1993e+07	1.82614e+07	1.2213e+07	1.74352e+07
10.93_852.4284m/z	0		12822.7	16448.3	10804	41885.8	86274.7	71000.3	96762.9	98384.6	48510.8	39095	36567.3	35657.4	27826.4	16523.1	10828.8	22088.6	16353.7	19158.5	41216.4	72312.6	48813.1	56619.9	50593.3	70987.4		20683.9	22865.1	29980.1	40780.9	62954.4	17662.3	24291.3	17065.6	19807.2	27649.7	22981.6	27570.4	24350	12232.9	15312	15716.3	31134.1	46794.5	31387.9	12102.5	25609.3	8440.28
14.29_853.7048n	0		727122	741487	807097	1.2853e+06	1.44402e+06	1.4715e+06	3.2952e+06	3.736e+06	2.69608e+06	1.98745e+06	1.30229e+06	1.68453e+06	1.66706e+06	2.41617e+06	1.8935e+06	2.14444e+06	1.74788e+06	1.69585e+06	3.56076e+06	2.72325e+06	2.67074e+06	3.8939e+06	2.33821e+06	3.01092e+06		1.38568e+06	1.73175e+06	2.56991e+06	1.58488e+06	2.36195e+06	1.94633e+06	1.12058e+06	1.86015e+06	1.79758e+06	1.43916e+06	1.45721e+06	1.81242e+06	1.72952e+06	1.22774e+06	1.42061e+06	1.99537e+06	1.82503e+06	2.80031e+06	1.61749e+06	2.01531e+06	1.68741e+06	2.27575e+06
18.23_311.2063m/z	0		2542.97	7567.34	5136.67	5847.67	7922.34	8800.41	4611.33	5884.57	9998.7	6040.28	11783.5	5803.14	8380.54	3829.94	2796.14	6091.22	4369.8	1878.47	7852.95	5093.3	7044.6	5490.34	6055.09	7872.42		3329	7174.44	7384.36	4142.18	7590.3	3339.85	5106.44	5410.77	6470.97	6089.46	4762.48	5846.16	7683.81	6941.25	4283.9	9662.35	7161.94	11908.6	4902.89	5175.45	4385.79	5660.57
14.22_842.6402m/z	0		88767.5	89798.9	68441.9	228445	118061	212076	160794	113424	101802	177121	229411	356426	268076	265253	399269	170608	150805	144852	468681	456344	509105	380380	329368	369904		130398	137734	142789	245360	180563	275306	190401	246524	243409	339806	366498	423509	258232	161297	191065	215896	197806	234311	282957	197238	231519	313048
14.22_936.6886m/z	0		46565.2	34683.9	37851.5	53930.2	64125.4	62779.2	52674.1	48986.8	72031.9	151975	131981	124008	86274.5	70224.8	85224.2	29433.7	39060.8	38426.7	48860.4	47208.4	60443	49194.9	48963	43697.8		30620.4	29744.5	47979.4	43971.9	65825.4	35594.6	31095.8	33322.4	36294.4	39338.9	42641	45357.7	53769.7	43674.4	43860.1	44746.1	52050.7	66910.8	42756.3	55529.3	44872.6	57238.7
10.80_803.6384m/z	0		52191	41905.5	54443.5	62985	80634.9	44701.3	122423	141880	117069	89130.7	56467.2	62641.1	55993.6	71687.1	65543.3	314007	304185	364811	38942.8	56693	50777.3	40172.6	42124.1	51114.9		50057.4	40763.9	65157.7	74613.9	70076.9	76759	26874.3	18818.5	29272.6	35217.1	22268.9	32673.6	48638.4	56487.7	47992.5	62343.3	61635.2	77077.2	44283.1	41052.4	44057.8	46048.9
18.81_311.1562m/z	0		7142.18	5737.02	5912.31	8562.5	8352.02	10466.5	10702.2	9166.55	16842.5	21236.3	15023.9	13503.7	5532.13	5625.55	3389.2	8251.15	5268.27	1709.12	8301.76	5715.23	3770.94	7021.55	7377.06	10395.6		4950.58	4375.89	8797.24	8243.84	8523.98	8910.62	6393.58	6270.15	7265.9	7724.37	6213.8	8657.67	6819.78	7202.44	5798.87	5391	7142.95	7406.29	7536.52	4834.7	4194.33	3701.75
10.80_871.5219n	0		9210.37	19478	20973.5	10522.8	44787.7	25140	29828.7	54031.8	42793.2	23112.8	12860.8	13121.8	8888.4	2686.68	6711.56	20886.4	23514.3	22501.4	25084.4	33879.9	22392.5	26948.8	26612	33778.1		19939.6	14388.5	19529	33731	21614.3	13642.9	13030.1	10982.7	13147.7	10303.4	8927.99	10269.6	8920.73	6005.78	8139.87	11568.2	16139.2	12603.9	12152.6	2364.4	11790.7	5435.45
18.23_1101.8897m/z	0		30102.7	42055.8	53710	47197.3	83729.1	88258.5	43670.8	25885.8	45395.6	36274.6	37145.6	64468.4	106436	114948	73392.7	84673.5	34241.5	29984.7	78386.6	97212.2	89582.3	79337.3	72961.7	93114.7		51227.6	53318.1	49532.8	49597	69586.6	35762.8	76388.6	62402.7	81819.6	75724.6	67475.7	70294.5	70712.4	62532.3	59390.5	45490.7	49626.2	130675	77056.3	69038.3	56198.5	74615.2
10.80_856.4742m/z	0		29989.4	24367.5	29642.9	48625.6	42659.9	37529.2	51981.4	45026.3	42336.7	32181.3	35483.1	30145.8	22134.6	6812.85	10062.5	6712.91	17197.2	18012.4	21129.6	29583	20093	25930	24931.4	24935.9		28029.7	22768.5	32318.4	47501.8	38804.3	31955	21226.6	17577	16659.7	27181.3	22989.4	13974	29898.5	23655.6	24995	26611.4	29258.8	29619.5	20855.7	19479.8	29652.9	25741.4
10.93_746.5789m/z	0		14812.5	21137.8	14418	9241.31	28558	17028.6	161258	248689	187152	31754	18542.7	28561.1	39260.8	19789.8	25087.5	417013	446242	455435	33207.2	38857.1	40372.8	25399.9	34488.3	37797.3		29410.4	16954.8	21090	40947.8	50420.5	56082.9	24984.9	25753	25515.9	23532.8	20487.3	26851	29689.3	20624.2	16296.1	59050.9	76069.4	58198.9	17267.9	23497.5	28003.7	24710.6
10.80_811.4965n	0		128901	148854	140802	202692	213879	213054	163341	179205	137631	179443	142644	161864	102318	91418.8	76436.4	68514.9	71228.5	88392.4	130993	152120	125679	115822	122546	144190		127334	143600	181244	158395	154416	167013	110923	82195.1	96349.1	114278	112527	105342	140490	78118.1	90539.9	91601.3	119758	122952	98957.5	99780.9	113112	96780.1
14.22_851.6302n	0		351622	341967	348096	192179	172131	203390	233826	187072	145478	326362	282565	317788	386509	379830	488242	196988	169322	186438	343471	307117	327892	279672	230022	234701		322583	348826	355131	315092	303296	329879	381675	475782	401525	313937	298998	283350	402840	413373	415647	319604	320246	346816	323068	409483	351981	421024
14.22_842.8647m/z	0		2256.6	3851.67	3888.03	5811.34	5219.94	5164.8	2527.75	0	3976.62	3598.1	9180.53	3161.36	5113.1	11193.9	10964.3	5282.5	5839.9	3780.31	8020.95	8728.38	9001.01	9411.61	8674.67	7590.1		5233.53	6366.54	2046.67	6015.75	6710.79	7019.66	4732.27	3278.04	4793.79	6400.69	5902.32	7467.82	8043.37	5381.57	10247.8	5309.81	5202.08	8182.67	5927.92	2713.78	6514.43	14431.5
10.86_463.2873n	0		110811	114865	99297.4	105337	55490.1	90128.9	44001.8	40096.9	30568.8	102958	91768.1	92784.8	52344	42132.7	92360.5	21048.2	30554.5	33237.6	56952	43484.8	54331.5	42895.5	62162.4	54798.9		115174	91963.7	61230.9	89260.8	55574.2	64251.4	82850.4	95093.5	83287	98650.1	94861.3	83799.3	142365	150801	128598	81589.2	72700	74705.2	87561.2	97274.9	117829	80188.3
10.86_743.6087m/z	0		16804	12563.1	19243.2	62350	23529.1	18218.6	84222.7	90440.9	81499.5	5514.08	8083.83	9052.88	15724.3	37474.3	8538.52	203775	196504	221745	28212.6	33010.1	29783.8	27923.6	36740.1	34452.6		20553.6	17776.8	22665	51273.7	39850.5	26406	22678.8	18329.2	20206.3	16676.2	14969	21150.8	13994.8	15902	24239.9	27731.7	17936.2	46536.9	17284.6	14240.7	10320.3	20967.3
10.86_769.6309m/z	0		39956.4	33054.1	36219.6	41733.3	80594.2	47473.3	22941.7	35863.1	30412.7	36033.2	22239.7	32688.6	26186.4	32551.9	42608.8	41012.4	33768.7	44452.9	19444.7	25188.2	25032	27125.6	24859.3	26596.5		30889.2	25969	34032.6	38233	40865.5	30839.2	27820.4	30682.1	28384.1	29314.9	25046.7	24568.8	29281.1	33548	27712.6	25338.4	28499	19203.3	27245.4	32653.4	36948.5	28883.8
14.22_797.6791n	0		288798	322696	325060	461813	519978	525779	291495	274460	324978	834427	733912	954041	893327	1.28154e+06	1.56634e+06	642627	632847	619843	1.53217e+06	1.62377e+06	1.95564e+06	1.32944e+06	1.13521e+06	1.18241e+06		342316	352390	468164	717588	680750	705343	570934	651421	738621	1.02667e+06	1.09988e+06	1.17187e+06	829962	706035	885714	686303	554158	696858	894959	972216	749504	1.15866e+06
14.22_935.1220m/z	0		0	0	0	0	0	0	0	0	0	0	0	0	0	0	0	0	0	0	0	0	0	0	0	0		0	0	0	0	0	0	0	0	0	0	0	0	0	0	0	0	0	0	0	0	0	0
14.02_953.6974n	0		43584.9	50887.5	46004.5	56811.8	52881.5	56049.9	115858	91404.4	144874	117859	62784.5	112656	124801	115636	175737	88776.4	79018.9	66649.2	90284.3	101825	103858	77646.1	78592.3	74068		57520	15804	89389.2	46847.8	39425.4	53807.2	75197.6	52082.1	74564.4	73353.8	55105.3	61768.7	74173.2	50852.3	71997.6	94560.9	93512.5	149555	63769.7	67513.7	41043.7	75730
14.80_947.7472n	0		61430.1	58066.6	52928.9	51828.2	81392.4	48594.6	34921	32877.2	37347.6	67472.9	63418.5	98315.1	201513	168307	109660	9750.81	15276.8	11328.5	36376.1	29277.8	22744.3	43769	41449	31291.6		29449.1	34594.4	26042	69622.8	65565	53981.4	57951.7	63986.9	57314.6	49191.5	51065.7	39150	48438.9	56985.1	46851.4	36518.6	36084.3	64441.8	46966.5	43146.8	20599	45163.5
14.02_920.7018n	0		142030	140710	132308	140784	148400	110076	192470	230718	200752	313301	272140	312084	478276	446663	626123	247253	225206	159969	182069	225495	250921	232606	207370	202925		149668	176878	207888	197626	205726	213464	215305	190213	256867	257026	224080	285353	269488	216421	229386	226225	269611	353091	266941	392420	190694	367375
12.65_756.5617m/z	0		45245.3	49225	49475.2	39566.4	37379.3	26090.4	6189.18	10945.7	11534.5	38435.5	47132.6	37026.1	27255.6	36390.3	55449	5405.06	9207.23	5909.49	37451.9	34477.2	39941.4	34780.6	26837.2	26460.1		41608.9	42785.6	43474.8	41787.5	36726.7	23857.8	26043.1	38834.5	31088.9	24187.8	25232.9	28142.2	54542.2	44502.3	38705.7	22393.1	23706.7	13523.3	32390.7	37934.7	30012.7	38085.3
12.65_787.6024m/z	0		224002	218859	215313	331634	316360	239252	100226	128641	152212	367253	340501	354323	316899	475029	538874	43489.5	91221	94096.6	251575	202251	220009	355277	391178	347940		207124	194751	208634	376984	385232	383501	248527	311165	253412	295830	289455	280549	280706	290679	307949	258110	273449	197202	413553	604196	404340	397856
12.72_804.5582m/z	0		1.53075e+06	1.27112e+06	1.54474e+06	2.12694e+06	1.01449e+06	1.2009e+06	827908	684943	622753	756043	2.15981e+06	1.97422e+06	544385	787191	923295	339783	350274	324962	766652	413047	610211	1.13353e+06	811943	529466		2.27594e+06	1.47921e+06	682832	1.78034e+06	1.13613e+06	815118	2.22762e+06	2.38358e+06	2.19429e+06	1.50703e+06	1.28754e+06	1.4274e+06	3.30616e+06	2.20543e+06	2.43576e+06	1.02749e+06	1.00414e+06	1.03052e+06	825048	658623	893274	1.17103e+06
13.66_663.6231n	0		45370.6	39582.4	41916	58780.6	39672.5	39344.1	53914.5	42838.9	56725.1	56596.2	64389.3	45167.6	34598.1	53443.3	127136	14668	27296.3	17694.2	73015.6	62458.9	57726.5	65357.3	51797.2	58738.5		47665.5	49080.4	62820.8	29052.7	37578.9	37767.3	48765.5	49463.6	56353	42129.1	40133	54777.6	61191.6	55417.2	54967	53058.8	57509.6	49179.3	47205.7	51518.7	27976.9	37868.2
13.66_644.6046m/z	0		105771	103818	104576	103620	85863.2	92039.7	96854.3	114987	123400	138333	106849	97998.2	144882	180708	237064	100000	137740	115577	214881	191047	183465	215253	136597	158020		130189	125979	173319	101309	116575	92529.7	135690	189171	155671	140722	114878	120699	196357	173257	202676	162979	158481	136833	149426	152197	114850	157703
13.66_335.2960m/z	0		27975.6	26236.2	20413.1	8110.92	10343.5	9088.54	5092.53	8737.61	7135.65	18061	15600.8	16976	10237.6	13016.9	26777.3	1591.11	0	0	16954.6	15093	16067.2	13159.9	12890	11447.2		21532.7	22258.4	22959.1	22260.2	19829.6	19233.9	23483.7	30538.6	26550.5	19473.6	15178.3	13374	22064.2	20460.5	22650.7	14707.6	13841.6	11170.2	17668.4	17367.3	14928.9	17103.1
12.86_935.1137m/z	0		0	0	0	0	0	0	0	0	0	0	0	0	0	0	1865.99	0	0	0	0	0	0	0	0	0		0	0	0	0	0	0	0	0	0	0	0	0	0	0	0	0	0	0	0	0	0	0
13.57_821.6793n	0		1.02048e+06	938598	926356	3.45737e+06	2.87273e+06	2.99592e+06	1.82168e+06	1.58533e+06	1.74364e+06	1.00503e+06	862137	767622	795916	1.4782e+06	2.95778e+06	1.42127e+06	1.95994e+06	1.54923e+06	729252	745115	621401	800651	821832	978622		860835	827412	970639	1.70093e+06	1.62666e+06	1.63193e+06	342728	493389	458462	955289	590125	1.06843e+06	1.16543e+06	705237	848672	1.47976e+06	1.68506e+06	1.40659e+06	1.6608e+06	431959	625567	616810
13.57_857.6774m/z	0		1.31498e+07	1.23951e+07	1.13849e+07	1.07026e+07	1.02013e+07	8.94741e+06	3.83662e+06	4.87209e+06	5.12863e+06	1.06955e+07	8.88933e+06	9.86505e+06	1.13972e+07	1.80848e+07	3.55434e+07	6.52889e+06	7.80152e+06	7.25403e+06	7.42964e+06	8.2641e+06	8.93538e+06	8.18234e+06	8.10398e+06	7.23785e+06		1.20947e+07	9.33418e+06	1.10823e+07	1.04955e+07	8.96465e+06	9.97167e+06	1.0787e+07	1.2772e+07	1.24473e+07	1.08565e+07	9.39765e+06	9.85222e+06	1.27494e+07	1.19661e+07	1.34276e+07	1.0156e+07	9.61474e+06	7.67664e+06	2.2304e+07	1.08484e+07	1.1737e+07	1.23971e+07
13.57_797.6554m/z	0		8.28418e+06	6.60698e+06	5.74725e+06	5.83098e+06	5.66886e+06	4.68783e+06	1.90168e+06	2.69552e+06	2.71959e+06	5.50711e+06	4.6012e+06	5.23993e+06	5.89466e+06	9.5416e+06	2.05066e+07	3.65309e+06	4.27353e+06	4.00503e+06	4.98569e+06	5.48721e+06	5.8104e+06	5.33638e+06	5.12538e+06	4.79431e+06		6.47594e+06	5.4228e+06	6.47815e+06	5.73778e+06	5.06598e+06	5.49144e+06	6.28356e+06	7.44091e+06	7.18621e+06	6.13727e+06	5.50699e+06	5.7351e+06	6.81165e+06	6.29348e+06	6.73321e+06	5.44976e+06	5.21776e+06	4.36892e+06	1.25174e+07	5.86536e+06	5.96477e+06	6.30813e+06
13.57_721.5846n	0		1.32744e+06	1.13592e+06	1.51734e+06	1.17342e+06	594118	658363	485435	456701	408993	894440	1.0029e+06	1.23872e+06	546078	711460	1.44417e+06	265248	348926	351450	793415	577334	708551	675149	666277	604135		1.36026e+06	1.14239e+06	993910	1.30555e+06	780364	1.25498e+06	1.60168e+06	1.93052e+06	1.46543e+06	1.12071e+06	1.07271e+06	881302	1.66868e+06	1.19115e+06	855771	930650	788368	632527	2.32678e+06	1.30892e+06	1.13245e+06	1.15123e+06
12.94_914.5137m/z	0		66533.1	41806.3	67702.8	93306.4	85640.1	90959	107137	106211	104796	98645.3	148793	127412	102648	103285	100671	108341	109180	109444	46280.9	49121.6	49860.3	45021.5	57659.4	74428.5		83772.2	62415.6	58668.8	96711.4	88909.6	76230.8	59724.8	67950.6	55091.9	69962.2	70040.8	66948.8	80092.1	69038.5	76207.7	85286	91480	88311.2	93413.6	67094	77143.8	59411.1
12.94_1009.5588n	0		25418.5	18455.3	18245.5	38148.5	35669.7	31928.1	31860.1	58219.1	28867.5	33320.6	43016.9	25780.8	72987.6	40976.1	32186	41759.1	19676.9	34658.9	33568.4	31684.6	26697.9	31049.6	32046.2	41294.4		35035.9	26997.3	23722	41181.9	42896	33387.2	29561.2	27920.2	34445.6	36061.7	36449.5	34318.3	25434.5	40126.5	20859	26417.3	48225.4	31183.5	69142.2	23742.5	26854.4	16525.6
13.01_331.2666m/z	0		35743.1	35371.2	34014.8	23201.6	33190.2	26131.1	21758	29861.9	31504.5	34220	44138.7	37619.4	43732.9	26613.6	51013.3	39585.3	56612.4	63259.1	30539.6	33460	28969.1	32371	30368.3	25161		30801.1	33534.7	36531.1	32213.1	35531.4	36543.7	35241	38993.1	35119.2	31139.2	35239.4	31976.3	37097.8	35676	39551.6	40819.8	45231.3	36340.1	39615.2	32394.7	35142.2	45141.2
12.59_966.5747m/z	0		43030.9	44036.7	49775.6	28262	31176.2	24514.6	2528.69	1137.01	0	59737.5	64394.3	37350.6	25436.9	23002.7	31817.2	0	0	0	32212.8	22967.2	30095.2	34847.5	27477.7	32953.2		56867.6	49020.6	54218.7	44529.6	53562.5	30015.6	36850.9	47646.1	36519.1	31422.5	36269.7	29443.7	51924.4	56841.8	36954.3	19095.6	27028.2	21485.2	16399.9	30399.8	10739.5	27731.8
14.51_796.5883m/z	0		230336	227819	200518	54907.7	39236.6	38826.8	53659.7	56509.6	59414.5	125736	107457	125818	171531	374825	213840	31781.3	28888.3	22699.3	189386	165751	218986	154285	138950	106212		216780	177805	210158	125010	110212	104414	228479	319375	308121	110711	99071.4	101250	307380	279937	349311	124441	131337	138667	207143	393063	164527	268068
12.59_872.5425m/z	0		101392	103394	116063	109263	75551	83862.3	52293.4	35083.7	38975.7	117392	176988	122049	73612.6	85478.4	120053	6629.25	15402.5	6399.98	59435.3	55594.5	52044.6	74289.9	63632.2	46989.8		137179	118818	139692	125788	114510	98542.3	94045.8	125133	105358	65226.2	69390	73634.5	153104	143743	142610	78801	78834.8	67999	73968.9	78118.2	65733.9	94993.2
13.66_800.6304m/z	0		212866	250676	230929	139318	113823	98267.6	120122	189059	140132	166973	159739	146642	78179.4	156560	369345	77249.7	111954	102402	185732	163894	160204	164666	85145	135925		158760	166204	214556	153498	121677	170753	167202	182955	167293	115972	110010	84705.7	196533	192436	182091	106205	88939	102603	135445	153793	112523	99074.5
12.36_807.6637n	0		5.1072e+06	4.65103e+06	5.13799e+06	9.53414e+06	6.56479e+06	6.90879e+06	2.69448e+06	3.53335e+06	3.84016e+06	5.18988e+06	4.34389e+06	4.18957e+06	5.92805e+06	1.11493e+07	9.80937e+06	3.12616e+06	5.38116e+06	3.94613e+06	4.53303e+06	3.36333e+06	3.79694e+06	6.35667e+06	5.57633e+06	4.77869e+06		5.35228e+06	4.72191e+06	5.26119e+06	6.89715e+06	6.76724e+06	6.63812e+06	4.43117e+06	6.13078e+06	4.70441e+06	5.84838e+06	5.32536e+06	4.97492e+06	6.65452e+06	6.66803e+06	6.57347e+06	7.03206e+06	7.40597e+06	4.83665e+06	6.30668e+06	9.00795e+06	7.18128e+06	8.16851e+06
12.43_846.5277m/z	0		148884	144586	129329	162985	125152	147141	73958.6	61172.5	57662.9	169310	164110	201799	135689	197606	120703	28486.7	63344.9	98040.9	70647.1	44970.3	67963.7	112610	86481.8	86385.4		121189	151082	143593	184888	170413	164625	121983	117688	124457	106310	84828.7	123160	177997	122337	137829	151261	137772	133051	146361	143583	149522	122072
13.73_896.6472m/z	0		100712	69514.7	88895.4	144466	102731	129965	351044	278097	245780	106263	156278	135666	120590	145158	130753	81726.6	134963	173988	66465.8	75499.1	68692	86329.9	72535.5	74074.3		88937.3	117498	103348	146107	135003	179116	63702.6	90781.1	81330.7	79040.6	77817.4	63545.9	135854	130272	109907	186371	132336	145907	113307	117107	99138	53368.2
13.73_709.5538m/z	0		41485	37783.1	37798.3	29100.4	35165.4	24436.9	8519.92	7012.2	11624.2	40702.4	29909.8	38837.8	24701.1	72585.3	88539.7	9174.9	13562.7	3964.99	31165.9	43033.3	38119.5	46734	33977.2	43923.3		30581	44028.4	29785.2	26487.2	26987.4	17104.4	38212	30984.9	42502.9	37568.3	33147.9	41062.6	37951.1	25623.5	32252	20884.4	37100.7	30270.9	55587.7	49824.6	37026.4	46347.3
12.50_807.7760m/z	0		12560.7	14043.8	13370.2	27681	21086.6	26186.5	5390.91	9169.35	12993.6	17834.4	11303.3	17316.9	10683.4	15614.4	24814.3	11687.7	4695.85	10948	9691.61	7768.8	7422.92	12833.4	10692.4	12339.5		15227.4	17934.1	13775.3	17851	18040	18947.6	6048.97	10434.9	7215.31	6022.85	6856.02	5213.73	7992.97	12273.2	8640.75	5192.09	5038.03	11314.1	11202.2	9606.95	4361.79	14913.3
13.57_752.6031m/z	0		18928.1	13582.6	14744.3	33179.3	29824.5	27190.4	9195.37	13751.2	6959.96	17599.3	13452.6	19860.6	18775.3	24049	30507.7	15084.4	12356	24382.7	17037.4	24698.1	23018.6	16555.9	18193.2	21040.9		13789.3	13110.9	21160	18881.8	24403.9	23900.8	12633.7	9161.65	12206.4	12504.5	13661.7	13802.9	7392.75	12577.1	9690.77	11974.4	15703.3	16364	16083.6	11730	9803.83	7384.19
13.73_683.5339m/z	0		51713.3	50173.9	53806.5	50542.7	36074.4	50727.7	10351.4	4397.06	9767.42	65732.5	55192.1	48207.8	40266.5	84562.1	128109	32497.6	35832.9	31219.3	45097.6	62986.4	47419.8	52308.2	48287.4	71593.9		44098.1	50954	37348.7	43642	49442.9	37338.6	37770	26683.8	43309.7	52156.8	64316.7	72195.9	52569	46659.2	46815.6	43359.6	51530	39293.6	70705.5	71334.3	48038.3	65230.8
13.73_297.0471m/z	0		0	0	0	872.935	0	0	0	0	0	0	0	0	0	0	0	0	0	0	0	0	0	0	0	0		0	0	0	0	0	0	0	0	0	1571.83	0	0	0	0	0	0	0	0	0	0	0	0
13.66_825.6714n	0		1.66254e+07	1.7511e+07	1.79883e+07	2.53291e+07	1.90463e+07	2.14053e+07	3.53737e+07	4.24215e+07	3.9314e+07	2.91439e+07	2.43755e+07	2.54728e+07	3.6358e+07	5.49086e+07	9.23861e+07	2.92111e+07	3.86172e+07	2.99156e+07	3.40095e+07	3.0652e+07	2.99503e+07	3.66068e+07	2.59173e+07	3.05066e+07		2.5293e+07	2.66489e+07	3.86732e+07	2.65334e+07	2.86841e+07	2.60411e+07	3.26727e+07	3.92872e+07	3.6174e+07	3.14071e+07	2.91762e+07	3.07853e+07	5.00708e+07	4.23712e+07	4.20481e+07	5.05685e+07	4.66071e+07	4.61226e+07	4.90121e+07	4.61605e+07	3.61886e+07	3.49284e+07
12.59_359.2981m/z	0		24323.8	21609.1	24717	16883.5	12499.7	11033.5	0	688.699	0	24655.5	21600.5	22176.6	8762.33	14358.6	21718.3	0	0	1494.69	15124.2	15181.7	16277	11307.5	12968	11471.3		30026.9	30348.4	32998.1	18017.2	17643.2	15637.1	33091	42362.2	33313.3	25379.2	24003.6	16023.4	37896.1	38118.2	40848.6	13978.4	18767.9	11889.3	6501.91	11782.5	7655.9	30911.1
14.44_837.7095n	0		1.00218e+06	901620	957878	1.77748e+06	1.74483e+06	1.74715e+06	1.43072e+06	1.50526e+06	1.25576e+06	3.07003e+06	2.46693e+06	3.04275e+06	6.26908e+06	1.13842e+07	6.7967e+06	2.93917e+06	2.90293e+06	2.6613e+06	3.51109e+06	3.75001e+06	4.14323e+06	4.2133e+06	3.69989e+06	3.41045e+06		1.15706e+06	1.08955e+06	1.59522e+06	2.59292e+06	2.83035e+06	2.79098e+06	3.2889e+06	4.32248e+06	4.13095e+06	4.83989e+06	4.70315e+06	5.18827e+06	3.86084e+06	3.60633e+06	4.49903e+06	3.61349e+06	3.17403e+06	4.57579e+06	5.0261e+06	9.16535e+06	3.91135e+06	4.73505e+06
13.66_848.5443m/z	0		139055	139251	146045	145904	128713	143748	139711	120978	78984	185362	210934	169766	94570.2	157425	178906	74295.6	99739.2	119361	103440	111331	73494.1	73905.2	52536.2	81123.6		152272	113684	159035	219627	200652	269106	95766.2	117423	105115	115609	125999	112073	139919	115940	96688.5	130440	156273	125434	165496	142750	106487	135364
13.66_826.6368m/z	0		242345	176838	302767	518832	237491	334938	697089	686391	382960	193824	382851	258405	236704	199853	322551	158161	199726	208637	471285	320274	332327	320142	261765	325901		361924	350541	453472	496271	373691	592639	314214	339170	297240	274163	309934	233560	417136	318335	180973	416084	241024	251787	244462	304512	161675	184526
13.73_313.0779m/z	0		0	186.398	1422.43	0.000247357	0	0	0	989.267	1657.94	0	0	0	0	0	0	0	0	0	778.751	1606.35	150.925	0	0	2132.7		801.182	33.5389	0	231.938	2217.42	812.885	0	0	0	2767.98	0	0	0	0	1564.34	0	0	0	0	0	2866.15	0
12.36_783.6460m/z	0		88968.2	88214.4	77552.1	79045.8	103045	84524.7	23625.6	33059.1	34006.6	68161.5	57910.2	50005.9	108938	134235	103763	29003.8	41386.9	44279.1	65828.8	66642.7	84999.3	86071.3	72149.8	60736.9		77312.4	85148.7	86958.4	57553.9	53834.3	71430.2	76743.9	88649.1	92054.2	73682.2	65446.7	63168.2	79131.2	76247.6	73332.6	65703	56432.1	41943.9	98893.6	87727.4	94307.7	65228.1
13.01_801.5344n	0		236365	211057	276097	425231	259478	265380	519608	458549	387669	341831	401106	404662	381506	267699	285573	369602	301586	347832	201004	150723	177862	201990	150575	176835		321090	283976	189148	353640	370400	266174	186212	188943	193773	207417	202331	209143	304224	284424	165443	298933	251701	304066	327653	220519	223994	218747
13.01_801.5759n	0		1.58663e+06	1.55044e+06	1.70104e+06	1.66968e+06	1.61698e+06	1.42915e+06	1.42394e+06	1.70928e+06	1.71956e+06	1.95761e+06	1.83685e+06	1.84864e+06	2.05412e+06	2.11319e+06	1.95965e+06	1.36908e+06	1.52194e+06	1.66203e+06	1.52872e+06	1.25814e+06	1.3101e+06	1.32294e+06	1.29665e+06	1.22629e+06		1.58194e+06	1.66397e+06	1.69229e+06	1.77176e+06	1.94275e+06	1.82275e+06	1.41929e+06	1.7051e+06	1.45481e+06	1.3986e+06	1.37932e+06	1.34807e+06	1.71337e+06	1.55518e+06	1.4089e+06	1.60031e+06	1.65049e+06	1.47145e+06	1.94224e+06	1.51484e+06	1.55393e+06	1.39779e+06
13.37_984.6589m/z	0		25900.2	24934.3	24250.3	27332.4	28340.3	43994.5	42686.8	24134.3	41990.1	68501.6	77937.7	67645.1	24573.7	42000.3	45759	34136.3	16455.6	21541	41190.4	44221.9	39397.3	40844.8	40537.4	41731.8		27867	41534.9	52771.5	43691.5	55757.9	61879.7	34241.7	22028	34198.6	38950.3	37001.8	41513.4	29809.8	35503.3	37059.5	29870.5	33798.2	39411.7	39291.3	28942.4	38464.5	30058.4
13.44_714.0679n	0		0	0	0	0	0	0	0	0	0	0	0	0	0	0	0	0	0	0	0	0	0	0	940.158	0		0	0	0	0	0	0	0	0	0	0	0	0	0	0	0	0	0	0	0	0	0	609.813
13.44_773.0316m/z	0		0	0	0	0	0	0	0	0	0	0	0	0	0	0	0	0	0	0	0	0	0	0	0	0		0	0	0	0	0	0	0	0	0	0	0	0	0	0	0	0	0	0	0	0	0	0
14.51_811.8106n	0		16191.9	18301.4	19529.3	42815	42815.3	54346.5	30354.9	26687.6	14633.6	54925.2	54542.3	84373.5	59838.4	107048	61749.2	49187.8	41973	24600.9	78335.3	74321.2	86826.8	81270.3	66275.6	62318.9		23127	26342.1	27728.6	56971	58074.1	46278.9	18526	25737.7	32117	29406.6	26919.3	32109	37794.8	27520.1	39993.7	37930.2	27436.4	54402.5	87711.6	46958.7	51811.3	49878.5
13.51_463.3092n	0		57260.3	60799.3	59969.9	27212.9	11100.8	11207.3	9762.79	11923.9	10737	46809.3	39088.3	47863.3	31356.5	29146.2	97275.1	5162.43	7261.69	2574.42	45626.3	44295.6	49103.5	53236.3	41934	41686.4		59670.3	55693.8	55890.4	42290.9	31814.1	38192	57564.9	58390.5	57556.1	46263.1	44643.1	39047.7	84729.5	66653.5	74052.4	48429.3	46092.8	28222.5	89559.7	62764.4	64261.2	53468.9
13.44_803.1125m/z	0		0	0	0	0	0	0	830.441	0	0	0	0	1810.96	0	0	0	0	0	0	0	0	0	0	0	0		0	0	0	0	0	0	0	0	0	0	0	0	0	0	0	0	0	0	0	0	0	0
14.51_857.9599m/z	0		2542.08	886.986	581.691	1911.23	0	804.205	0	0	790.379	6385.16	10581.2	8071.27	4367.5	13574.2	13618.8	2651.82	1000.25	8327.84	11733	9858.98	16054.5	8287.74	9606.94	9977.24		1700.45	1838.54	3766.99	7601.54	4472.41	4517.44	4368.68	4589.36	3688.21	6139.05	4425.43	3026.61	4817.7	4714.62	3537.21	4416.08	1710.17	591.835	8976.78	8295.29	9859.7	5128.9
13.44_795.6645n	0		1.32148e+06	1.27413e+06	1.20558e+06	1.84325e+06	1.82159e+06	1.71794e+06	982271	1.10497e+06	1.15869e+06	1.6947e+06	1.50523e+06	1.5213e+06	767414	1.17415e+06	2.17807e+06	739331	911895	860776	1.23372e+06	1.35509e+06	1.23758e+06	1.18672e+06	1.28829e+06	1.29558e+06		937277	1.04267e+06	1.15284e+06	1.49701e+06	1.43654e+06	1.39662e+06	851083	1.03033e+06	865182	970526	948590	875997	1.06645e+06	1.05738e+06	1.06477e+06	865913	832134	745374	1.37353e+06	1.01188e+06	1.01463e+06	861332
13.44_840.6217m/z	0		416698	367720	422036	846111	479174	615548	400406	365226	353398	396611	460792	503792	165229	261674	531979	199786	238925	245240	382876	369496	369062	365795	395864	361676		356328	296863	293022	503327	313111	415190	255867	333416	254118	317986	302643	269792	308059	290457	278942	255847	235992	201510	409989	260033	247931	263093
13.44_875.1113m/z	0		0	0	0	0	0	0	0	0	0	0	0	0	0	0	0	0	0	0	0	0	15.9704	0	0	0		0	0	0	0	0	0	0	0	0	166.674	0	0	0	0	0	0	0	0	0	0	0	0
13.44_875.1579m/z	0		0	0	0	0	0	0	0	0	0	0	0	0	0	0	0	0	0	0	0	0	0	0	0	0		0	0	0	0	0	0	0	0	0	10.6454	0	0	0	0	0	0	0	0	0	0	0	0
13.44_894.1691m/z	0		0	0	0	0	0	0	0	0	0	0	0	0	0	0	0	0	0	0	0	0	0	0	0	0		0	0	0	0	0	0	0	0	0	0	0	0	0	0	0	0	0	0	0	0	0	0
13.44_894.6477m/z	0		118550	111798	127077	90466.6	101704	118098	133377	115531	105156	171165	165302	180722	87879.7	173549	254061	68118.9	95036.1	72913.8	90981.3	120862	122853	106406	95842.6	94038.1		90849.1	109128	135897	158444	135932	154722	93875	59249.7	92021.8	92305.5	89011.8	97225.7	109144	91368.2	109300	103956	97375.4	98747.6	141874	113196	82967.5	115838
13.44_895.1241m/z	0		0	0	0	0	0	0	0	0	0	0	0	0	0	0	0	0	0	0	0	0	0	0	0	0		0	0	0	0	0	0	0	0	0	0	0	0	0	0	0	0	0	0	0	0	0	0
13.51_281.2494m/z	0		15215.1	14493.3	14861.1	8539.83	11797.5	9340.23	17004.6	10496.3	7880.46	24860.8	22504.2	15791.5	19745.6	22515.6	35863.2	7833.24	11878	12100.8	20985.2	18635.2	22171.2	17754	13231.2	15312.4		12349.1	14461.2	16948.1	11526.5	12142	10261.8	22161.3	27747.9	27192.7	24470.5	25886.9	24796.2	30620.5	32669.9	26962.6	28194.7	22336	12917.1	29960.7	19055.7	17425.4	19501.8
13.37_932.5335m/z	0		25774.5	26853	35109.9	44964.8	67658.9	45053.4	94523.9	83911.9	75674	40100.8	66240.3	51408	23916.3	20734.9	27207.4	37177.5	26650.2	14527.3	42467.4	49195.7	29150.6	32587.5	33358	47181.2		27099.4	43276.8	31668.4	54249.6	59216.3	50447.3	22559.4	19132.1	18318.2	21382.6	23886.8	24073.8	22349.1	17903.9	18264.3	28439.5	26855.1	27497.3	25718.2	11267.3	15431.3	14793.7
13.30_875.6348n	0		214969	220192	291231	600475	302045	319912	848010	564943	455194	229333	267392	312580	246892	372101	512472	190944	377104	315938	226197	161343	163660	203927	191152	186827		297475	297282	318966	298877	253647	309482	190466	255497	192912	257188	226819	226857	324919	249000	346962	603024	408091	272684	437678	213146	213734	212839
13.30_702.5488m/z	0		8120.38	11194	4063.93	6885.48	4863.22	0	11485.9	12455	12932.5	7488.72	13113.4	8518.1	6252.34	11854.5	29308.6	36849.8	37739.5	22225.5	16483.2	19340.4	23931.1	12691.8	17646.2	19362.5		9946.63	9260.77	11699.1	12587.2	16264.6	19025.5	13268	12732.5	12545.9	10201.3	5987.79	6467.06	5831.22	7221.37	6902.63	17880.6	16819	18641.4	5266.83	8887.54	7098.78	16421
13.22_837.6784n	0		305283	285151	311061	340043	313735	302715	481486	737714	736489	316994	193541	260129	197721	160687	255620	108096	205152	238832	187346	144154	144183	183329	214429	161749		344473	289503	398356	290435	318547	348818	126840	161891	153843	143166	116404	90378	209662	216421	234777	325313	316276	239677	156851	162359	125853	217563
13.51_958.6430m/z	0		6356.71	13403.1	8104.73	2994.64	5255.5	6368.8	5998.32	833.489	7970.26	23097.6	16048.4	25267	4063.71	11190.8	12042	15556.6	7234.8	11279.7	7648.12	8378.07	6409.94	6036.24	13825.5	7470.87		4272.47	10139.8	7371.48	7711.58	7317.97	7239.32	4586.25	1159.2	5951.4	4891.92	8760.22	9130.64	5534.98	4756.2	3933.27	7588.71	3479.37	7154.83	8203.49	3172.49	1541.06	5046.76
13.01_941.5737n	0		302137	263022	338859	308399	307790	291837	204929	225242	232174	427577	428270	432195	340367	397176	329399	172203	158768	224582	246877	261407	217648	238445	235620	241403		293516	326233	349069	341419	399548	369738	259134	283901	249922	267273	262477	261903	317863	315762	299806	270159	280542	235391	307885	270351	246401	253856
13.51_958.5553m/z	0		26852.6	30541.8	34225	54085.8	63914.1	75990.8	82113.2	73794	76764.5	91323	80818.9	62132	20659.7	52394.1	37713	46452.3	26221.1	14282.4	41610.7	51799.3	35950.8	39661.9	44865.5	57728.7		37670.3	46330.6	47281	52257	75391.6	57984.6	19838.9	19484	21213.5	22820.6	26503.1	38263.7	23751.9	17464.8	13513.6	27856.7	36436.5	47311	47028.5	19769.4	21485.9	7713.04
13.01_925.5216n	0		87799.1	74353.7	85364	103096	105100	90084.4	81130.5	67264.6	90269.5	83078.2	83467.5	76430.9	66290.9	88858.5	48951.1	35853.8	26966.6	24157.8	117851	101829	96711.5	97176.5	94333.6	105280		83887.3	100480	114665	88824.8	108585	88475.9	77254.1	75463	66978.6	70095.6	76788.3	77214.4	67206.6	54702.9	32299.5	53071.3	61136.1	42667.4	74855	43859.8	46942.6	16981.7
13.01_983.5602n	0		140527	96928.1	112934	127819	169335	170690	148626	89897.5	167267	127270	161804	133121	138304	156784	106729	97936.1	94574	89988.9	143557	127249	98747.2	125903	116986	127252		128166	96931.8	153528	182817	204707	129725	84914.2	86817.3	90789.4	100983	103460	110246	116227	90444.9	63503.2	103572	105858	127671	136328	104791	108463	61983.7
13.51_840.7861m/z	0		11635.1	18006	27969.7	22791.1	18139.5	38952.5	3746.92	13244.4	17800.9	23296	21449.3	22338.3	14199	14426.4	22253.2	12925.8	8046.28	19888.4	9407.45	11020.9	7218.03	12104.3	13402.8	14342.8		12702.8	10358.4	15767.5	17112.6	21386.7	19453.8	7814.39	8058.27	6700.22	10228.3	9564.73	10357.5	9009.31	8848.5	15052.9	11461.3	5357.23	7929.3	15151.2	6996.93	12576.5	9777.85
13.57_731.5786m/z	0		296826	275315	259207	197066	211206	152974	145292	168905	171571	352912	297470	339428	309172	485445	1.18595e+06	129208	158676	169317	342494	358476	386996	447457	388541	357684		267305	237815	281716	274973	260105	260724	318606	435775	351778	309622	266284	281075	438191	403786	464334	309856	326736	232004	750926	370027	368997	453674
13.51_754.7972m/z	0		354537	355082	312159	248628	170414	171269	152716	163158	187092	380851	302690	366066	281284	421884	794895	98750.2	139050	139222	268878	214761	235185	306472	261923	245458		346328	327296	390411	358746	326354	264797	353482	493255	364193	313534	307354	268716	469063	507263	530794	356445	360132	304424	894606	611325	486275	470563
13.51_754.6650m/z	0		490329	515023	489863	266351	134402	122694	160650	91433.2	106755	318160	258797	382921	222780	357708	1.02306e+06	50324.4	66186.4	68323.1	387161	385276	372341	410616	362737	303363		551278	534581	457957	345247	244988	221321	447313	542700	470590	396309	372711	326957	543330	573757	611942	326563	358413	167587	1.09134e+06	684400	506259	469992
13.51_728.7782m/z	0		163664	155035	162870	123527	122703	107661	106842	151288	118387	198408	209256	227132	200220	221485	479970	110628	128957	119813	217340	189010	210866	188257	211944	164791		160895	167123	182523	154035	176470	173395	218818	308569	216928	200385	184578	165837	253053	271732	265645	182638	213832	180493	355643	243418	225279	248694
14.51_811.6933n	0		443589	430348	448814	808990	826420	1.03546e+06	356186	434694	377078	1.5754e+06	1.57556e+06	2.10489e+06	2.80405e+06	5.56333e+06	4.17697e+06	1.17342e+06	1.17408e+06	1.14824e+06	3.24268e+06	3.24226e+06	4.29099e+06	3.2653e+06	2.70366e+06	2.69953e+06		523153	549086	788456	1.40571e+06	1.35892e+06	1.50661e+06	1.39084e+06	1.56129e+06	1.49847e+06	2.06309e+06	2.38571e+06	2.3848e+06	1.53242e+06	1.42837e+06	1.83684e+06	1.39838e+06	1.04035e+06	1.5423e+06	3.94142e+06	2.39163e+06	2.54378e+06	2.49275e+06
13.22_529.4645m/z	0		24257.7	23579.6	21351.6	39698	44643.2	43165	182604	177766	154232	133647	113073	108167	84147.5	63534.4	98190.4	100495	142823	83789.6	89265.2	109710	88393.3	92825.2	82945.8	65134.1		29507.3	28899.1	34144.4	32424.4	36554.7	29905.8	236994	267934	220462	270651	262965	286591	200716	207764	232168	79738.7	81833.1	88363.9	78942.7	66220.7	54878.2	66196
13.22_758.6150m/z	0		189671	202553	184561	114012	105061	89297.7	19873.9	19300.8	53765.8	187292	109309	126336	131484	120950	156896	0	0	3438.07	127697	126019	121161	93494.2	85953.2	94216.9		153274	117099	176732	106260	94686.9	90881.5	129762	152401	140326	81353.2	77803	68938.4	225056	238159	209878	66583.8	70589.2	44651.6	135351	125944	112494	139017
13.22_818.6358m/z	0		913575	887955	869097	602233	584462	491097	179000	246633	239582	808481	682366	624466	626153	685152	890747	131465	179961	160328	631738	535395	575598	459360	423480	398236		714840	644974	713135	609618	582562	533346	634218	827024	641643	409523	391363	340080	960376	1.04403e+06	975406	407890	378544	282294	675827	642320	538910	750793
13.51_728.7061m/z	0		82543.7	80065.1	77899.5	75044.5	69855.6	85887.5	91289.5	89666.7	110360	112095	80514.1	147335	125929	130157	224192	77628.6	96898.6	81413.7	42660.5	57099.8	34023	64393	68205.9	82760.4		64452.9	100665	103630	115023	102573	103855	55320.6	61842.7	59658.7	77390.2	86252.5	77474.2	129086	117149	126097	114810	113025	101847	203713	133043	128679	125570
13.22_529.4421m/z	0		9306.22	9510.99	10471.6	22025.1	10097.9	20535	124306	84181.5	66715.9	44040.9	53449.2	55250.7	35224.1	23645.5	34634.5	41557.9	51797.8	30426.2	24474.7	24921.5	31926.8	27976.9	22967.8	21933.3		11541.7	13568.6	11524	12635.7	19283.4	12061.1	60094.7	64230.8	49712.3	86508.9	51762.9	95913.5	95267.5	65306.2	61165.6	28319	30899.7	37055.8	36536	23194.1	29266.1	31425.8
12.36_333.2818m/z	0		34820.5	33824.3	36082.6	10893.7	13402.1	6305.49	0	0	0	10603.4	5437.76	10869.8	10828.4	10531.6	22586.1	0	0	0	18383.8	15389	17454	14217.6	13482.7	14097.3		22487.9	22121.3	21601.6	23145.5	22157.3	26328.1	18506.1	25709	25932.1	19622.8	20405.2	18160.8	17817.9	17384.8	18407.2	20167.2	20032	21584.9	20926.1	27993.3	20854.3	22939.7
12.30_714.5136m/z	0		412677	407317	382082	566270	290603	389510	368539	329249	289765	442308	396944	579259	389206	423859	398626	167507	216124	205837	431011	283103	382233	384940	505140	340501		504356	345185	294689	355738	299736	303284	516475	510140	492688	457953	346050	388198	603896	494350	543664	385083	396488	288341	665461	384333	658743	422551
13.73_912.6417m/z	0		91644.6	91375.2	92598.1	107877	98343.7	93562.1	83883.7	95210.4	81105.1	91163	109093	95513.7	75623.4	110974	137203	66754.7	70045.5	59963.4	62617.1	61202.4	56965.7	55676.1	49478.1	65345.4		74656.2	73011.2	89289.5	89745.2	92620.9	87536.7	73497.3	66101.2	69804.5	63318.5	62843.7	55637.5	93025.8	89715.6	68826.3	85603.6	79564.7	73060.5	69059	79273.8	55954.9	60690.5
11.87_167.0217m/z	0		0	0	0	0	0	0	0	0	0	0	0	0	0	0	0	0	0	0	0	0	0	0	0	0		0	0	0	0	0	0	0	0	0	0	0	0	0	0	0	0	0	0	0	0	0	0
11.87_313.0791m/z	0		246.934	284.142	195.1	0	1397.29	316.61	920.857	25.9602	130.705	0	0	0	0	0	0	0	0	0	752.442	849.337	342.305	445.038	442.467	369.877		361.229	465.464	448.439	724.836	0.1118	0	170.965	0	0	255.335	0	168.687	0	0	0	0	0	0	0	0	3745.47	0
11.87_315.0643m/z	0		890.179	704.942	951.879	306.281	1695.92	1619.91	1953.53	1082.84	3278.67	44.3113	0	176.491	0	0	0	0	0	0	850.384	886.588	544.838	1092.59	1060.55	620.871		883.508	526.778	1582.95	942.838	839.317	1277.42	173.785	0	335.037	0	0	26.531	0	0	0	0	0	0	0	0	0	0
13.93_696.5842m/z	0		106012	109388	112633	89629.2	60971.8	61465	78718.6	84118.1	54428.5	91704.9	99402.7	113442	46395.8	59225.2	66646.4	28074.1	30476.7	26561.7	199636	153763	133181	86472.9	85607.2	118420		135642	110508	83116.5	79505.8	68976.6	109287	92428.8	113438	93267	75450.7	65892.1	74878.2	80188.6	73411.2	87999.2	84196.1	93105.5	57601.8	67445.9	82002.1	61751.3	61176.8
13.93_690.7077m/z	0		18891.4	22355.6	20090.6	16345.2	14776.1	12738.5	10984.4	13754.8	14319.9	18884.8	16224.6	17447.9	16916.2	14439.2	19379.3	11292.2	17523.4	19282.1	18144.3	17532.8	14327.4	10720.7	12923	15683.9		18428.1	25904	21622.5	12834.2	14466.8	13179.2	13286	8730.52	11715.9	13143.3	14433.4	13700.6	25454.7	14410.9	21139.6	16557.5	13920.1	10774.3	10559.5	13214	17038.9	17673.2
13.93_645.6145n	0		740840	750463	848903	441701	526923	390451	205682	353245	317496	545328	545538	527360	793940	801186	886324	585689	897861	604555	929270	783725	790225	650649	582059	537573		765130	757016	691529	416940	456001	395213	701439	770992	730843	593099	549947	587875	786477	904275	959287	679488	698766	583226	461195	572076	459319	898387
11.87_1172.2559n	0		0	0	0	0	0	0	30362.5	0	0	0	0	0	0	0	0	0	0	0	0	0	0	648.56	0	606.067		0	0	0	0	0	0	0	0	0	1180.39	0	0	0	0	0	0	0	0	0	0	6898.54	0
13.93_645.5811n	0		181367	192080	136936	248288	173586	146788	112197	151172	105185	154093	160359	176593	136669	166064	182681	160669	282386	183652	231812	154194	153067	117234	108795	121831		327728	249392	235949	176881	112704	186165	204235	195568	166570	163416	134312	161564	241649	176839	137910	200923	153307	118229	104442	153611	163702	183474
11.94_149.0102m/z	0		0	0	0	0	0	0	0	0	0	0	0	0	0	0	0	0	0	0	0	0	0	0	16.9287	0		0	0	0	0	0	0	0	0	0	0	0	0	0	0	0	0	0	0	0	0	0	0
13.93_644.5725m/z	0		42104.9	47172.1	49931.2	62535.1	44494.2	54995.7	85767.8	83856	71636.8	62081.4	57140.2	55435.2	45787.9	77398.2	100430	53205.9	64330	55797.9	115113	87453.2	92080.8	78043.6	53805.1	64224.3		78316	71361	101785	50197.2	41308.8	63222.3	66381.2	86073.3	69611.6	65255.4	59300.6	54411	102532	77936.2	79643.2	99077.5	66801.6	80000.8	62831.5	54431.2	53470.2	58629.3
13.86_1056.0214n	0		0	0	0	0.0377999	0	0	0	0	0	0	0	0	0	138.817	0	0	0	0	204.743	0	3.24176	159.486	79.2464	0		0	0	0	15.51	0	477.797	0	0	8.56642	0	0	0	0	0	0	0	0	159.792	0	49.7813	3064.48	0
11.94_165.0409m/z	0		0	0	0	0	0	0	0	0	0	0	0	0	0	0	682.038	0	0	0	59.0011	377.716	787.281	784.46	0	0		0	0	412.815	0	0	0	0	0	0	0	0	0	0	0	0	0	0	0	0	0	1259.35	580.226
11.94_223.0287m/z	0		0	0	0	0	0	0	3847.83	3154.86	0	1236.68	0	0	0	0	0	0	0	0	2725.98	1149.39	4503.56	2831.71	1652.18	2024.61		0	0	0	0	0	0	645.872	0	0	5499.86	896.219	432.869	0	0	0	378.05	203.148	0	0	0	17674.5	0
13.86_907.6756m/z	0		29791.8	25307.1	24397.2	40564.5	49883.5	62050.7	49925.4	57168	43986	32223.8	82394.4	105425	90552.9	115013	142143	49686.8	59136.3	41598.6	57777	52214	72093.6	59214.2	65769.9	71625.1		32228.1	61004.1	41317.7	67979.6	70913.3	74904.4	52323.3	40398.3	57063.4	59700.9	55265.4	61837.5	61039.7	58109.7	72659.9	55359.8	58383.5	78888.5	90019.3	87942.5	46201.7	104151
13.51_462.2821m/z	0		17055.4	20144	21319.7	12336	1300.98	3889.09	2963.71	3224.06	3251.5	11545.8	14350.3	17955	8819.17	7327.42	20557.7	1976.69	872.001	0	10138.3	11370	12015.9	11338.8	11246.4	11609.8		16861.1	16014.6	16116.9	14265.4	11604.1	17230.6	16331	13132.1	14650.9	13146.3	13595.9	9073.78	31048.6	23478	20128	14202.4	13923.7	9961.46	24169.3	16453.4	11870.8	15254
11.72_802.5859m/z	0		52923.1	45510.7	48000.1	36438.6	61992	38285.8	38693.1	65706	52690.5	83409.4	59234.1	69856	45584.1	82561.1	99178.2	86035.4	123642	143427	41683.7	41544.3	39986.4	38304.4	35477.3	45810.6		58484.5	58325	57332.1	39734.5	43223.6	51440.3	46080.5	45713.9	45431.3	42725	42056.9	41629.7	73996	68276.9	69437.5	58613.6	61790.7	50477.3	52121.8	35543.3	52024.4	40269
13.93_829.6085n	0		229079	262801	259247	381365	320541	366963	691136	597694	396386	555693	574697	617902	427551	481663	446197	308578	306763	318219	366792	280302	263689	305587	245444	291252		314316	325277	360647	437208	469665	450715	429479	512951	448981	352790	308609	363191	501746	535508	496977	507499	473358	460860	391312	331780	299497	535882
11.65_823.6617n	0		1.0871e+06	939434	1.13933e+06	1.37978e+06	1.0853e+06	967785	1.456e+06	1.91536e+06	2.12296e+06	900622	699255	746450	715324	957521	1.60326e+06	502314	704709	590978	718744	548180	570184	793991	728821	619540		1.82761e+06	1.29276e+06	1.54637e+06	1.13346e+06	1.12005e+06	962829	898784	1.36232e+06	973809	656112	584480	520388	1.26208e+06	1.22672e+06	1.27058e+06	1.31853e+06	1.50718e+06	999140	830585	804623	1.03519e+06	967217
11.51_890.6027m/z	0		476602	818932	462878	357798	168031	278843	428826	138311	253337	469589	655049	696912	456915	514118	732387	276965	318215	238032	275579	343556	514722	301723	602140	345981		816879	449265	355244	654249	510836	871771	1.30445e+06	380995	1.45499e+06	1.05941e+06	818747	904371	880637	592003	884227	643202	514638	630790	1.6808e+06	1.10974e+06	1.4343e+06	1.52583e+06
14.02_839.6884n	0		998786	1.04986e+06	1.28785e+06	1.73043e+06	1.53684e+06	1.71391e+06	4.29752e+06	5.29296e+06	4.21894e+06	2.03176e+06	1.28201e+06	1.56931e+06	6.34726e+06	4.16311e+06	9.15933e+06	3.05932e+06	2.82801e+06	2.80183e+06	4.34086e+06	3.34903e+06	3.42888e+06	4.41022e+06	2.76503e+06	3.32661e+06		2.20809e+06	1.4049e+06	4.02503e+06	1.85798e+06	2.36482e+06	2.22221e+06	2.93575e+06	4.2509e+06	4.03872e+06	2.97347e+06	2.87579e+06	3.19942e+06	4.32852e+06	3.31835e+06	3.74594e+06	4.8236e+06	4.30432e+06	5.78876e+06	3.62485e+06	3.32259e+06	2.92291e+06	4.0098e+06
14.02_875.6683n	0		500946	504757	581779	685353	721486	825543	1.25544e+06	1.49359e+06	1.11423e+06	1.12828e+06	728120	1.00575e+06	1.94488e+06	1.85e+06	2.38354e+06	1.1722e+06	1.10214e+06	1.02992e+06	1.32523e+06	1.13075e+06	1.28646e+06	1.29468e+06	1.01039e+06	974156		702155	487135	1.08295e+06	754959	887824	769995	988948	1.46411e+06	1.298e+06	1.01502e+06	1.16252e+06	1.18853e+06	1.36547e+06	1.09841e+06	1.30543e+06	1.44924e+06	1.3034e+06	1.79306e+06	1.3715e+06	1.70695e+06	1.01211e+06	1.67241e+06
14.02_815.6335m/z	0		52644.7	55866	53024	67627.8	73528.3	49800.2	48815.4	51659.9	38375.8	106002	90528.4	97846.8	73264.5	59135.8	124880	16693.6	18343.1	22022.4	84245.5	69952.1	77098.5	97277.5	105843	105356		51839.9	54384.3	57043.3	77597	94768	61202	47446.9	51957.5	46907.3	49691.3	49079.8	47123.5	59598.6	60115	68733.1	37123.3	48630.2	43659.5	59311	81010.7	64578	87155.7
11.51_956.5431m/z	0		31915.6	23337.8	33045.5	31377	40556.6	28810.9	78634.4	57554.7	71804.2	34708.5	33431	33267.6	17283.3	10483.7	18311.7	15908.2	52312	26484.9	30486.4	23994.3	24657.8	25017.3	27679.8	30793.2		35578.5	27499	30955.6	59912.3	53631.1	50766.2	23807.1	21670.8	27210.6	30404.2	24939	27937.4	23075	10548.1	13198.9	24900.6	27021.5	22857.1	31156.4	22408.2	23016.6	9330.97
11.58_565.5214n	0		243312	377728	178799	170559	103504	143493	309263	262063	222403	270908	219861	445142	259869	191624	221088	550518	383394	465564	361250	285382	348847	349195	583212	308645		364087	206800	178788	369862	298012	336763	264123	220159	283172	214468	165831	181856	397872	279420	482053	392854	324122	357045	323498	239284	375241	215406
13.86_923.6779n	0		632400	573558	578422	388947	404327	439221	348454	283891	513030	2.07973e+06	2.30909e+06	2.96145e+06	1.83419e+06	3.70952e+06	3.76635e+06	939964	1.10348e+06	683791	584899	532134	1.36579e+06	930266	1.09801e+06	752439		601081	613354	691982	880235	785159	1.11454e+06	1.70792e+06	446471	1.62069e+06	1.86078e+06	1.69982e+06	2.09595e+06	1.4342e+06	1.21952e+06	1.79893e+06	1.35492e+06	1.28904e+06	1.64104e+06	2.76667e+06	2.35443e+06	1.37354e+06	2.72237e+06
13.93_1055.0643m/z	0		0	0	809.219	0	0	0	0	0	0	0	0	0	0	0	0	1115.73	0	0	0	0	396.743	435.383	320.542	0		0	0	0	0	0	0	614.52	0	0	0	0	0	0	0	0	0	0	0	0	0	4646.98	0
13.93_891.5980m/z	0		38523.2	40495.3	42645.1	42516.1	38926.1	37707.4	59280.3	48324.8	36893.6	75737.7	70071.6	69821.4	61719.8	62984.5	59958.8	23489.9	23379.5	28320.3	49127.1	62877.2	50810.3	55401.8	47037.7	54968.5		49210.5	48162.6	38685.4	37721.2	53890.4	64402	59874.5	52074.2	49879.7	54613.8	50607.5	52044.1	72079.6	69938.3	51083.4	68821.2	67679.4	54852.8	55922.8	66422.5	43393.5	59265
11.65_822.7672m/z	0		8991.38	9040.15	10794.2	14733.5	15659.3	11463.7	13560.6	18414.3	19557.2	11031.3	8669.77	6805.41	9235.53	3821.79	10303.2	6382.54	4090.15	1226.48	4536.94	8018.75	4899	6623.61	7301.37	4648.76		11472.4	9240	14180.8	9157.63	7712.32	14871.1	7633.4	7904.16	6607.98	5228.14	3679.84	7612.71	10140.8	9001.96	11157.3	8821.42	7364.05	6423.58	4846.16	4651.94	9570.84	9784.88
13.93_835.6888n	0		857071	784060	819759	1.78851e+06	1.77936e+06	1.73083e+06	1.02246e+06	1.23812e+06	1.24321e+06	1.25182e+06	994358	1.13876e+06	1.20373e+06	1.08132e+06	1.68156e+06	793723	1.00109e+06	898274	818730	798200	798675	1.00224e+06	1.11455e+06	1.05222e+06		829164	425918	836038	1.53471e+06	1.66723e+06	1.49864e+06	539781	694077	589441	869891	775869	814424	770642	740531	790602	971455	1.00599e+06	885643	808546	813111	642819	916962
14.44_692.7712m/z	0		50121.6	24432.4	28742.9	13357.9	23793.3	13913.1	11030.9	6095.19	6267.21	31895.2	30164.1	29841.6	55148	73559.1	72761.1	18689.8	18851.9	22776.2	44797.5	54078.7	36227.5	33817.8	24997	18279.5		31726.4	39786.8	41402.3	44050.9	21424.4	28039.5	33521.7	41885.3	46758.3	31000.6	26712.1	23509.9	57330.2	53635.2	75015.9	33130.1	26110.1	25057.7	45477.3	81924.5	46093.7	39273.4
11.65_797.6499n	0		220585	223996	288958	367828	316424	252718	297431	406064	487214	298391	226788	247005	269098	319976	470368	264411	294710	266789	229892	195046	174078	199572	197212	192515		372816	311498	387919	320936	325825	271063	164326	215853	193596	189110	190183	178217	262795	297415	254694	358577	387681	290493	322420	248877	342673	235915
11.58_768.5641m/z	0		163173	157348	171234	72330.4	172145	87120	104718	126050	166934	139949	128720	121546	92970.4	102890	185215	481456	908085	705487	92103.6	90011.7	85285.5	72993.8	143856	105644		176140	113209	119003	161931	167062	149000	143832	170002	138152	146270	157098	146577	82141.7	104925	110666	236698	291868	250969	190873	234658	219614	172944
13.86_809.9028n	0		135172	116545	100343	815470	516167	610242	342848	372624	337986	195703	596876	720305	921787	1.15635e+06	1.16264e+06	518735	657380	439702	334181	317231	369314	415006	819380	807961		93208.6	734234	121154	723346	654664	742908	780279	406980	364504	926331	770922	781370	1.12659e+06	1.06641e+06	1.18991e+06	853902	717395	636132	1.16979e+06	1.32597e+06	942941	913923
11.94_223.0633m/z	0		0	0	0	0	0	0	0	0	0	0	0	0	0	0	0	0	0	0	140.999	148.935	357.07	273.042	182.684	358.389		0	0	0	0	0	0	167.331	0	0	118.936	0	0	0	0	0	886.807	0	0	0	0	320.018	0
11.94_239.0594m/z	0		0	0	0	0	0	0	1933.47	0	0	984.302	0	0	0	0	0	0	0	0	417.933	403.977	300.07	0	0	0		0	0	0	0	0	0	0	0	0	3248.79	829.082	0	0	0	0	0	0	0	0	0	8165.83	0
14.74_825.7151n	0		109773	106278	105147	173506	177923	204969	125634	140511	97148.4	298231	257343	328959	1.36198e+06	1.02023e+06	477841	359562	362076	320987	656490	716755	914365	689736	508198	590370		127767	132698	174900	274637	294920	264969	190381	281046	326264	460997	458814	557109	290739	287654	413820	291100	227538	378194	791254	1.11411e+06	780160	334353
12.07_591.5673n	0		27640.7	26454.1	35119.5	8693.78	5829.65	4498.15	20993.8	44442	35579.9	14192.4	10762.4	11492.5	20998.5	27582.6	42236.1	303586	558819	272944	31126.4	22850.3	28835.9	23420.9	26830.1	21463.5		24867.7	28464.2	23394.4	17916.4	16675.7	26057.5	20883.6	25975	16498.3	18742.8	15579.7	22844.9	18585.3	23047.2	20899.3	53906.3	73546.6	43937.6	23630.7	33487.5	25546.9	42764.7
13.80_851.6901n	0		399623	371462	388695	607178	599625	547307	983605	1.30975e+06	1.27956e+06	531872	454560	466306	520343	901594	1.23127e+06	498914	726696	662356	479010	459827	401756	523454	474220	440831		512469	569010	634008	639395	770801	640546	457480	593927	453735	427728	420631	383930	513684	542354	548680	840046	800729	707396	555906	638624	437112	520406
12.07_786.5934n	0		115555	102197	99334.2	81250.5	109661	66095.8	27440	43815.8	43745.9	128567	91865.2	86364.5	104039	140039	140276	46792	78117.4	39026.6	82996.4	70968.9	73868.6	87598.8	81214.1	84786.6		89972.8	95951.2	80251.9	127063	128749	142921	94548.2	117004	88865.4	96949.2	97059.6	91400	95977	101509	88765	67193.3	77458.2	67579.2	116754	115161	100837	116330
13.80_801.5861n	0		450878	490205	410396	594169	355860	362167	575312	452922	311878	376537	624389	633451	253121	334454	313891	302847	365931	369432	358419	208035	203626	194721	222491	273544		698516	624312	482900	667845	427332	1.13716e+06	752126	970482	813579	391592	391486	420675	682558	428630	342065	387425	361065	326016	458442	336785	378783	347541
13.80_619.5935n	0		233227	231422	260215	68449	83802.4	75986	42537.5	45737.8	46879.2	125071	146072	126472	133098	233954	260320	110553	151177	114500	268326	255478	243715	143000	128690	140560		204064	172635	143213	92869.5	94489.8	117089	171247	189661	184148	121133	119867	118798	152038	175427	176763	107807	118420	76881.1	130584	230168	133343	129768
13.80_930.6350m/z	0		27169.3	31525.9	29428.7	17587.8	20754.2	18893.7	31385.8	23027.8	35693.2	46971.8	71233.7	79921.3	36424.3	75825.9	80285.2	21925.3	19058.4	13210.9	23188.8	31830.3	35501.7	24417.9	31016	33692.5		32146.9	42404	32248	39043.4	49170.1	57062.3	43405.7	12521.1	38343.9	34542.8	32526.9	48250.5	45695.8	51912.9	39877.9	53585	44869.2	45730.4	72471.5	44767.3	28474.9	31976.2
13.80_619.5666n	0		52654.6	40129.1	67984.9	37579.4	32835.2	37846.4	24513.7	20442.1	12084.1	29187.6	40403.5	50092.6	41444.9	65278.6	71829.8	47177.4	44518	54055.5	52069.2	44635.1	43981	38038.2	22770	35287.4		46702	38884.6	35838.5	41083.6	31849.5	53117.6	55036.8	48453.2	37283.3	34971.6	36392.1	40987.4	56449.5	59954	60430.5	43390.6	40028.7	28924.4	45663.8	69816.4	47132.5	44392.1
13.80_593.5784n	0		35145.1	32011.4	35589.4	19958	21425.8	25319.8	168655	171165	163485	40574.4	63536.9	52586.4	49878.1	97975.6	56823.9	376452	423784	318578	151903	180962	182385	88528.4	102175	134874		49699.1	56634.8	44647.2	51360.8	52543.2	65860.9	53108.6	48874.1	48406.6	42971.5	36027	55486	49941.2	43410.4	53129.5	179847	158075	141018	56799.8	53565.6	51168.6	33165.3
13.80_527.4509m/z	0		22871.2	19971.7	22693.1	41315.3	56078.6	45526.2	103309	95533.4	87496.8	41995	51019.4	46184.4	47509.2	53577.5	78523.7	75486.2	91719.7	59950.4	66824.1	97253.5	63815.7	65176.4	55828.3	67536.1		21936.7	37222.4	33891.1	14796.8	25257.3	18338.8	101635	93847.7	108499	107087	115106	158615	185905	150809	150246	65520.3	61249.8	105737	59103.9	51441.2	43404.8	44720.9
14.74_661.6105n	0		100698	128960	108712	49955	36867.4	23332.6	21151.6	19964.4	17612.4	39480.4	65555.8	87968.9	155558	231767	58399.9	22199.3	30947.3	24365.6	319744	389005	371716	179975	138865	157698		188006	141726	135256	70465.7	44009.3	97141.5	175139	234429	153031	85162.9	91433.1	63271.6	123648	110801	111599	64859.9	35535.8	76699.8	126730	124731	148753	75558.2
14.74_635.5970n	0		16008.7	13236.8	13756.7	5093.57	8345.12	10983.9	0	0	3430.5	14156.8	9295.88	13207.2	75273.6	51902.6	24727.9	10274.1	10519.4	7347.68	45293.3	66111	71672.5	46056	30797.4	34687.4		18197.6	15274.3	20248.8	11662.5	3396.84	13927	18564.2	23598.4	18248.3	19561.1	13358.4	19824.2	19407.1	20178	24078.7	4712.93	6919.51	10057.5	24085.3	26460.6	30910.5	17142.7
13.80_527.4270m/z	0		8571.12	7086.34	5793.98	25930	20912.9	19182.9	78853.8	51585.5	36790	16649.4	15793.1	19695	15012.7	12651.4	25623	23153.3	41598.2	11358.6	12546.7	23821.5	15735.3	16723.9	14685.2	14193.6		4787.74	16791	12534.4	4019.83	8304.78	6794.29	30225.5	27601.6	35462.2	32392.9	32404.1	52950.3	71280.6	41828.3	52995.9	14493.5	23332.8	32686.3	20319.1	14279.5	18136.2	9627.1
12.14_857.5791n	0		340216	309045	366958	257267	191544	253474	215280	160737	170232	400639	595186	548122	461241	620183	513020	138559	212548	156616	249659	243519	251342	328408	443606	277462		526716	299359	367136	552111	413910	383259	295285	211504	286791	293282	308611	335159	386251	365657	323379	354725	374297	332527	435965	371496	425658	524960
14.74_661.6432n	0		356744	379447	395914	102693	114781	84614.3	47306.5	51318.3	47940.1	160761	164290	196534	1.16896e+06	1.18356e+06	520375	72526.9	82063.2	73093.5	1.17957e+06	1.22877e+06	1.44124e+06	662687	515722	440676		465621	368495	352683	166637	141064	190842	502366	585770	452160	231943	243624	242723	345634	433656	540818	167428	140650	191168	356084	586320	456659	303465
14.02_937.5991n	0		16572.2	21978.9	13831.2	29504.6	23162.3	32894.2	11289.1	11402	13359	34381	61281.1	55146.7	42926.7	34131	43487	26369.1	12795.1	10168.7	29605.5	28154	26783.2	25396.9	21109.4	33613.5		13315.9	33792.6	18265.1	44216.4	47758.3	35855.8	24087.1	21288.3	24954.1	25222.8	24247.5	25117.9	31686.1	29182	31639	27095.9	19830.6	22408.4	35640.7	33717	20680.9	38137.1
12.01_876.5880m/z	0		217827	169321	219084	221519	122738	204790	171025	48880.9	106165	350220	532440	614639	400366	613648	422913	244779	254652	149203	213524	246398	343785	270316	344443	217081		279096	188070	193073	301925	279958	303467	401804	125936	383781	484696	310816	504736	421271	326911	414949	334875	330843	468277	588713	325774	465913	796798
14.74_826.6759n	0		32780.1	26100.8	18551	54216	34817.2	50370.3	50389.9	39407.9	28758.5	56898.5	72417.9	91081.9	118601	143163	68115.6	68179.8	53839.5	36367.2	109325	123345	133784	129675	101585	106251		36988.8	36168.2	43559.9	75022.1	69316.6	97865	40891.1	64607	54414.8	70588.2	69048.9	68516.3	56739.2	49551.7	61016.7	58110.3	52904.6	80049.5	93847.7	88905.1	128030	56468
11.94_239.0948m/z	0		0	0	0	0	0	0	0	0	0	641.674	0	0	0	0	0	0	0	0	95.89	0	0	0	0	0		0	0	0	0	2300.7	0	0	0	0	396.605	0	0	0	0	0	0	0	0	0	0	902.743	0
13.86_809.7704n	0		495669	504147	465763	1.16264e+06	532585	772248	629573	474071	402681	601063	811118	1.04394e+06	1.01442e+06	1.19096e+06	1.25429e+06	506503	756842	439916	489082	473089	484930	585686	1.00915e+06	970172		376106	865078	488353	1.19188e+06	914220	1.10218e+06	739357	454160	432656	757155	696174	715812	1.14148e+06	1.143e+06	1.02828e+06	961544	777138	709298	1.11731e+06	1.11962e+06	989779	979658
14.44_692.8325m/z	0		95118.9	91232.3	92680.7	30276	33531.8	35934.2	6840.22	10901.9	10846.2	63606.2	44391.4	52045.2	129929	265704	124645	32458.7	34101.8	32924.8	153726	146025	173939	127793	92972.1	81343.6		93737.2	103210	75231	44156.4	62479	52265.5	104255	108785	124476	58065	62996.7	59102.2	97518.2	88988.7	127040	46046.2	46672.8	53540.8	59665.1	168028	72647.1	104363
11.94_239.1158m/z	0		0	0	0	0	0	0	0	0	0	226.445	0	0	0	0	0	0	0	0	0	0	0	0	0	0		0	0	0	0	6.4685	0	0	0	0	33.1757	0	0	0	0	0	0	0	0	0	0	399.695	0
13.86_798.6100m/z	0		1.1857e+06	738195	998090	1.3387e+06	437295	660013	856519	628098	361483	563205	676627	730861	456173	550781	1.0175e+06	375955	327085	344536	884944	608038	712947	701627	483664	566596		1.02494e+06	810703	846049	842603	439869	1.24519e+06	1.14641e+06	1.35856e+06	1.21488e+06	728454	713663	686911	1.29861e+06	905801	916721	807260	510979	556647	1.03157e+06	672322	592422	536102
13.86_791.6058n	0		181221	179363	176455	358066	245313	269532	246294	258195	339426	200523	564407	744814	1.0928e+06	1.39886e+06	1.57918e+06	379422	626587	471266	870870	891446	1.01169e+06	1.23054e+06	899275	753383		152494	789634	173441	642036	611636	568443	1.73927e+06	2.20098e+06	1.97866e+06	1.07829e+06	898769	851579	1.82123e+06	1.7607e+06	2.04366e+06	1.18002e+06	1.09741e+06	741553	1.65021e+06	2.0063e+06	1.31931e+06	2.00152e+06
11.94_297.0337m/z	0		0	0	0	0	0	0	0	0	0	0	0	0	0	0	0	0	0	0	90.2509	149.008	0	0	78.6544	0		0	0	0	0	0	0	0	0	0	0	0	0	0	0	0	0	0	0	0	0	0	0
11.94_297.0482m/z	0		0	0	0	0	0	0	0	0	0	0	0	0	0	0	0	0	0	0	0	0	0	0	89.1439	0		0	0	0	0	0	0	0	0	0	190.062	0	0	0	0	0	0	0	0	0	0	0	0
14.80_897.7323n	0		1.0001e+06	935852	966990	912877	1.32707e+06	895803	360668	453736	516633	1.19866e+06	1.20997e+06	1.12886e+06	4.45586e+06	3.54093e+06	2.08282e+06	271775	322981	337393	1.0457e+06	931976	924949	818340	919686	760575		729839	671852	688055	849233	878396	818220	2.06345e+06	2.59777e+06	1.92573e+06	1.9618e+06	2.00804e+06	1.78556e+06	1.37949e+06	1.45803e+06	1.48699e+06	932481	1.01827e+06	1.90336e+06	1.09885e+06	1.97983e+06	877844	1.23163e+06
13.86_651.6226n	0		150268	156926	165316	80053.7	71575	67089	73119.3	89731.4	73178.3	148504	120147	130729	97016.7	91625.5	112995	30008	30521.7	35681.2	264952	224953	215070	153587	145907	167533		149570	138493	111277	88181.6	83645.7	102472	118470	134449	140528	91689.2	78827.4	89819.4	114637	99385.6	135279	109471	110170	77805.2	79542.3	127149	84827.2	84964.5
13.86_647.6232m/z	0		2648.84	2410.84	0	15780.3	14345.1	9370.49	4082.1	8265.9	6936.2	2402.38	10496	12570.9	21574.9	25920.4	21221	5997.99	12345.8	5330.05	19269.1	17986.8	17873.1	21472.4	13547.4	16854.5		1349.28	7898.64	1055.88	14845	19558.9	6974.72	16290.6	19440.5	12241	17182.3	11074.5	14676.4	11662.4	13272.7	18036.6	16050.1	12112.4	11112.9	14922.9	19226.4	21742.3	18112.2
13.86_646.5860m/z	0		13006.4	12222.4	12987.6	32103	7311.04	9958.91	12768	18205.2	14005.2	7423.85	19160.2	21788.7	18479.3	31642.6	29466.9	17884.2	10818.1	15501.6	19026.5	18867.2	13436.2	22386.8	23277.8	26906.8		11992.9	16216.3	12326.7	26811.9	14755.6	25887.6	21578.1	32103.7	28908.3	29330.7	21081.1	21391.2	29609.7	34067.7	20842.8	22548.5	21044.9	16128.1	18271.1	25826.2	31096.5	15575.5
12.01_819.6528n	0		112604	97665.1	103389	142556	94219.3	97256.9	64305.4	94293.4	68027.7	174047	157419	189984	158508	209777	299265	95327.3	79204.2	64230.8	207182	201104	244088	201113	185077	155703		92489.4	87647.6	123763	172352	143452	168500	97004.6	122384	112967	127973	119701	127567	132635	140247	139000	124902	115259	83108.2	183706	209069	163535	167138
12.01_781.6530n	0		498271	455694	488017	600291	509153	447937	190025	279464	282321	557363	475113	473104	426375	597076	905015	210763	325579	272595	436276	363667	408284	426002	427856	339555		399030	344842	385998	563186	483104	553010	277830	408339	289772	419657	380999	370119	414287	442905	440043	332022	327990	244535	567239	697444	478275	425838
11.94_826.6080m/z	0		295379	231276	202709	470939	243623	284521	177444	168058	151142	210525	298197	274025	175744	263007	363628	111969	154300	145886	249453	166270	198117	246641	251328	169952		236278	183502	154497	339338	213190	232191	164022	217087	169193	233407	185310	211569	270892	244710	257341	181304	177255	133554	302648	315874	254025	215702
12.50_894.6349m/z	0		22794.3	18447.6	19215.8	23734.7	17241.4	18536.5	10911	10635.5	2251.75	17945.3	20423.7	9800.51	9310.57	36163.3	29946.6	0	5510.44	6702.93	22907.6	8498.68	15536.9	30899	11824.8	16424.7		18077	20464.6	10727.6	19405.8	21130.2	33608.7	18630.8	17858.7	20101.2	17471.3	21708.5	16477.1	22094.7	17312.8	21253.6	16045.8	10553.4	24816.8	9285.78	25136.9	18605.9	23476.3
0.19_159.8698m/z	0		10803.6	10250.3	10244.5	15553.2	16749.6	18016.4	16157.2	17524.2	7356.02	14596.1	9959.55	9392.43	10525	10425	9477.93	10417.5	8754.59	24922.2	12611	14705.6	12144.6	12987.9	12280.4	19145.5		9102.48	12766.1	15582.2	12840.2	16159.2	10719.9	12542.7	11185	14141.4	12317.9	12513.7	13324.6	18526.9	14761.1	13541.7	18363.7	17272.4	24010.9	15990.4	11323.3	13128.9	12401.9
10.44_805.1151m/z	0		0	0	0	0	0	0	0	0	0	0	0	0	0	0	0	0	0	0	0	0	0	0	0	0		0	0	0	758.913	0	0	0	0	0	0	0	701.991	0	0	0	0	0	0	0	0	0	0
2.92_282.2565n	0		2.38133e+06	2.25241e+06	2.03992e+06	712282	364449	499767	864679	782215	957002	1.52882e+06	1.46806e+06	1.66765e+06	1.53867e+06	1.00472e+06	1.18125e+06	3.01204e+06	2.31571e+06	2.11475e+06	1.66482e+06	1.18677e+06	1.3263e+06	1.46926e+06	1.53664e+06	1.4277e+06		1.99049e+06	1.90767e+06	1.75518e+06	935252	1.11636e+06	923009	2.67292e+06	1.99758e+06	3.22655e+06	2.72089e+06	3.39965e+06	3.09229e+06	2.69487e+06	3.39311e+06	2.80099e+06	2.80101e+06	2.26887e+06	2.27966e+06	2.20583e+06	3.21207e+06	2.01006e+06	3.36283e+06
2.92_281.2915m/z	0		67752	56386.5	41779.7	18225.6	15598.5	28256	28279.9	21482.4	35937	33549.4	32235.7	39642.6	30983.3	15510.9	27742.9	54101.9	48096.8	32227.9	46226.9	27967.4	33487.7	37232.4	33867.8	36375.5		55620.9	55954.2	35878.8	26647.8	27627.4	28992.8	52261	34192.9	57040.8	55439.2	65952.3	51712.7	41160	58118.3	45438.4	53758.3	36204.5	50522.8	38782	63655.4	29731.1	64481.3
2.92_291.2023m/z	0		11100.9	12480	11110.4	14215.1	9071.08	8477.38	8896.65	3976.19	9216.6	4985.23	7297.31	2859.06	5561.42	2712.82	4375.05	14273.1	6034.97	10934.2	10334.8	10470.7	10935.1	11651.3	8889.07	9807.08		9912.74	7650.71	10722.4	7652.62	8361.18	5022.96	11127.3	9950.34	9808.86	9334.19	11833.5	10650.1	9460.92	11259	10553.1	8173.78	5357.91	8392.03	5013.17	8979.07	3553.22	8888.23
2.92_357.2819m/z	0		48987.4	54958.4	42717.1	7585.98	9655.31	12730.1	8319.47	8494.48	5049.23	17483.3	26681	26077.9	11053.8	8075.84	10073.5	13463.3	15360.3	0	15720.8	10898.7	12260.7	6766.61	10295.5	9947.97		48355.5	47319.2	49093.9	9047.72	11561.6	8528.28	40840	36263	40884.5	16344.5	26179.3	27362.2	48635.8	46822.2	60941	7989.37	13865.3	9187.62	8295.04	12870.4	7983.91	34327.5
2.92_395.2346m/z	0		9624.08	15365.1	8046.12	5904.87	0	2279.24	4001.05	5637.39	3392.95	2080.34	7161.13	6695.48	4104.4	0	2098.87	5108.06	7973.45	5493.06	9501.68	9492.34	9141.92	10181.6	8076.71	7915.18		9857.9	8402.93	11236.9	5976.89	6867.63	5612.78	8343.63	6334.29	10128.1	6727.26	9409.79	6575.39	6012.7	6191.7	10945.9	9099.52	4466.56	5843.91	5067.6	8252.8	5654.29	8767.73
2.92_430.2290n	0		16432.5	16828.1	15840	7068.71	1782.56	6787.17	12014.4	6374.7	3010.15	9841.45	8609.23	10741.8	7821.42	5187.54	5761.33	17723.5	10274.1	8628.52	17013.8	8508.52	12536.2	10969	13201.9	12759.4		17974	15115.3	14951.7	7650.14	11587.5	4870.97	15043.2	12441.8	16466	15721	16995.7	22723.7	11989.7	12778	19279.5	20678	18093.8	11549.7	8074.72	15857.7	10047.7	18676
2.92_445.2558m/z	0		10281.8	8545.8	10563	9855.28	11386.9	19468.4	6721.98	13015.7	14613.1	9220.14	7868.39	5095.24	9817.8	1196.85	1947.02	23351	9609.4	5463.85	14129.2	17035.1	20032.6	12920.6	13990	11931.9		9841.94	15978	10802.7	4747.42	3670.88	15283.8	14498.1	12431.8	12537	9828.26	17128.8	17213.9	13410.5	8468.5	9017.31	9652.06	12661.2	15502	7185.25	2155.43	8084.07	6486.73
2.92_457.3470m/z	0		3566.78	8619	4764.17	9734.73	6264.79	8219.75	12576.4	3467.69	8348.78	4220.83	8003.15	4976.1	3906.48	1951.29	5017.22	7792.29	14245	8483.43	5777.04	6383.63	4499	4488.98	5521.94	2469.28		5153.07	6967.3	5665.37	8884.17	11524.3	6150.71	6675.46	4330.24	4486.06	3761.32	4455.66	7025.76	8010.36	3165.27	5279.99	4114.92	6580.05	5885.75	6860.6	7803.91	5161.52	6423.85
2.92_523.2580m/z	0		4252.07	7726.68	5672.71	7969.25	4067.54	9619.09	5927.67	4844.36	4729.2	0	4976.78	6547.75	12189.8	2359.55	8242.85	17837.2	12313.5	0	9395.99	8705.34	10521.5	9230.63	7923.58	11000		6266.24	4206.05	8315.63	4416.47	5226.44	6022.75	10020.5	14226.4	9626.96	13998.3	13631.2	11948.5	10883	9127.24	8780.31	8521.61	10536.7	6354.94	6580.99	5514.51	1663.03	7507.44
2.92_690.7787m/z	0		0	806.056	0	3206.94	0	0	0	0	0	0	3353.23	0	0	0	0	8069.41	6867.14	0	11486.6	4290.96	4610.89	2692.02	5069.79	6097.65		0	4062.13	2998.77	0	2236.95	4724.41	840.873	550.663	919.576	1152.68	1242.33	0	0	0	0	1970.69	0	0	0	0	0	2927.95
2.92_694.7733m/z	0		1736.24	1156.74	698.868	1520.25	4282.81	0	1353.21	2480.57	2615.17	109.233	3785.54	24.5798	1296.21	0	1818.37	1699.35	2099.37	381.962	9860.88	4643.32	5981.15	3680.44	6304.16	6155.59		1387.78	1650.73	5050.91	2776.19	817.254	1717.95	1358.3	3122.75	3445.48	2960.29	3794.23	3241.61	0	290.9	222.508	3459.7	2459.52	249.918	0	0.130537	1505.6	3818.42
2.92_695.5719m/z	0		33928	32164	38880.5	44814.6	42210.1	46647.4	51112.7	44890.5	44816.8	32259.7	44823.2	26679	58976.5	24198.3	32908.2	129997	40828.5	42813.3	37456.3	45347.6	40923.3	38837.2	36034.1	35878.3		30474.9	30711.9	43129.8	36241.1	44842.9	23062.7	36114.6	37290.6	38076.1	38069.2	47601.8	41374.7	44907.2	33931.4	41922.9	39601.9	47326.6	62712.4	50994.7	33163.7	32319.1	38291.4
2.92_722.6015m/z	0		572708	549628	629199	896134	657351	1.06368e+06	699916	642064	825291	529595	500506	371729	849449	188403	457183	1.56526e+06	2.16267e+06	836075	752171	833312	697616	561884	579756	471884		446672	395964	601065	517166	584865	560052	807434	1.06414e+06	556083	924929	885098	814794	617705	707749	684752	544909	535357	529760	528187	357840	489953	659679
2.92_740.5797n	0		187604	159890	143778	266288	166800	282016	206511	174127	244495	176311	166478	142125	131115	36183.6	79755.3	167919	281256	125192	254540	237783	173439	171345	147062	118117		144036	91832.2	169846	217184	191958	145901	109971	172167	66062.7	127109	118641	104920	75323.1	108966	96187.5	84573.2	57612.7	70304.2	62804.7	58805.5	63543.7	95463.2
2.92_781.6725m/z	0		2563.86	2143.59	4067.52	7899.83	7324.82	12572.1	4894.88	4068.8	10151.6	5389.77	2212.28	6350.59	7985.2	0	3316.99	17538.4	11730.6	7976	5121.54	5419.63	3586.44	2447.47	5534.99	3989.84		2651.26	4782.75	1782.68	2554.2	0	3986.3	4478.3	3532.19	2741.33	5314.14	3854.56	3524.11	4423.24	204.229	3038.97	3142.71	4320.19	2420.22	2794.49	2432.56	1239.51	5497.3
2.92_792.5944n	0		605416	643724	656461	747721	562271	920284	634963	610805	816789	588067	644947	528367	738726	261931	451165	1.49923e+06	1.66766e+06	872613	666505	685244	639165	494479	518321	392447		630329	447985	589096	473559	642354	496946	808290	920675	660145	881895	940836	854390	666197	591340	730781	550011	567812	525994	638876	407423	500121	778727
2.99_431.3018m/z	0		5036.62	4890.84	4012.33	7033.36	8620.06	8453.78	6947.42	5796.08	3522.13	6041.86	2267.26	0	2447.99	0	2537.45	17560	1699.57	0	6270.29	10312.6	8332.01	6171.7	6762.37	8437.82		5830.72	6439.04	7578.19	3658.78	8087.36	3127.95	7217.38	4874.45	5066.97	5282.64	6386.86	7684.02	7547	5774.48	9278.68	6720.66	5131.91	7328.3	4536.88	4800.25	0	4508.08
2.99_457.3026m/z	0		35079.3	49442	43747.7	59343.3	67377.7	60310	67264.2	66066.5	65015.2	38162.8	38476.3	31189.9	54847.9	34373.2	34676.5	123619	60355.6	70079	67880.8	88937	76503.7	58481.8	57446.1	75686.7		40705.4	43256.3	54439.5	51373.4	69702.1	40356	64970	56384	64784.5	67764.9	71384.4	68013.2	65624.6	54108.4	59600.5	57208.3	59052	74985.8	58929.7	47754.8	41361	44994.7
2.99_781.5625m/z	0		95553.1	100063	89955.9	173697	137841	221013	154784	162076	157869	128480	146124	104317	154325	41939.7	86090.2	248819	259052	148545	152318	145808	122622	95948.4	110670	92465.1		85132.4	68727.7	127541	117827	144403	100038	88763.1	124806	70381.6	111060	103908	100915	91892.9	101739	88223.7	80013.9	80207	110023	77856	58803.4	74936.3	102124
3.19_493.3400m/z	0		10681.1	10911.2	7496.67	14541.1	9853.68	10545.5	3697.6	1591.02	3744.86	7166.65	7377.34	9630.99	29015.2	13424.2	21241.5	8243.51	12438.3	11766.3	11301.4	11974.5	15031.3	12386.9	12185.5	11359.4		16676.6	11920.8	14735.1	12263.9	10783.7	8372.13	26855.9	18269	34083.7	23159.7	24999.3	27264.3	56765.8	52109.8	58313.7	13775.5	12594.9	10610.3	25212	28644.2	21820.4	21870.9
2.92_277.1857m/z	0		12292.3	15566	16686.7	11888.4	12860.5	16351.6	12503.5	10488.3	15581.3	6720.61	12199.8	9335.88	11172.7	5526.44	6906.88	14977.4	15210.6	20103.1	12347.9	18682.3	15609	15706.2	15288.7	15847.5		12852	12353.3	13522.7	13494.1	12248.6	9655.32	13437.9	13389.4	16706.3	12731.4	16282.3	12151.7	13003.3	14831.4	11588.7	13945.5	10782.5	10762.9	8337.44	11683.6	7335.39	9797.17
2.92_265.1498m/z	0		54245	60422.4	56312.2	59352	57586.3	65315.9	57210.5	56871	66345.7	74908.8	85626.3	81914.5	41597.3	34345	31955.8	73344.3	74654.3	66982.5	59592.9	65166.1	60311.3	51240.3	48437.4	56096.7		47574.3	44727.6	63944.2	54413.9	56171.7	44845.2	54074.5	55466.6	56380.5	54409.4	59890.4	55501	52146.1	56984.9	52979.4	55374.8	48337.8	53955.2	37445.7	45260.1	40721.9	47983
2.76_324.2265m/z	0		6067.32	7392.12	5972.38	5240.46	5038.06	7477.95	8966.36	7527.68	7581.21	5554.01	6984.51	9357.43	4124.32	2679.78	3525.15	13039.9	9632.96	12527.2	8301.45	7292.16	6757.87	9882.95	6736.89	6839.45		7176.53	6210.82	6936	7035.86	3117.39	4939.76	6038.5	6151.59	6688.19	8030.79	7886.57	6148.39	3291.91	2533.38	5498.08	10024.3	6661.13	5463.56	4694.94	5616.91	2862.72	6973.03
2.47_305.2492m/z	0		2.2149e+06	2.03641e+06	2.08429e+06	146459	42519	84542.4	132924	112331	157636	1.16202e+06	1.11361e+06	1.16457e+06	288263	263118	339683	487487	811970	423938	937695	536465	656642	654205	762036	592516		1.26213e+06	1.10729e+06	1.05404e+06	422943	451587	334399	3.02311e+06	2.4834e+06	3.61526e+06	1.88646e+06	2.38216e+06	2.24646e+06	1.80575e+06	2.18101e+06	2.14152e+06	790996	574118	544576	1.40388e+06	2.29782e+06	1.09669e+06	2.13681e+06
2.47_305.2925m/z	0		40098.2	46318.9	46635.8	4796.27	6530.31	4623.87	3381.04	3094.34	8216	19235.1	30457.6	31994.4	10746.5	12707.9	15466	16667.6	23044	11526.9	28854.3	16947.7	16394.2	18376.9	15882.7	19240.9		29626.2	35465.3	20511.4	14936.2	17616.1	17182.3	48916.8	44940.6	63627.6	33862.7	41428.6	37641.7	37014.5	49557.3	38299.8	27982.4	20325.3	10946.8	30913.8	38907	28390.7	32651.3
2.63_679.1731m/z	0		0	0	0	0	0	0	0	0	0	0	0	0	0	0	0	0	0	0	0	205.994	88.5681	0	0	0		0	0	0	0	0	0	0	0	0	0	0	0	0	0	0	0	0	0	0	0	1293.09	0
2.63_697.1004m/z	0		0	0	0	0	0	0	0	0	0	0	0	0	0	0	0	0	0	0	0	0	0.0657991	0	0	0		0	0	0	0	0	0	0	0	0	0	0	0	0	0	0	0	0	0	0	0	1486.22	0
2.63_697.1365m/z	0		0	0	0	0	0	0	0	0	0	0	0	0	0	0	0	0	0	0	0	0	464.068	0	0	0		0	0	0	0	0	0	0	0	0	0	0	0	0	0	0	0	0	0	0	0	2835.8	0
2.63_701.1312m/z	0		0	0	0	0	0	0	0	0	0	0	0	0	0	0	0	0	0	0	0	0	0	0	0	0		0	0	0	0	0	0	0	0	0	0	0	0	0	0	0	0	0	0	0	0	1860.23	0
2.63_702.0455m/z	0		0	0	0	0	0	0	0	0	0	0	0	0	0	0	0	0	0	0	0	0	0	0	0	0		0	0	0	0	0	0	0	0	0	0	0	0	0	0	0	0	0	0	0	0	0	0
2.63_744.1422n	0		0	0	0	3827.08	1975.92	2981.47	10143	32205.1	7408.02	0	0	0	0	0	896.15	0	0	0	10183.9	9592.94	11615.4	14031.3	7051.06	12534.7		1379.69	1037.45	2329.26	3619.92	2807.29	5957.96	241.701	0	0	2621.55	1715.58	1100.38	0	0	0	0	0	6963.82	0	0	118496	0
2.63_725.2354m/z	0		0	0	0	0	0	0	0	198.232	0	0	0	0	0	0	0	0	0	0	492.575	849.026	0	956.527	0	1085.05		0	127.021	0	0	716.612	0	0	0	0	0	0	0	0	0	0	0	0	0	0	0	2873.73	0
2.63_719.1074n	0		0	0	0	0	0	0	0	0	0	0	0	0	0	0	0	0	0	0	0	0	0	23.0111	0	0		0	0	0	0	0	0	0	0	0	0	0	0	0	0	0	0	0	0	0	0	4635.61	0
2.70_168.0276n	0		0	0	0	0	0	0	0	0	0	0	0	0	0	0	0	0	0	0	0	7.30842	0	155.95	0	0		0	0	0	0	0	0	0	2.63927	0	0	0	0	0	0	0	0	0	0	0	0	960.584	0
2.70_165.0414m/z	0		0	0	0	0	0	0	0	0	97.3652	0	0	0	0	0	0	0	0	0	270.867	2.39094	0	145.038	57.0734	0		0	0	534.904	0	0	0	0	0	0	0	0	0	0	0	0	0	0	0	0	0	3855.76	0
2.70_224.0294m/z	0		0	0	0	0	0	0	0	0	0	0	0	0	0	0	0	0	0	0	9.67813	0	0	0	0	0		0	0	0	0	0	144.97	0	0	29.0744	0	0	0	0	0	0	0	0	0	0	0	1852.23	0
2.70_239.0608m/z	0		0	0	0	0	427.104	0	0	0	0	0	0	0	0	0	0	0	0	0	0	0	0	0	0	0		0	0	0	0	0	0	0	0	0	0	0	181.819	0	0	0	0	0	0	0	0	5599.18	0
2.70_297.0484m/z	0		0	0	20.6431	206.283	0	0	0	0	0	0	0	0	0	0	0	0	0	0	0	68.1472	154.136	0	0	0		0	0	0	0	0	0	0	171.277	0	0	160.022	0	0	0	0	0	0	0	0	0	5213.71	202.197
2.70_313.0790m/z	0		256.782	0.565332	0	2796.18	0	0	626.487	937.273	0	0	0	0	0	0	0	0	0	0	407.607	656.826	1422.16	361.052	1238.07	581.32		689.809	453.433	516.251	857.63	24.3816	0	0	0	0	0	0	0	0	0	0	0	0	0	0	0	14920.8	0
2.70_313.1191m/z	0		0	0	0	0	0	0	0	0	0	0	0	0	0	0	0	0	0	0	0	0	0	0	0	0		0	0	0	0	0	0	0	0	0	259.23	0	0	0	0	0	0	0	0	0	0	1932.18	0
2.70_316.0648m/z	0		0	0	0	0	0	0	0	0	0	0	0	0	0	0	0	0	0	0	0	0	0	0	0	0		0	0	0	0	0	0	0	0	0	0	0	0	0	0	0	0	0	0	0	0	0	0
2.70_635.1588m/z	0		0	0	0	0	0	0	0	0	0	0	0	0	0	0	0	0	0	0	0	0	0	0	0	0		0	0	0	0	0	0	0	0	0	0	0	0	0	0	0	0	0	0	0	0	2898.64	0
2.76_256.2409n	0		513916	485625	438417	519553	387084	448964	671483	640589	751238	456304	442219	483707	560501	427892	496768	1.33988e+06	1.762e+06	769615	1.03434e+06	745059	713388	817100	593846	467812		604291	451091	460986	482398	513874	412797	790687	930496	935664	1.24974e+06	1.05598e+06	1.03457e+06	528323	477644	771766	927018	713840	553882	505329	542298	485666	697269
2.76_391.2117m/z	0		3976.41	4444.54	2932.64	5432.1	5587.33	5633.25	4520.52	8146.58	5817.04	3874.13	4365.87	3765.21	2499.43	885.715	684.111	10436.1	6641.04	0	12480.8	10999.7	9145.13	12721.6	8432.75	8990.66		7775.56	6454.38	4240.37	5700.72	3327.17	5531.36	4499.5	3068.69	3915.86	5466.5	4474.16	4431.29	3390.62	3135.58	3367.75	5064.33	5016.34	3519.74	2459.88	2607.77	2077.57	3572.7
3.55_493.2458m/z	0		39396	41041.6	38527.8	69575.8	87788	78973.8	62715.3	63727.3	47453.3	18352.7	23794	27953.9	54243.7	27304.8	24862.6	52938.8	30145.9	63015.6	79917.3	103726	94871.6	81038	82623.6	104339		49631	54605.3	71826.2	50894.5	65807.6	45489.2	49695.1	45081.8	41897	48714.9	54660.3	49705.2	57619.6	50600.2	45304.3	50430.1	49296.3	59704.1	33587.2	36151.6	27273.7	22620.8
3.63_360.3030n	0		146605	150835	148608	14196.4	7403.57	6552.4	7714.01	7557.47	6482.85	89827.3	106840	90861.3	28904.1	22186	21682.3	11029.7	17695.3	5523.14	35997.1	25670.4	34045	28730.9	26213.9	22861.6		116139	116794	100260	18531.8	24574.7	12055.9	277153	266770	316460	122535	136446	145887	274993	163263	386422	31673.6	34721.6	25407.1	34308.3	37190.1	30837.3	180231
3.63_709.1802m/z	0		0	0	0	0	0	0	0	0	0	0	0	0	0	0	0	0	0	0	0	0	0	0	0	0		0	0	0	0	0	0	0	0	0	0	0	0	0	0	0	0	0	0	0	0	0	0
4.55_822.1751n	0		0	0	0	0	0	0	0	0	0	0	0	0	0	0	0	0	0	0	492.965	0	0	0	0	0		0	0	262.907	0	0	0	0	0	0	0	0	0	0	0	0	0	0	0	0	0	15026.9	0
4.55_873.1657m/z	0		21205	13437.3	6894.62	25646.1	30774.6	21059.7	87498.1	101183	28559.7	23952.3	18780.4	23625.6	12361.8	25039.1	15813.2	26672.7	16034.4	19464.2	45617.8	46414	58248.4	57446.9	41112.3	49166.1		9457.03	14118.8	19846.6	34190.2	26217.8	36572.8	12520	6804.33	9254.48	48618.6	26048.3	13199.2	3543.83	9601.08	11988.3	13447.7	5115.86	33701.4	25630	14482.8	603781	25929.9
4.55_902.1247m/z	0		0	0	0	0	0	0	0	3122.46	0	0	0	0	0	0	0	0	0	0	622.789	1306.97	1316.98	1166.87	0	1456.04		0	0	0	0	0	0	0	0	0	0	0	0	0	0	0	0	0	0	0	0	6354.38	0
4.55_917.1401m/z	0		0	0	0	0	0	0	292.875	0	0	0	0	0	0	0	0	0	0	0	467.356	349.451	821.708	1278.83	0	860.212		0	0	0	0	0	1394.33	0	0	0	0	0	0	0	0	0	0	0	0	0	0	5705.62	0
4.55_924.0988n	0		0	0	0	0	0	0	0	0	0	0	0	0	0	0	0	0	0	0	0	0	0	2329.66	0	0		0	0	0	0	0	0	0	0	0	0	0	0	0	0	0	0	0	0	0	0	16008.6	0
4.55_879.1286n	0		0	0	0	0	0	0	0	1343.47	0	0	0	0	0	0	0	0	0	0	1086.79	0	627.55	884.745	0	0		0	0	0	0	0	0	0	0	0	1459.53	0	0	0	0	0	0	0	0	0	0	12641.2	0
4.62_672.1107n	0		0	0	0	0	0	0	0	0	0	0	0	0	0	0	0	0	0	0	0	0	0	0	0	0		0	0	0	0	0	0	0	0	0	0	0	0	0	0	0	0	0	0	0	0	4398.31	0
4.84_659.5203m/z	0		30987.2	28484.8	32254.9	25051.9	47621.2	24421	6611.32	8137.83	19576.1	9727.69	11511.4	11828.9	10380.9	24634	24635.7	16121.4	26624.8	25724.2	11145.6	11448.3	14546.7	9955.53	14458.5	14143.6		21314.2	14498.6	12976.3	18938	18140.9	20262.9	29500.3	36352.3	26278.2	20160.5	18863.1	16056	15473.9	21858.8	17744.1	18073.7	25194	14918.7	18895.9	23955.5	29707.2	24397.3
4.84_719.5426m/z	0		58213.2	56347.7	41245.7	42680.9	100519	44559.4	20119.1	14883.6	31581.6	26536.1	25018.2	19957.6	22036.3	48922.6	39387.5	39536.2	62325.6	58134.2	18482.4	15693	21012.3	18073.1	26502.4	25773		35156.9	21874.4	20856.5	35181.3	33644.4	33531.9	46983.3	55901.1	46314.2	30460.3	37419.5	27405.4	20771.7	32282.3	24224.3	34841.1	42492.5	15795	36687.9	43141.6	52123.1	46859.1
4.98_685.5305m/z	0		16630.8	18883	17188.1	41482.6	86777.9	42156	5184.15	0	16090.5	6978.49	7751.78	13342.1	17445.8	17249.9	25528.3	9515.02	27233.2	16009.1	12512.2	7917.17	12552	11078.4	14650.3	13330.4		13655.3	15261.7	13099.3	31252	23885.8	35471.1	16986.9	18563.5	10298.4	18244.6	15136	14539.5	11840.3	17743.8	12353.8	21507.7	30491.9	19991.1	22922.8	29366.9	13587.3	10987.3
4.98_882.4941m/z	0		71086.5	62147.2	77687.5	74264.8	35613.5	71219.7	157927	212065	270759	135557	101941	74946.6	118842	116765	113330	144426	164163	98377.3	64996.7	33395.3	72174.6	45156.4	40587.6	44541.5		92800.4	122121	79121.7	111663	134584	212082	78653.4	47058.1	89734	89622.3	62684.2	122396	120152	103664	68581.7	149258	123924	178608	231612	119975	66810.5	53338.5
5.07_745.5605m/z	0		45951.8	49498.3	37551.6	97626.2	202274	95614.3	29930.9	17261.1	38697	39534.1	57597.6	44904.2	59497.1	54676.1	57198.5	57084.6	75368	60799.9	27501.9	19430	29469.9	23659.8	39862.7	37564.3		46651.6	34670.7	43441.3	79181.7	92752.2	71038.2	37330.7	40825	31912.5	45754.6	46059.1	36005.1	29171.3	41371.2	41191.4	50958.7	55825.7	51328.6	62235.9	80035.4	46923.4	47986
5.13_813.1877m/z	0		0	0	0	0	0	0	0	0	0	0	0	0	0	0	0	0	0	0	0	0	0	0	147.789	0		0	0	0	0	0	0	0	0	0	0	0	0	0	0	0	0	0	0	0	0	2023.75	0
5.27_493.2232m/z	0		7420.23	9273.93	13576.7	26788.1	24347.7	20325.3	11791	20652.4	11303.5	14062.1	6229.93	5927.12	13282	15474.6	8145.75	18236.7	10062.5	10921.6	20381.5	16957.9	16365.4	12667.1	22347.2	9098.87		17200.8	15961.7	15161.5	11343.7	12167.9	18238.8	16699.2	11138.4	14417.2	14469.3	11916.5	18403.1	19684.3	18511.5	14082.6	15605.8	13271.9	19588.1	19858	9327.3	17046	8733.98
5.42_761.5064m/z	0		48849.5	45292.2	61950.9	56991.8	43328.7	48601.6	73703.3	54515.4	86961.2	22335.6	19213.5	19428.8	23904.8	12749.3	44861.8	59029.2	79705.8	76613.9	18104.4	15279.5	23806.6	18543.8	19105.2	15834.4		29179.6	39907	29088.6	22963	26357.1	18397.6	41497.7	39487.3	37686.5	34811.1	33293.7	27239.2	28405.2	26081.1	32079.1	29246.7	15703.3	10394.1	36880.5	52197.8	43102.4	21541
5.70_135.0482m/z	0		0	0	0	0	0	0	0	0	0	0	0	0	0	0	0	0	0	0	0	0	136.56	0	0	0		0	0	0	0	0	0	0	0	0	0	0	0	0	0	0	0	0	0	0	0	0	0
5.70_149.0100m/z	0		0	0	0	0	0	0	0	0	0	0	0	0	0	0	0	0	0	0	0	0	0	0	0	0		0	0	0	0	0	0	0	0	0	0	0	0	0	0	0	0	0	0	0	0	960.024	0
5.70_165.0412m/z	0		0	0	0	0	0	0	0	0	0	0	0	0	0	0	0	0	0	0	88.3005	0	151.967	101.508	327.904	5.86521		0	0	0	0	0	0	0	0	0	117.668	0	0	0	1103.48	0	496.652	0	0	19.8375	0	2257.11	0
5.70_209.0692m/z	0		0	0	0	0	0	0	0	0	0	0	0	0	0	0	0	0	0	0	0	0	0	0	0	0		0	0	0	0	0	0	0	0	0	0	0	0	0	0	0	0	0	0	0	0	0	0
5.70_239.0598m/z	0		0	0	0	0	0	0	0	1017.56	0	0	0	0	0	0	0	0	0	0	240.754	452.192	403.212	259.188	186.65	0		0	0	0	0	0	0	0	0	0	664.97	0	683.778	0	0	0	0	0	0	0	0	13280.4	0
4.55_802.2159n	0		2002.57	1077.12	0	0	1319.13	0	5937.68	12884.6	2180.69	0	0	587.288	0	4171.41	0	0	0	0	6014.75	5363.49	8373.18	9450.46	5636.96	7880.95		0	0	2350.65	0	0	5358.16	0	536.406	0	5082.11	1722.95	0	0	0	0	0	0	0	1391.18	438.995	60909.5	724.152
4.55_847.1064m/z	0		1847.95	273.804	0	0	614.793	0	3280.1	8543.66	369.737	0	0	1025.35	0	2812.25	0	0	0	0	3916.14	4494.65	5574.79	5544.2	3950.41	4309.75		0	0	304.095	0	0	2695.06	0	1169.65	0	5119.18	2119.92	0	0	0	0	0	0	0	381.515	302.575	83667	1328.78
4.55_812.0874n	0		228.231	0	0	0	0	0	0	244.959	0	0	0	0	0	0	0	0	0	0	1118.27	468.985	905.075	606.256	657.505	35.9031		0	0	0	0	0	70.2038	0	280.808	0	2449.71	513.87	0	0	0	0	0	0	0	0	0	26487.3	0
4.55_846.2137n	0		0	0	0	0	0	0	0	0	0	0	0	0	0	0	0	0	0	0	681.067	1026.46	0	0	554.905	1227.7		0	0	0	0	0	0	0	0	0	1317.16	0	0	0	0	0	0	0	0	0	0	18298.5	0
3.63_773.0778m/z	0		0	0	0	0	0	0	0.00130714	2788.58	0	0	0	0	0	0	0	0	0	0	907.873	1100.85	931.388	1135.18	0	822.295		0	0	0	0	0	182.674	0	0	0	0	0	0	0	0	0	0	0	0	0	0	16787.6	0
3.63_738.1822n	0		0	0	0	0	0	0	3536.19	5271.94	0	0	0	1300.88	0	0	0	0	0	0	3199.97	2828.71	1281.89	4024.71	541.959	1589.39		0	0	0	0	0	755.295	0	0	0	0	10.3774	0	0	0	0	0	0	0	0	0	32843.9	0
3.63_764.1691n	0		7240.18	0	1549.51	15287.9	12217.8	11102.8	30288.1	73692	15372	2399.14	1912.44	4331.22	11911.5	2207.61	0	2615.73	0	3933.52	28771.3	30049	35437.7	39501.3	25646.2	39647.9		1570.78	6162.34	2398.21	10357.9	10233.7	30372	2292.73	0	270.906	19063.5	7636.26	4705.81	0	0	1412.74	1289.44	5177.48	5450.88	2697.75	1534.38	363370	1858.32
3.63_799.2566m/z	0		0	0	0	2222.29	0	0	3619.91	6955.98	0	0	0	0	128.592	46.6787	0	0	0	0	1796.53	1634.06	816.088	2956.35	1436.42	2733.1		0	0	0.278785	52.1445	0	2094.71	0	0	0	206.512	455.083	0	0	0	0	0	0	0	0	0	14582.3	0
3.63_799.3316m/z	0		0	0	0	0	0	0	1966.46	1883.69	0	0	0	0	0	0	0	0	0	0	695.84	1015.85	743.367	1461.44	430.397	725.331		0	0	0	0	0	1150.87	0	0	0	0	0	0	0	0	0	0	0	0	0	0	7439.27	0
3.63_819.1279n	0		112.507	0	0	3107.89	3912.6	1089.61	5714.39	12041	0	0	0	0	1400.41	574.494	0	1601.85	0	0	8905.19	8284.08	12548.1	13449.8	7483.31	8339.23		282.879	1746.2	545.73	1081.94	1473.37	15278.2	472.234	0	222.805	6436.35	1959.9	983.912	0	0	892.107	0	1164.82	0	0	0	92717.7	0
3.63_849.0871m/z	0		0	0	0	0	0	0	0	0	0	0	0	0	0	0	0	0	0	0	0	0	0	0	0	0		0	0	0	0	0	0	0	0	0	0	0	0	0	0	0	0	0	0	0	0	1243.73	0
3.70_775.0783m/z	0		0	0	0	1609.24	0	0	0	1614.96	0	0	0	0	0	0	0	0	0	0	516.175	0	0	304.349	404.701	0		0	0	0	0	0	0	0	0	0	0	458.666	0	0	0	0	0	0	0	0	0	13641.3	0
3.70_843.1092m/z	0		0	0	0	0	0	0	0	0	0	0	0	0	0	0	0	0	0	0	1396.32	0	374.692	475.277	0	0		0	0	0	0	0	0	0	0	0	0	0	0	0	0	0	0	0	0	0	0	3721.21	0
3.84_277.1869m/z	0		3167.43	5752.68	7402.26	2266.65	5015.03	5018.32	9450.27	5413.27	6424.03	5881.9	7354.11	3295.32	2433.22	0	6186.57	5753.4	8466.87	4244.03	7279.6	9865.6	6421.95	5706.75	7255.18	7265.77		7039.84	3135.87	7191.19	4824.43	6064.81	2892.1	8065.11	8160.09	9912.25	7201.39	5515.8	7083.45	8472.62	4281.86	6134.93	5544.29	5556.05	6253.03	2850.97	6265.4	2505.37	5224.09
2.47_267.2337m/z	0		26172.4	21997.4	21426.8	6192.72	2017.99	5521.43	2081.32	3738.5	2768.21	8877.49	12817	9503.84	4032.81	5080.45	5838.32	0	7239.5	2756.91	12882.7	7537.94	8637.56	10169.2	9075.68	10191.2		19559.8	10164.8	15234.2	7311.29	6804.75	6879.09	18974.2	18533.2	28544	19324.7	13583.4	13919.2	19501.5	14782.8	18800.8	7481.31	6765.03	5517.93	7998.66	14882.3	10399.7	20500.9
3.84_284.2722n	0		1.53629e+06	1.47646e+06	1.51588e+06	787723	609115	685178	1.57659e+06	1.45371e+06	1.68021e+06	1.44805e+06	1.33438e+06	1.39895e+06	938817	820885	956708	2.66693e+06	3.99617e+06	2.18861e+06	1.88328e+06	1.49534e+06	1.43648e+06	1.61022e+06	1.32827e+06	1.09641e+06		1.3784e+06	1.14417e+06	1.18257e+06	1.02316e+06	921005	890844	2.20964e+06	2.51418e+06	2.38546e+06	2.55761e+06	2.23005e+06	2.35272e+06	2.02709e+06	1.81303e+06	2.53785e+06	2.06227e+06	1.86205e+06	1.3909e+06	1.22527e+06	1.50373e+06	1.63592e+06	1.54071e+06
3.84_352.2614n	0		81147.9	100567	81514	47409.5	28899.9	32605.5	66672.2	57528.9	61953	56598.7	47389.3	56345.9	20176.4	25234.8	22696	84343.8	99137.8	63590.4	116376	90259.6	77409.3	88456	66741.6	59091.3		90022.2	71257.7	79145.4	66051.5	53460.5	48559.5	40134.9	50399.1	53212.9	46369.3	47349.2	43004.2	58145.2	59996.5	60974.9	64697.9	61189.3	53395.4	30866.4	45707.8	54180.4	42755.3
3.84_417.2450m/z	0		46718.9	41517.7	42551.1	21145	15263.5	20782.6	49933	42569.2	29551.1	20582	19689.4	14953.5	19404.2	15363.5	20782.6	36779.3	40782.1	19071.5	55051.4	39914.3	39027.8	55244.5	49151.1	50774.5		46002.3	40120.2	45822.6	23147.1	30558.8	21034.5	50517	56885	51967	51221.7	51620.1	66381.2	32884.6	34610.4	29123.5	32367.9	37337.5	28561.5	21088.3	24258.2	29794.4	26321.1
3.84_384.2540n	0		5990.26	4908.96	7494.91	748.793	2445.28	10050.5	7937.79	7174.05	5844.41	6483.65	2283.83	2262.24	4638.89	2201.67	2870.51	11560.2	11934.3	1476.31	15767.9	19241	12874.2	13155.6	14616	12097.8		8728.09	7182.15	10915.1	2836.06	3628.04	5788.98	15443.3	13279.2	14271.4	18217.1	17137.2	15727.6	9274.13	11898.3	7855.06	8957.13	12168.4	7466.55	8090.17	6114.31	6168.06	4284.14
3.84_668.5509n	0		24672.8	25742.4	25195	4021.23	4432.91	3552.33	35491.5	22164.7	35676.8	18841.3	23554.5	15214.3	6238.16	5614.68	10591.3	15220.7	32502.5	8152.82	35924.6	21790.4	21842.7	33124.5	20412.8	17647.8		21219.5	13213.9	22836.9	12097.4	17276.8	13280	22920.4	32111.5	23611.5	24968.7	24854.9	38336.7	14506.3	12902.6	25401	17522.8	16131	7875.16	6945.8	14894.5	13039.1	7886.69
3.99_913.5963m/z	0		26446.3	28176.6	26840.7	91715.7	85546	82107.4	117894	129098	122679	43127.9	55044.1	63690.8	29340.2	29154.7	31346	53673.1	112467	27698.6	75188.1	55101.4	37016.8	48150.2	26969	28634.7		29021.4	27152.5	52478.4	42829.4	48355.3	43852.3	23461.8	59111.5	23070.5	36176.3	32673	28657.9	26137.1	19716.2	40843.2	43341.2	40539.3	50458.7	28656.1	27445.5	32986.4	17334.9
4.06_739.1630m/z	0		0	0	0	0	0	0	0	0	0	0	0	0	0	0	0	0	0	0	0	0	0	0	0	0		0	0	0	0	0	0	0	0	0	0	0	0	0	0	0	0	0	0	0	0	1677.9	0
4.26_755.1054m/z	0		0	0	0	0	0	0	0	0	0	0	0	0	0	0	0	0	0	0	0	0	0	0	0	0		0	0	0	0	0	0	0	0	0	0	0	0	0	0	0	0	0	0	0	0	0	0
4.55_167.0216m/z	0		0	0	0	0	0	0	0	0	0	0	0	0	0	0	0	0	0	0	0	0	0	0	0	0		0	0	0	0	0	0	0	0	0	0	0	0	0	0	0	0	0	0	0	0	726.839	0
4.55_313.0798m/z	0		0	0	0	0	0	0	0	0	0	0	0	0	0	0	0	0	0	0	0	0	0	0	0	0		0	0	0	0	0	0	0	0	0	0	0	0	0	0	0	0	0	0	0	0	2499.81	0
4.55_845.1319m/z	0		0	0	0	0	0	0	0	0	0	0	0	0	0	0	0	0	0	0	778.739	494.977	0	0	1088.81	1.38898		0	0	0	0	0	0	0	0	0	599.791	0	0	0	0	0	0	0	0	0	0	14313.8	0
3.84_284.3146n	0		33645.9	37283.7	39439.4	20369.8	13519.2	12830.2	46965.3	32088.5	40883.9	30329.6	31848	36600	13201.3	19484.3	19614.7	62133.4	73234	53209.7	50600.5	35655.3	36192.1	36519.4	32879.9	27998.7		32883.7	34486.3	29373.2	23882.3	29521.9	21016.4	38872.5	41819.2	42017	47344.9	33940.2	33648.2	29304.2	35561.2	35624.7	39405.8	23034.5	20839.1	19116	26478.5	33632.9	21433
2.41_329.2494m/z	0		279418	273932	263684	22561.5	18486.6	21987.5	39124.5	34040.9	59450.4	138780	148814	152778	64188.8	68233	81559.9	192694	293171	135933	86567.8	51854.3	66643.2	47851.4	51287.3	41830.5		102969	80409.5	79003.8	96881.4	118377	97917.1	400648	308417	478608	182850	251209	224042	250765	222848	315161	79137	72595.6	65242.7	183868	363439	186617	457432
2.20_507.1229m/z	0		248.595	0	0	0	0	0	0	0	0	0	0	0	0	0	0	3129.02	1764.28	0	63.9513	0	680.112	74.9036	510.454	391.35		304.474	400.081	0	0	0	1195.73	0	550.254	10.6442	0	0	0	0	0	0	0	78.5522	0	1061.6	0	0	0
2.20_464.3156m/z	0		97773.6	84978.8	85813.1	91772.2	72966.5	61689.5	83926.4	59288.5	82968.9	81022.9	82689.2	60407.1	48218.1	65307.7	76093.5	170789	164757	103315	67225.6	63543.1	76473.3	79367.2	85402	78071.6		88756.9	56614.8	69717.5	48472.9	61982.6	66737.2	121792	141235	100511	84607.6	96168.6	79890.9	111623	149981	132386	101091	107613	77385.9	47253.7	91978.4	61294	103150
0.84_666.0659m/z	0		56667.2	35914.9	31176.8	73370.7	274077	84409.8	63923.3	61275.3	422674	17251.1	21073.2	14757.5	391748	147299	137768	176652	112614	160041	317646	753616	903440	214171	88957.2	99607.6		63133.3	46982.1	96497.6	54384.7	64402.4	23622.9	65414.5	34067.3	26189	32595	62132.2	211060	33485.9	41114.2	41480.3	116971	87180	64639.9	92872.8	70729.7	156304	91154
0.84_680.0785m/z	0		22176.3	2181.04	3864.99	4724.73	0	30797.1	0	0	5059.01	0	0	1464.23	1687.29	2077.57	0	0	0	0	172509	613219	659952	84612.1	38449.4	33180.1		18755.6	8284.44	29253.4	13468.2	21817.9	7250.92	24351	4476.8	0	1368.84	1581.93	42718.6	5910.47	1563.28	4047.07	1905.57	0	0	1794.83	0	963.609	0
0.90_311.1709m/z	0		67528	51813.6	67123.9	132229	93088.2	151943	184944	137259	159037	135176	198531	103671	127059	113397	143128	251619	351800	201210	849267	188429	155676	459876	118040	105416		220614	177176	226311	109799	104948	80292	110541	151764	224918	121992	150036	110344	98485	166077	329043	234070	157642	127772	149135	123149	155088	145228
0.90_353.2028m/z	0		8638.94	11828.4	4446.15	6934.11	5745.71	16213.7	19392.1	164488	24371.2	7683.57	24395.5	7864.65	431105	31158.1	13649.3	13490.8	76569.5	15032.1	132635	19958.7	36381.5	44394	129783	84407		15364.4	15404.4	23284.8	3512.27	6828.9	5305.88	6955.93	7592.06	13872.4	9701.44	8823.53	10229.8	5928.97	8501.17	10548.6	10287.2	9932.52	9622.81	18994.5	51496.6	7071.65	80776.7
0.97_293.1806m/z	0		11553.5	11293.2	8108.63	17745.7	10575.8	30456.4	38428.6	124056	45296.7	16828.4	35546.2	19001.7	283147	29880.6	14022.5	27305.9	60566.9	22500.1	127019	32690.8	48271.2	43657.4	82822	68438.8		31249.6	21380.3	32132.2	11235.2	9027	8676.8	12733.1	10051.7	20192	14467.1	12826.5	17587.5	9938.56	13895.2	12852.4	18938.3	8914.34	21895.3	18392.1	55985.3	9971.5	66164.3
0.97_325.1866m/z	0		123106	87374	114745	256252	154238	262898	331651	202612	232197	208268	325809	165156	189271	204436	256914	496456	748091	388138	1.28362e+06	353218	271546	785379	208472	176898		321154	300846	348588	215617	200084	116887	210644	326815	469128	274905	307302	201397	147152	290074	559485	464815	284941	211394	287005	230844	306976	285041
0.97_325.2328m/z	0		2821.69	2780.3	5762.82	10055.3	3445.79	10836.7	7484.77	6913.64	12211	6480.78	6078.83	5041.08	2033.28	6447.34	5408.75	21059.8	20715.6	13459.5	33879	9592.29	8490.82	14207.8	5607.39	4055.01		11866.4	10914.1	7260.71	10568.8	6172.13	3706.79	6312.2	3133.53	10346.8	3942.32	6120.27	4779.91	4961.39	3841.79	11431	6239.03	7194.55	4235.9	6740.47	8261.4	8895.99	6565.08
0.97_325.2618m/z	0		3011.87	858.479	1827.74	4438.99	1796.77	4534.35	7089.82	3747.75	4111.01	5628.51	6880.68	2658.95	3489.09	3168.45	5484.04	7287.69	7885.81	5750.05	13901.5	5741.18	2210.34	11514.6	3265	3960.24		6046.5	5611.19	6341.89	6312.75	4299	2121.29	2094.08	3064.3	3594.25	3486.1	2024.16	2134.66	1643.19	2116.3	5761.4	6075.35	4138.92	2995.86	2285.54	4281.02	2486.64	4361.9
0.97_393.1787m/z	0		1969.14	1971.3	1236.63	2541.25	0	3120.74	2777.66	3039.61	3605.37	2658.65	2458.8	456.267	3249.14	3463.82	1738.53	4569.59	7478.46	0	18486.3	6305.9	3943.64	11759.9	4330.78	2911.81		4499.67	3046.52	6074.05	3251.83	2349.28	2218.73	2197.27	2787.76	4339.93	2408.42	2350.4	1475.06	0	4266.59	5348.11	5274.35	1623.72	1625.64	3399.43	1588.25	3117.29	5837.42
0.97_485.2881m/z	0		2778.4	2235.68	1403.36	6644.9	4066.2	5429.93	6948.17	28734.5	6677.92	4146.54	3396.57	0	33048.3	6663.44	2346.17	8062.91	12473.9	0	23137	8139.18	8609.27	9613.01	22072.3	18708.3		4833.56	3894.2	3603.87	0	0	1018.14	3017.63	4004.06	3643.67	3137.15	2651.74	4375.74	1588.51	3607.79	4752.06	5270.93	1340.3	2113.18	1718.03	10845.5	2150.51	16835.4
1.04_327.2339m/z	0		4613.84	1472.7	3781.79	3886.87	2875.17	3507.33	22515.7	34931.2	33415.6	2376.98	4388.6	2287.81	2939.16	4910.93	4619.75	39925.9	54987.5	23551	5372.53	2876.43	2402.84	2353.47	2684.9	3076.18		7044.34	4966.71	6704.35	6595.8	4777.56	6875.34	4564.76	5551.87	6142.88	5773.97	6361	6030.38	3375.81	6251.56	6712.35	14472.7	14526.8	9171.01	5148.79	6133.2	7150.77	5451.17
1.04_503.0670m/z	0		0	0	0	0	0	0	0	0	0	0	0	0	1298.97	0	0	0	0	0	2643.23	4046.69	3460.34	2201.37	68.4795	2695.16		0	0	0	2232.24	0	0	1134.24	0	0	0	0	0	0	0	0	0	0	0	0	0	9394.39	0
1.04_557.3345n	0		17621.1	14365.1	16746.1	18782.5	11184.5	11680.3	40635.5	30455.6	62442.4	4738.69	4542.93	3434.65	5595.34	12528.2	8798.34	59542.7	72012.5	51403.6	9238.35	6375.85	6696.3	6396.47	6839.29	8016.09		16159	8166.13	15160.6	13835.3	13966.5	16215.4	18799.2	21749.9	21712.1	15123.9	20101.9	15277.6	9941.66	5378.82	10886.9	21756	15051.1	18405.7	14489.2	21740.9	17087.6	10988.2
1.13_339.2012m/z	0		63234.1	48455.8	62993.9	148364	85625.6	143311	176073	98418.9	154353	108898	170977	91806.6	90602.1	114023	140542	236343	475009	193314	564769	183666	148615	349979	102307	85650.2		164190	143865	162922	127275	93625	67121.3	101297	154904	213404	145154	128647	98802.9	78116.8	150787	239589	253213	163563	114397	139724	124153	132536	149290
1.13_339.2760m/z	0		2259.58	2758.21	2811.6	6571.16	5356.01	5544.08	9904.12	3116.13	7546.24	3284.01	8490.07	3326.09	1718.42	5333.72	3505.21	9104.47	13329.7	8619.16	11514.3	6571.99	3758.52	10184.9	4151.87	2800.88		5169.43	4878.42	5637.12	4498.88	2348.46	3690.35	3346.57	4161.54	5011.34	4768.29	3417.34	3045.49	2455.8	2700.79	9404.47	8061.88	6017.23	3079.73	4043.22	4954.31	4333.39	4257.49
1.13_736.1523m/z	0		0	0	1104.49	16833.1	8160.54	4215.16	3748.09	0	0	2061.99	0	0	56064.6	50461.8	175270	71191.6	44167.5	106818	4943.45	1403.83	2439.67	2312.26	5252.74	1932.3		4225.35	4272.93	7022.27	1632.44	0	0	4666.63	4159.25	1716.52	4232.51	21505	1816.68	0	0	0	58705.5	41827.7	27731.3	39756.8	48316.3	97290	55166.4
1.20_207.0079m/z	0		5109.52	8887.48	4593.07	9565.84	10892.9	10003.4	11034.5	10661.1	7949.71	5408.08	4463.17	7275.09	8684.64	5228.29	7562.55	5617.72	4851.75	7350.06	7708.59	8299.91	8019.78	6618.87	10894.9	12881.2		5055.4	9770.67	7124.18	6883	11415.3	8112.61	4590.79	4727.41	5185.99	5622.59	4915.46	6004.32	6110.91	6792.75	6934.74	6637.02	5965.96	7273.02	6456.29	4320.76	3893.99	4895.81
1.26_256.9581m/z	0		52363.2	51205.6	47620.6	79842.4	90621.3	125783	101499	102329	68864	53306.9	48388.9	42882.8	77460.1	61837.4	40115.2	92398.7	53451.4	90094.9	79194.4	85442.5	68797.2	65952.1	78026	99568.4		53730.1	56627.7	70922	80802.9	93037.8	61744.8	50643.7	47828.3	51444.4	62825.5	58614	62429.6	87367.2	54954.5	59549.8	72122	67096.8	83951.2	53202.9	40848.8	50832.9	43195.2
0.84_309.1764m/z	0		5108.75	6357	4293.32	8164.64	3513.95	21820.4	17328.4	111445	31376.2	9092.99	16670	12236	219242	20520.6	8974.58	10364.6	38873.6	11265.2	95992.4	22012.6	37787.7	29136.1	74627.8	51491.3		10499.6	11996.8	15936.3	3852.91	3746.67	3934.14	11590.8	11405.2	14563	9441.57	12820.8	11528.2	9022.67	11434.5	8757.06	9769.66	6595.01	10108.8	9084.79	39474.9	5449.48	48834.2
0.84_297.1952m/z	0		808.961	852.365	436.286	675.378	680.429	0	0	1100.09	1249.43	15.6434	2092.01	1611.54	1369.02	1118.01	1126.26	3060.99	1996.08	1402.29	7651.72	1265.84	1335.87	3268.24	887.185	964.518		2059.43	1131.93	1684.58	2203.42	549.894	0	685.562	1038.75	477.673	1028.36	1172.29	727.102	457.75	1737.52	2212.35	2260.27	700.647	314.4	1399.95	733.889	1212.07	1571.67
0.84_297.1564m/z	0		9742.82	10030.6	7895.92	18102.8	16137.5	34840.4	37297.2	19963.1	30220.4	12932.7	38452.5	12189.6	12713.8	11977	16967.7	29092.8	53491	18602.7	264017	35557.2	27507.4	113248	20058.3	21448.2		40604.3	26971	47333.1	14793.6	17227.4	10032.7	17809.4	17356.7	23144.9	14303.2	24185.2	14626	9226.42	14870.8	56971.9	32974.6	20387.6	12801.2	16533.8	14948.4	21719.4	19041.4
0.84_195.1393m/z	0		1054.58	1600.7	1415.91	3030.8	943.048	1929.87	5456.18	7843.25	5265.79	3958.23	5820.86	2951.33	2526.98	961.49	1963.75	2455.38	0	0	2903.31	2402.35	3595.91	1935.59	1300.62	1924.95		2270.21	2241.2	2668.28	1618.2	1216.52	1423.64	5869.76	7054.11	5287.68	5450.45	7747.81	7470.35	3079.38	9388.42	4638.96	12126.6	4151.63	2755.37	1412.95	2300.3	1414.92	1476.17
0.26_174.9858m/z	0		1543.47	1292.58	2345.18	2593.29	4958.12	3546.36	4683.84	4026.87	724.98	617.417	254.081	1077.64	2205.94	1587.45	891.961	1626.18	3693.08	2279.53	3302.07	3010.16	3936.52	3248.74	2337.71	5115.75		2590.3	2854.67	5736.82	714.976	3287.01	2423.3	2130.11	2262.89	1911.11	1813.68	1784.7	2828.55	3070.8	1884.25	1533.94	4173.21	2666.55	3489.81	2235.89	2593.56	1289.86	859.015
0.41_346.0102m/z	0		10701	7796.41	8347.85	15367.5	20664.9	19769.8	14879.2	11465.7	16461.7	3421.49	2243.46	722.993	4654.41	4104.78	3237.55	11871.2	1947.8	8458.54	11997.2	17065	15832.1	10453.6	11224.7	16225.7		8711.73	11411.1	13031.9	9427.57	10072.1	13414.5	10356.4	11064.2	10151.2	13728.9	13519.3	12870.2	11561.7	10565.5	8116.61	13553.9	10436.4	4449.71	4241.01	5365.12	5417.85	6407.73
0.61_112.9872m/z	0		97661.8	90027.9	90527.3	131918	73143.2	101336	85089.3	70233.1	100889	101346	110115	108526	116986	91341.1	98928.3	137336	136992	145238	39545.1	33781	41388.5	48125.2	47517.3	39877.6		80870.7	91877.5	89287.7	66415.5	96495.4	92657.3	78583.2	57990.5	74531.3	77692.7	83513.5	86561.7	111024	127127	119346	90799	92822.5	92765.9	90075.9	85311.9	107945	89125.8
0.61_152.9798m/z	0		128909	131601	113369	376776	153606	257574	164924	139712	194002	159081	154992	140416	215587	160791	157538	283006	223265	230454	73157.3	49697.4	60135.1	57774.3	53832	49872		102291	97000.1	104510	101468	151295	143056	115263	127121	104952	134653	146498	170223	113192	126047	101976	112800	120723	126039	84929.9	81490.6	119134	71551.5
0.61_168.9535m/z	0		34911.6	34492.7	35028.8	39445	7373.75	20755.3	23669.2	13174	23807.5	38845.3	40135.2	46538.6	18338.1	24588.2	19777.8	27175	34844.7	34181	14725.7	9267.42	17824.4	21007.6	21761.9	19919.6		37672.5	36002.1	42078.9	27443.4	37225.8	38613.4	43420.3	29907.9	39893.5	39191.1	41528.4	37894.4	43845.5	57440.5	46145.8	32867	33640	24475.2	38079.5	47149.7	70119.1	35213.1
0.61_242.0841m/z	0		2386.91	3174.12	3461.62	6222.35	7243.5	21498.6	0	0	2824.72	5450.85	5474.78	2299.44	2872.08	0	4743.27	5937.3	13929	11612.6	1291.98	1160.02	1036	0	2574.92	1025.34		3551.82	4838.33	3448.07	0	3647.94	2788.63	1069.89	2514.72	1294.54	1069.61	1974.23	1126.46	720.12	3259.82	1240.57	2230.8	3567.14	2169.2	1822.57	2507.66	8663.69	1216.51
0.61_248.9620m/z	0		1.58052e+06	1.55639e+06	1.53421e+06	4.65624e+06	2.22963e+06	3.29215e+06	2.03715e+06	1.92102e+06	2.41138e+06	1.89509e+06	1.74082e+06	1.68132e+06	2.93571e+06	2.3906e+06	2.60706e+06	3.94867e+06	3.47471e+06	3.95065e+06	952549	744148	818241	776458	758685	745183		1.30343e+06	1.33716e+06	1.47675e+06	1.25691e+06	1.86179e+06	1.68435e+06	1.72147e+06	1.95506e+06	1.63664e+06	2.09363e+06	2.23448e+06	2.49059e+06	2.16595e+06	2.30648e+06	1.94365e+06	2.19441e+06	2.29882e+06	2.2834e+06	1.46704e+06	1.43303e+06	1.81523e+06	1.31804e+06
0.61_264.9362m/z	0		338461	335269	332038	361409	49729.7	139281	179716	119110	259357	353941	355328	381219	250456	252996	304533	356296	424569	438966	177199	127445	201839	237287	244438	178097		346019	366155	410107	227698	347084	336995	565789	435007	538161	554004	587376	594819	745073	804477	717634	477167	439138	320112	558408	607680	764237	433893
1.26_616.3749m/z	0		10617.5	9160.09	11057.6	6516.48	5486.57	5362.74	2923.67	8155.14	7591.58	2650.48	4419.88	2123.34	0	2672.16	6954.88	22543.6	24544.5	29440.2	4073.16	3080.94	4092.13	3568.96	4397.95	3840		7075.81	4825.53	7850.64	10859.3	16011.1	11870.1	6846.87	6401.54	6985.89	8222.85	7199.8	7312.12	198.993	7469.21	4649.83	13347.3	10093	8741.32	9953.79	10634.4	11071.9	8593.13
0.61_267.0786m/z	0		4286.99	3290.41	7103.84	15059.3	12904.2	23774	8749.34	9540.3	16952.7	7368.99	6153.35	4045.1	5673.37	8173.25	15422.3	5050.13	8267.04	6764.83	1574.46	1391.38	1193.9	2060.96	4511.14	3102.77		6137.02	18030.4	6380.4	6768.3	14571.5	13725.4	3896.56	3898.1	4715.48	5620.5	7035.81	6046.06	4099.12	4716.8	5719.48	4413.1	8635.41	1949.97	8557.75	12503.6	20612.1	6185.12
0.61_400.9116m/z	0		25231.3	31934.9	21922.8	57980.1	18437	23322.5	20691.1	21323.1	24193.3	10933.9	16752.9	18775.1	16995.8	10250.8	9741.13	24262.6	34803.1	31789.8	7871.65	2963.84	4707.7	7929.78	2565.25	3417.76		18639.7	16499.9	28407.6	10511.6	24416.7	25565.5	22542	38841.4	14004	23773.6	26183.8	38001.9	23205.8	39736	30316.4	16056.2	16423.6	17100.4	11548.9	10568.4	9657.4	6270.57
0.61_468.9031m/z	0		18935.4	20642.9	19066.2	35549.1	6772.52	14077.9	14169.4	16751.7	15652.1	7871.57	10537.1	7341.11	6051.84	5409.92	4885.46	17014.5	22189.7	16853.6	4678.43	1311.55	2751.45	3180.15	1499.9	2028.23		8179.53	10351.1	18219.7	7582.58	16210.7	17609.6	9124.41	19465.4	6398.16	13199.1	11454.2	11983.8	10985.5	17288.7	19290	9929.98	10559.8	8826.69	4763.08	6038	5229.18	3894.83
0.61_520.9175m/z	0		52830.8	60145.1	51375.1	1.99783e+06	3.19296e+06	2.51992e+06	677493	1.63294e+06	502737	49410.1	24045.6	21952	45409.3	12780.5	17261	122374	107915	81149.8	14049.4	1855.06	2738.54	2996.69	1136.81	1577.81		24685.9	16309.6	35852.1	41849.6	98324.9	87548.1	27725.3	305254	14062.9	62572.3	75286	146489	10331.6	37176.1	18527	14003.5	15768.6	17147.1	4450.68	4395.53	3982.02	2018.97
0.61_536.8901m/z	0		100524	121480	101761	1.38966e+06	790392	859785	395948	753711	467723	93789.5	62038.4	38657.8	36160.1	12618.2	18782.9	121964	127683	99722.6	17992	2141.83	5961.71	7342.63	4675.25	2332.63		54881.2	48185	97308.9	78811.1	156761	155782	85629.1	474290	47407.9	142863	163054	257086	50384.8	133851	58963.6	29936.9	31249.7	30778	14063.2	16382.1	15419.4	4932.07
0.61_552.8616m/z	0		52437.9	48071.7	44268.4	245990	42683.2	67399.5	52104	71701.3	85418.5	38582.1	22424.8	27084.8	8808.86	6208.16	8319.1	20629.1	27025.9	29510.2	8431.06	1564.07	4194.74	4156.9	1981.62	1966.45		36152.2	24434	64325.4	32980	59665.4	72438.5	51194.7	201678	27373	72816.9	77939.1	100845	36447.4	91662.9	61864.2	17699.1	18168.5	5643.6	18107.1	18949.7	15229.8	7420.52
0.61_568.8376m/z	0		7190.89	7486.28	6634.23	12979.5	0	2820.13	4220.72	6682.85	7398.6	5126.11	4791.75	6180.68	0	1639.64	2018.18	5200.69	5243.61	4222.22	838.808	0	0	1929.98	855.075	718.209		5700.37	4912.34	15658.4	7754.03	8828.36	8468.85	7179.06	16155.9	5607.9	7577	9627.64	8647.9	8349.22	17151.1	11578.3	2937.27	1783.21	2226.54	3326.45	7191.8	6165.32	2768.79
0.68_187.0449m/z	0		929.886	840.627	818.867	2651.03	956.527	2164.73	2642.11	1330.7	3033	1222.7	0	0	6019.35	2885.33	8725.74	13530.1	6237.46	14313.4	1304.99	2155.08	1537.31	1812.47	9159.41	4959.07		1640.95	5862.1	2977.25	819.562	5002.17	2828.99	1360.82	1116.35	1049.27	935.038	1069.65	674.448	1883.45	4409.3	1903.91	9966.02	17401.6	7314.17	4006.22	8758.98	31768.7	3495.01
0.68_305.0878m/z	0		0	0	271.789	627.031	1093.32	3028.11	2095.63	0	65.4094	13274.8	17529.9	20486.9	0	0	0	0	0	0	323.442	464.189	651.116	36.708	45.7664	345.723		0	243.548	1227.98	0	0	0	1599.28	2277.16	1550.72	1876.5	939.83	518.497	1848.3	2151.62	1523.78	9140.02	8389.56	7596.83	0	0	1411.51	0
0.77_193.0898m/z	0		2847.62	1665.81	2730	2088.72	2116.44	41905.6	3473.82	2945.06	5879.77	4316.75	4440.17	2555.68	3879.13	2147.77	1891.82	4915.23	15109.3	6197.03	26494	14275	13910.2	16163.9	12339.6	10368.3		3072.2	3591.43	4128.08	11733.5	3205.48	2945.66	3714.89	4236.37	4043.25	3790.46	6992.73	5234.93	2700.38	3700.68	5252.62	2192.83	2950.51	2182.61	2081.17	4446.99	1342.11	3370.87
0.77_265.1499m/z	0		19859.1	19348.1	14666.2	29840.9	22582	39192.2	45917.4	146257	56566.4	21517.7	41584.1	24027.1	296349	53224.8	72337	29199.6	83770.2	64530.4	320140	55687.6	78410.9	86439.1	137124	113152		32637.6	37817.6	39124.3	15817.2	21388.9	17163.5	21453.3	23317.5	23330.3	18571.8	21225.1	25767.2	17999.3	20034	16809.3	24563.1	22614.6	23778.6	22543.3	66039	14377.6	69063.9
0.61_384.9397m/z	0		129731	125301	123083	1.0513e+06	983139	1.04293e+06	401114	591216	396814	129577	84377.4	70915.7	142887	72534.2	82128.2	261568	260832	222782	41671.2	11628.8	14706.9	16406.7	10178.4	9184.32		78158.5	60600	95063.7	90399.7	167438	155240	84683.4	278035	58206.6	134435	149492	252304	64613	113591	68502.1	72640.5	78571.9	67618.7	21187.3	22680.9	28692	14198.9
5.70_297.0469m/z	0		0	0	0	0	248.129	0	0	0	0	0	0	0	0	0	0	0	0	208.386	0	164.717	300.967	78.3753	57.0104	0		263.143	0	0	0	0	0	11.1466	15.6266	0	0	90.5493	0	0	0	0	0	0	0	0	0	2222.32	0
1.33_281.2515m/z	0		40234.8	38366.6	35665	52601.1	34521.2	29386.7	23626.7	23994	32253.3	19422.1	22853.4	24231.7	19426.3	18202.8	22990.4	53067.8	69742.2	46363.7	14563	12729.8	14479.4	14852.8	17471.7	14718.4		37835.3	29039	34152.6	30202.7	35871.6	32781.9	37339.2	40209.2	31350.5	54308.4	39782.9	33340.1	26785.7	36220.4	41329.9	62186.1	52891.8	38174.5	48580.4	36797.6	54942.2	35124.4
1.33_480.3113m/z	0		129716	120035	132380	134445	155686	119617	98527.7	76367	121508	71859.4	78251.9	66342.4	78457	64158.5	109984	321099	459178	354531	52449.7	44431.7	48010.7	42190	60569.2	53273.7		124963	90138.4	93424.7	90372.2	103700	85018	139360	171365	117233	181879	174816	133640	80391.5	114154	111537	164612	154133	106093	112071	120892	132513	105593
2.05_277.1862m/z	0		10875.5	14751.1	12882.4	14392.8	10345.6	11283	11629.3	10575.7	14665	8943.83	13155.4	10854	7515.56	5932.23	7823.26	18468	16761.6	11730.5	12862	14041	10987	14196.9	10906.4	14495.7		12522.1	10129.1	11495.8	10023.9	11215.4	6195.38	10378.9	9535.93	11100.6	10388.4	12838.8	10202.9	11762.5	12831	11235.7	11569.6	11457.3	14209.2	11897.9	11642.8	5685.02	11536.9
2.05_304.2902n	0		380211	324109	305985	60374.1	41088.8	68299.8	91358.2	81797.2	161951	254480	309317	311758	243912	235920	257129	636395	732229	424412	217914	149288	182708	239412	230036	208965		246161	265264	215024	104923	110830	99379	393058	337900	423852	350091	391594	408296	548818	491009	571350	362313	372365	353086	420222	418528	377995	505573
2.05_372.2294n	0		212794	206208	169565	56707.9	29003.6	43157.8	63030	61139.1	74713.5	149122	169307	177298	109163	93226.7	99502.3	277849	287371	146252	114367	87813	99338.9	132961	133686	127882		143084	151228	114097	77919.8	76858.3	49645.9	157510	151311	211588	164257	200796	193256	296563	199057	286341	167304	159775	141356	173662	195499	137359	212060
2.05_418.2277m/z	0		7150.07	12609.1	12054.1	7665.17	5936.47	14100.6	10745.7	3465	14122.8	3394.11	6358.26	5044.31	7255.89	5193.01	7059.23	19713.1	15541.5	13142.5	15275.2	9640.28	13367.9	13731.9	11517.1	9256.42		9693.41	14484.3	8395.71	6315.98	5882.24	9018.65	11711.6	11806.6	13210.7	13563.1	12016.6	14552.3	13405.2	14764.7	14582.8	14459	11328.9	12662.7	14128.7	8375.81	7605.91	9141.22
2.05_438.2596n	0		12178.8	13439.4	10472.1	9656.66	10013.2	9471.96	13566.8	5001.27	10305.4	13793.1	8320.81	4873.6	15803.7	6069.6	6371.72	11939.2	9893.59	10749.2	16346.5	19230.7	15712.8	15855.8	13460	17410.4		16530.9	11371.9	11288.5	8115.68	8239.7	7991.8	11755.7	11606.1	10879.4	13548.3	20064.4	13986.9	18480.2	14747.7	10576.2	7953.98	7131.86	7745.89	8650.32	12316.2	4018.97	6497.87
2.05_446.3032n	0		30300	27103.5	18688.2	37157.7	40806.6	42889.3	51651.3	31627.7	30832	36582.3	39783.3	38388.5	29369.9	25343.5	17717.1	53268.2	31870.8	44974.9	35779.5	41864.2	34917.7	30801.8	32736.8	35899.2		33457.3	21785	35780	41925.5	40763.4	26455.5	27906.4	28029.4	24827.7	25977.1	26222.1	31321.9	30268	33465.6	28679.2	35359.9	25893	39566.2	34106.1	29085.5	21231.8	20067.6
2.05_448.2686n	0		9859.25	15292.5	24083.5	13671.8	29809.7	23408.9	12941.5	14213.5	17753.6	8628.28	14566	8077.33	15417.4	5734.05	14859.6	24827.1	20359.3	17978.3	17904.5	16408.2	17114.4	17816.7	12584.7	17666.2		12557.8	17507.1	19914.6	6424.34	15550.7	23148.5	13579.3	17118	13307.4	16585.8	13984.7	21160	16519.7	26542.2	15864.3	10715	21026.2	18119.1	22188.1	14511.4	12105.4	13629.6
2.05_437.2193m/z	0		22359.4	23427.2	23884.3	6267.79	7157.85	7650.7	16236.1	18665.8	16821.5	20163.9	22673.3	11521.9	18740	11322.2	6816.38	26422.5	15282.3	13072.1	23469	22679.2	23284.7	29628.7	28470.4	35410.2		25787.2	23975.2	26682.7	14984.3	16273.5	18368.4	17975.8	12991.5	19310.5	15412.7	18336.5	16941.3	22801	19710.8	19907.9	22486.1	11750.2	19913.1	16387.2	18723.3	11812	12485.6
2.05_404.2753n	0		21361.8	22092	19320.2	12604.1	15607.1	9372.99	9816.5	10263.5	8359.92	14350.1	12699	11790.4	11027.2	6934.19	12179.9	21578.3	11515.4	19303.6	24231.2	24264.3	21543.7	26809.1	24561	29861.3		19986.2	21594	20918.6	13909.5	12668.6	7699.05	17487.7	13129.5	16780.2	17254.1	15405.9	15866.2	24006.1	14524.3	24965.9	16074.5	17530.9	19103.1	16168.4	20341.1	13049.4	18321.5
2.05_430.2043n	0		14162.8	10812.5	13324.5	11362.8	5994.7	15656.7	5871.82	11073.6	14012	10004.1	7525.06	2676.48	8299.06	9337.37	8347.69	19352.6	12080	9025.03	22723.4	23963.3	19693.1	20184.4	23154.6	21920.9		13764.1	21351.5	14166.3	10183	7673.44	16286.9	17484.2	15603.2	15461.5	13861.6	15804.8	17470.6	12074.3	18345	11576.6	19062	9395.4	14741.3	16898.3	9411	7727.31	5690.62
2.05_460.2800n	0		13518.2	13878.3	7942.68	16190.6	13280.2	16261	12402.9	10614.5	13209.4	9763.67	8963.38	12060.6	8673.69	9813.38	5884.58	17741.7	19527.8	11006.8	20140.5	22286.5	19410.1	18730.2	17667.3	19790		14640.9	11251	17183.7	10566.3	10804	9977.8	17677.6	15929.5	16934.6	16487.6	18782.9	19915.2	19931	16941.6	17538.8	14933.5	13884.9	23980.4	12037.6	14159.7	9574.48	6426.04
2.05_666.5379m/z	0		663437	676941	669208	1.30294e+06	910674	1.47604e+06	995091	987436	1.08771e+06	695423	616068	588650	1.12968e+06	749741	1.18387e+06	2.35859e+06	2.66252e+06	1.53263e+06	1.06138e+06	1.06652e+06	768492	842281	685922	693225		658218	495809	869969	713589	893798	859480	1.07172e+06	1.10628e+06	915300	1.0986e+06	1.23033e+06	1.03091e+06	1.00618e+06	1.23103e+06	1.1552e+06	1.22592e+06	959835	1.20125e+06	1.03463e+06	951918	732755	818705
2.05_686.5531n	0		5.30429e+06	5.1795e+06	5.3472e+06	9.68815e+06	7.89221e+06	1.10186e+07	7.70565e+06	7.77329e+06	7.94879e+06	5.5524e+06	5.04348e+06	4.51043e+06	8.93306e+06	6.28625e+06	9.20312e+06	1.82553e+07	2.084e+07	1.27161e+07	7.7217e+06	7.69382e+06	5.60365e+06	6.14348e+06	5.16698e+06	5.23278e+06		5.17315e+06	3.83708e+06	6.62002e+06	5.87598e+06	6.82308e+06	5.90878e+06	8.05597e+06	8.37851e+06	6.89764e+06	8.27498e+06	9.15812e+06	7.71927e+06	7.86797e+06	9.70814e+06	9.04085e+06	9.61225e+06	7.67878e+06	9.9421e+06	8.16595e+06	7.68855e+06	6.10589e+06	6.59084e+06
2.05_727.5009m/z	0		31665.4	41401.5	39769.1	70519.9	57037.7	73503.2	71960	53620	67208.3	49243.2	58433.7	45466.7	37423.1	27290.4	36039.7	74597.3	68177.5	61547.1	69242.7	58291.4	43936.8	55227	42569.2	47677		42669.4	29729.4	55209.4	48723.7	65329.8	52284.2	35593.5	34690.6	24139.5	48600.8	43673.4	33046.8	25622.2	38687	39898.6	47673.6	34640	44989.8	29619.5	32214.7	22054.7	19240.2
2.05_736.6416m/z	0		12048.8	13034.6	8514.34	8735.45	8175.41	10880.2	16295.1	13432.3	13113.9	18348.4	19649	12503.9	9543.68	3431.16	13019.4	19781.5	22916	6485.22	8787.49	8744.46	9209.72	7593.73	10267.7	8020.93		9667.09	7891.71	9996.72	15150.2	12860.9	8283.6	5955.52	4005.02	5997.06	5128.99	5623.25	5614.42	8053.54	9928.17	7572.62	10305.3	9375.49	9870.54	4326.57	7494.17	2876.83	4131.33
2.05_758.4935n	0		22675.3	17651	20196.4	18840	32735.5	35295.1	25140.8	31040.1	31450.6	28762.7	25784.3	22012.4	18812.9	13896.1	15572.1	52735.6	32161.5	15595.3	11293.3	30544.1	20980.1	13872.5	22473	21409.5		16607.8	19779.2	22658.2	12273.1	12631.8	35889.1	12713.4	21166.7	22336.9	23032.5	23845.4	17257.7	23508.8	22939.1	15199.3	24245.4	32009.2	32633.5	24598.6	12147.8	14848.1	17880.5
2.05_994.7765n	0		247434	220160	180894	104948	41023.1	99188.2	122191	117115	137326	235764	242248	250934	208320	109390	179928	487766	342645	204899	143104	82058	83533.7	136164	112836	108213		163074	104246	135264	102736	138116	99691.5	149114	157967	168950	154052	194778	168632	187959	159287	193888	121551	146330	122897	132995	201972	122212	156504
2.11_429.2715m/z	0		39212.6	51732.5	52260.5	64129.7	76678.7	61385.5	76346.8	56633.1	58721.5	42544.7	33108.4	35736	40838.3	26669.7	28891.5	73082	44182	41069.6	60031.4	80656.8	63188.1	66314.6	57512.2	74775.9		47457.9	43045.4	72314.5	48546.5	55941.7	35188.1	42973.1	38344	34740.7	44863.5	49390.3	43412.5	42674.8	52206.6	44786.1	52988.9	48846	63441.4	42958.6	43984.3	34010.4	31105.5
2.11_507.1714m/z	0		1535.55	579.996	2004.13	0	229.321	0	0	378.625	0	0	878.406	319.928	1021.29	0	2195.34	4598.39	5932.08	0	1226.72	1241.64	1124.29	1274.68	793.291	966.646		1389.88	1784.03	0	0	0	1148.49	674.698	3208.36	972.365	202.938	919.453	1936.69	488.216	322.208	2.35788	0	1817.65	1557.98	1742.81	472.896	2839.78	2025.49
2.20_279.2339m/z	0		50082.7	40156.7	45611.1	12483	5576.34	15959	37497	41219.5	46524.1	13035	25149.4	15180.3	20022.9	35598.8	31728.4	72461.7	84686.5	36386.5	33023.6	18796.4	17860.5	30855.6	28811	24948		55783.7	33828.5	36395	20850.5	22999.9	21633.9	40207.1	34684.2	50047.6	92822.7	93851.9	87124.8	53655	59109.9	85975.2	51781	56337	44737.9	26836	49968.6	35959.2	83237
2.05_259.2435m/z	0		15622.1	15754.1	12638.1	3183.08	0	2019.47	4094.34	5930.28	5789.15	10071	12831.9	8101.55	7807.5	6080.73	13347.5	24398.3	29224.2	14386.9	6884.56	4966.65	5589.52	7683.96	9170.93	7344.73		9471.05	6219.4	6950.86	4693.04	8048.43	6756.19	12089.3	13646.5	13804.2	13325.3	11234.4	16073.6	16563.8	14878.2	21325	9306.6	12102	10130.8	14888	12874.1	12983.4	18623.9
2.05_256.2420n	0		30900.6	30327	29496.2	48162.1	31566.6	66360.8	39545.9	28718.5	43394.6	23264.1	25533.2	30460	33999.8	19249.2	25335	54496.5	69432.2	45290.8	32528.8	37531.8	28588.7	36846.1	26429.1	30935.7		29256	23502.7	36261.8	26800.5	28773.2	25801.6	31083.1	32380.2	30123.5	30867.1	32714.6	28725.6	28431.9	32588.7	29698.7	32673.3	25329.5	41922.3	25030.6	26087.7	23224.8	25698.8
2.05_253.2186m/z	0		59012.9	48034	45391.1	24956.2	28249.4	63866.5	36025.8	38324.4	30535.8	26126.7	40134.2	29493.7	23765.6	17975.1	21732.3	50438.7	35176.9	27359.6	46872.7	28923.4	26697.6	22316.6	23691.7	30268.8		48044.3	32847.7	32178.9	25074.4	28525.8	31915.1	36645.7	35159.3	35211.7	61733.7	37051.5	39733.9	29092.4	26797.3	28494.1	31949.8	23707.4	30682	32878.1	31058.5	25877.1	28247.5
1.98_534.3277m/z	0		13201.7	12515.4	11709	6384.7	1698.14	5146.23	604.09	0	0	2920.59	5324.35	2470.4	1748.06	2997.72	6241.37	0	0	4158.35	23708.6	21019.6	17341.6	23112.9	16314.5	17161.5		14016.1	11310.7	12144.3	3513	6021.89	5495.35	8669.12	8011.06	8588.45	8107.59	8968.51	8110.95	5816.88	10765	6836.2	14536	8597.52	5643	13944.6	20685.1	12099.5	10786.9
1.33_506.3317m/z	0		96432.6	86163.2	103711	105359	82699.8	94780	75173.9	64373.8	81884.4	69767.8	62346.5	59946.9	84927.6	74289.7	103941	208520	242080	191240	43029.4	33866.3	39143.4	65063.3	62450.8	61586.3		95500.9	71550.4	95188.8	73859.5	84622.4	48589.3	111051	156421	115531	143396	146295	121642	85045.2	75653.8	98804.3	144793	158567	117921	104502	119195	152592	121732
1.40_494.2361n	0		108889	123240	117379	162902	233638	202976	155819	156097	143261	102405	94669.9	82564.9	137466	119888	64479.7	174548	77214.5	130322	246164	284076	214137	227819	262727	288171		151923	169336	203420	157132	177852	110298	162699	136382	153991	161296	175285	161670	179189	160870	142032	186677	146988	193295	122853	113299	113799	86255.8
1.40_551.0871m/z	0		0	0	0	0	0	0	0	0	0	0	0	0	0	0	0	0	0	0	0	0	0	0	0	0		0	0	0	0	0	0	0	0	0	0	0	0	0	0	0	0	0	0	0	0	1537.77	0
1.40_556.3102m/z	0		22763.5	22282.6	24207.3	28401.9	21864.1	25551.1	19749.7	14639.3	10738.2	11178.7	10933.4	13460.4	20191.7	9292.84	8727.98	41633.3	39970.2	22103.8	45591.7	45168	40727.4	39366.5	32035.1	25891.5		23780.6	25105.9	24524.5	21278.4	20013.3	15600.4	15263.5	16425.9	15592.3	15239.9	15019.5	18146.5	10330.1	17187.6	19681.5	24255.6	26104.5	28486.5	25704.8	27444.7	22542.6	22728.9
1.40_578.0909m/z	0		0	0	0	0	0	0	0	1.09069	0	0	0	0	0	0	0	0	0	0	1805.62	3526.98	3695.1	1775.3	597.303	2673.91		0	0	0	0	0	0	0	0	0	0	0	0	0	0	0	0	0	0	0	0	22263.1	0
1.55_492.3251m/z	0		11388.6	10626.2	11465.9	15778.4	11150.1	14445	2591.39	1815.87	326.872	3749.82	5610.95	3522.49	4659.02	8659.76	5412.37	2456.21	2581.14	4970.76	10409.6	8792.9	10151.3	10516.6	8117.79	10459.7		11705.9	12415.4	11056.5	10233.6	5340.45	7717.32	14954.7	14007.6	12593.3	11226.4	10563.2	11530.9	16356	19762.7	14478.4	5346.77	6804.82	4248.17	10069.4	10140.4	14016.9	12532.6
1.69_358.2479m/z	0		58888.2	65170.8	76470.2	0	3657.51	2437.2	0	0	0	24541.4	27843.2	17816.7	7349.77	5995.41	8498.99	13937	6510.74	5150.47	12889.5	9010.47	13350.5	6327.37	9585.91	6923.61		15440.8	15170	14751.1	4278.11	6258.54	4998.61	19676.6	20750.5	17729.7	22501.8	29310.9	16371.4	5006.22	5282.53	3002.9	7883.26	10751.4	3811.55	7592.87	22061.3	17460.8	18014.2
1.84_239.0596m/z	0		0	0	0	0	0	0	0	0	0	0	0	0	0	0	0	0	0	0	0	0	0	0	0	0		0	249.136	0	0	0	0	0	0	0	0	0	0	0	0	0	0	0	0	0	0	9519	0
1.84_313.0790m/z	0		713.533	185.569	0	381.176	306.332	1.33299	351.363	0	47.4099	0	0	0	0	0	0	0	0	0	454.327	455.821	330.879	879.275	518.462	245.506		872.026	0	0	80.1648	314.559	0	0	0	0	251.385	0	0	0	0	0	0	0	0	0	0	5151.85	0
1.84_508.3463m/z	0		36808.6	44623.1	46821	24768.7	22233.4	18869.8	21328.1	9205	23156.4	14572.7	16824.9	16229.9	10474.5	15541.2	21808.4	78314.7	73355.2	69558.7	8650.84	8878.49	10392.5	12108.7	16707.4	15113.5		32757.4	19358.9	23649.4	21769.2	14821	11846	20340.6	28215.4	24570.8	29381.1	24378.1	18717.6	20786.5	30470.4	25226	28381.1	21377.5	14903	8628.79	17582.7	22919.7	24846.2
1.33_478.3856m/z	0		15873.2	19643.6	15088.9	16425.7	16815.7	12845.9	10951.7	11737.4	8856.46	8111.74	12875.4	6096.59	8253.26	6294.19	7009.61	11840.9	29357.8	11916.6	6701.32	5350.3	7304.51	7843.06	7252.76	7916.41		20136.5	11283.7	10829.6	14252.1	20096.4	15359.7	12875	16608.3	12886.2	17153.4	12273.5	14124.7	14629.3	11888.2	19508.7	25643.4	25209.6	25712.1	19126.1	20680.9	34843.8	13080.4
1.84_561.1425m/z	0		0	0	0	0	0	0	0	0	0	0	0	0	0	0	0	0	0	0	0	0	0	0	0	0		0	0	0	0	0	0	0	15.8398	20.9627	0	0	0	0	0	0	0	0	0	0	0	0	0
1.84_578.1175n	0		0	0	0	0	0	0	0	0	0	0	0	0	0	0	0	0	0	0	0	0	0	0	0	0		0	0	0	0	0	0	0	0	0	0	0	0	0	0	0	0	0	0	0	0	1947.32	0
1.84_625.0735m/z	0		0	0	0	0	0	0	0	0	0	0	0	0	0	0	0	0	0	0	0	0	332.813	1.4746	0	0		0	0	0	0	0	0	0	0	0	0	0	0	0	0	0	0	0	0	0	0	2920.6	0
1.84_580.1270n	0		0	0	0	0	0	0	0	0	0	0	0	0	0	0	0	0	0	0	0	0	322.086	502.977	0	0		0	0	0	0	0	0	0	0	0	0	0	0	0	0	0	0	0	0	0	0	5116.4	0
1.84_667.1222m/z	0		0	0	0	0	0	0	0	0	0	0	0	0	0	0	0	0	0	0	1.22756	925.802	1164.98	418.896	142.039	207.548		820.049	0	648.328	302.894	0	0	551.182	0	2.06514	37.7965	0	0	99.3512	0	45.554	0	0	0	0	0	2387.01	0
1.91_223.0288m/z	0		0	0	0	1065.84	0	0	0	108.209	0	0	0	0	0	0	0	284.955	0	0	824.3	766.049	472.787	710.966	286.116	929.532		0	0	1114.63	0	0	304.238	147.009	24.7703	283.228	0	0	104.63	0	203.888	0	0	0	0	0	0	14353.8	0
1.91_283.2469m/z	0		21210.4	21892.2	20569.6	5235.28	4552.78	3574.76	38237.4	28713.9	33099.2	8446.88	9681.81	9079.15	8136.13	4686.53	7564.03	76555	76094.5	56736.9	5496.39	3712.82	4733.37	7451.92	6683.43	6925.89		17706.4	11455	16285	5185.88	4558.64	6934.25	12624.2	7446.28	11961	8881.45	12947.4	11020.5	9425.83	11245.8	12280.3	19394	13071.8	18105.7	7854.43	17819.9	6140.41	10807.6
1.91_327.2807m/z	0		71408.4	63838.5	59590.2	21638	15548.3	17089.6	92249.4	102199	114008	26075.6	23942.6	29936.3	35484.3	17814.3	26865.4	245819	250950	139857	20363.8	11230.8	17681.4	21045.1	26919.2	24297.8		64221.4	50075.1	43839	23659.6	26408.7	25978.4	35056	27951.4	37821.3	32983.2	40929.8	33009.6	30643.2	33103.1	41023.2	77577.8	55453	54031.1	40963.3	54731.8	27711.2	35709
1.91_327.3095m/z	0		40968.8	27033.3	40634.4	14600.3	2577.11	11878.7	75451.4	52462.6	11785.7	24094.3	25364.5	23602.2	13700.6	20482.2	22019.6	99082.8	93225.7	71481.6	15409.9	8116.78	11256.9	16657.8	13768.2	13100.1		28443.1	33872.5	39693.4	18506.3	26555.7	18008.4	16141.4	14477.7	10844.1	17348.2	13875.2	17202.9	14859.4	19281.6	22496.1	38959.5	36845	35422.9	23234.2	23011.7	16700.5	19097
1.91_461.2186m/z	0		27590.2	26233.5	21930.4	10607.7	12321.1	15162.4	34785.4	30008.2	23361.4	15415.9	11004.4	14138	9565.33	7733.69	5638.6	35609.7	20434.8	23919.4	21778.2	23441.1	25905.3	27219.8	30738.2	35935.5		24357.7	23250.4	28081.7	19344.1	21673.1	16078.2	15576.4	13091.6	15541.3	14415.7	19715.2	14667.5	15645.8	15399.1	13340.4	19731.2	16556.3	13700.7	14717.7	12392.7	5917.54	7032.1
1.84_568.3680m/z	0		108457	119793	116807	64114.5	62992.1	50355.3	55850.6	33538.9	68701.5	41486.2	49974.3	46990.9	46973.2	39731.5	56447.9	269803	242902	194236	21208.1	21536.6	31046.9	35319.3	45801.9	34973.1		85664.3	60307.4	63228.4	45946.3	49102	37885.5	67040.6	89317.3	66318.3	80584.5	76332	62045.2	55854.9	74778.1	65359	65733.9	65318.1	39066.3	24018.8	44418.6	41826.7	70511.6
10.51_795.5446n	0		440269	779377	437071	857495	594734	805407	1.41718e+06	1.06495e+06	684195	811188	607983	851809	334261	383652	513633	607428	1.11755e+06	847890	222435	193925	243843	232164	359924	384837		740541	601972	272691	928326	524565	505572	518979	743244	419612	470608	517957	523242	549871	490854	562839	771607	643533	754516	659523	427038	566969	631711
5.70_313.0786m/z	0		2.32479	213.002	34.2261	348.976	1229.47	0	164.027	0	0	0	0	0	0	0	0	0	0	0	0	447	690.918	631.946	1378.66	288.102		276.99	625.043	687.296	0	224.13	368.585	0	0	0	426.48	0	0	0	0	0	0	0	0	0	0	5748.86	0
5.70_313.1518m/z	0		0	0	0	118.974	0	0	0	0	0	0	0	0	0	0	0	0	0	0	0	0	0	0	192.733	0		0	0	0	0	0	0	0	452.544	0	0	0	0	0	0	0	0	0	0	0	0	0	0
8.78_914.6019m/z	0		26706	36654	33878.9	10171.2	6532.33	20571.4	14502.4	7447.96	12391.6	47002.4	54933.6	55094.2	33644.7	40042.1	32291.6	17967	23203.1	18058.3	14595.3	18121.6	23131.9	18636.7	20566	19504.2		28225.1	29309.9	27785.4	37726	28914.6	40135.3	28913	12022.3	30361.7	23886.9	28586.9	25521.5	25226.9	28165.6	27308.7	13881.9	30475.6	25233	23825.7	34486.6	24421.6	26986.1
8.85_283.2644m/z	0		74825.9	67564.1	87740.4	36038.7	25978	21903.1	42312.5	34941.3	61004.5	81993.1	80355.5	100260	104935	82951.2	90296.6	88258.9	86145.7	92799.9	32277.5	60228.6	72684.9	64213.6	77756.1	49021.1		75099.6	82603.3	61197.7	47185.1	57637.5	59672.3	87581.6	49352.3	85085.7	96333.3	92687.4	100040	114518	97827	111473	87150.9	110073	93062.9	93092.7	82843.4	93927.1	82933.9
8.85_438.2776n	0		60464.3	55207	61617	15509.8	10543.8	3376.98	8535.54	3542.16	14351.3	57272.4	61871.8	52130.7	70353.8	57618.3	62503.3	29756.9	30230.4	35613	19159.9	44606.4	57019	49455.1	62390.1	37218.5		60090.7	64273.7	39834.3	31640.9	27416.2	36061.4	61554.1	26726.5	64870	64400	57926.2	64291.6	86471	67546.9	79802.5	57452.2	67447.1	56314.6	57308.1	69992.3	74735.7	66284.8
8.85_891.6168n	0		392139	408298	437272	217121	192107	213016	478834	263411	589818	505912	504692	535930	565792	514956	601543	312632	252355	235340	228734	403179	458322	285129	327936	265368		507936	582118	549924	363269	379674	424932	610309	148678	602718	331404	295857	360214	574695	451693	634455	475014	655647	546348	581492	524149	571414	720383
8.85_912.6345m/z	0		57996.3	56859.3	74870.7	53384.2	54091.4	47253.9	38387.8	27639.6	63980.6	96974	98353.5	102647	113366	98543.7	106228	48080.3	52433.6	41015.4	22347.7	32861.2	32061.6	26576.8	40144.9	27620.3		50718.7	61287.7	48410	75561	79083.3	94150.6	91674.4	28891.7	91979.2	48012.9	43698.9	51821.3	67932	61212.2	65004.7	39101.1	64704.7	64756.9	44164.3	67609.9	50275.6	64811.3
8.92_393.3774m/z	0		5476.1	5858.07	1990.18	2382.27	0	0	0	0	5972.81	9675.67	4318.1	6826.42	7053.67	6959.27	2728.83	2361.62	3919.22	0	15247.5	14073.8	8016.34	9228.19	9752.09	9578.97		3894.05	2483.09	6281.38	4642.42	3372.24	8957.44	7455.91	9996.95	9222.2	8304.1	9001.83	9180.35	2619.85	8802.96	2658.65	9949.71	5469.48	8235.97	2113.08	5303.98	0	4572.12
8.92_819.0337m/z	0		0	0	0	0	0	0	0	0	0	0	0	0	0	0	0	0	0	0	0	0	0	0	0	0		0	0	0	0	0	0	0	0	0	0	0	0	0	0	0	0	0	0	0	0	0	0
8.92_881.6256n	0		74115.4	66912.4	77825	83906.1	96504	91036.3	137253	131276	139919	61096	69977.9	51727.2	56735.7	46356.1	54708.8	185274	160485	137838	38044.3	31258	29411.3	40879.4	54836.3	47826.8		55553.9	69486.4	74282.9	59094.2	92041	59129.9	34407.2	37298	35550.6	39029.3	43536.3	35273.3	43955.6	52506.9	66077.6	65628.2	62411.4	62986.5	42590.6	115402	56406.2	50359
8.92_924.5251m/z	0		5166.39	3769.1	3298.3	10671.7	11372.2	12515.3	75946.6	53846.1	34639.6	4965.92	6769.74	2487.71	2675.22	599.664	2269.9	4446.42	6967.55	12149.7	12393.2	15780.7	12041.3	6409.14	7737.85	17019		7976.76	6440.43	13248.6	8223.43	18950.5	16892.1	5540.19	7102.26	3574.84	4304.39	3875.49	6619.78	1208.27	3178.15	2615.78	972.769	5129.29	1383.12	3084.36	6462.91	0	0
9.14_305.2136m/z	0		2940.69	2283.34	2026.94	1115.01	2257.14	3799.25	0	845.081	1229.01	1591.96	836.052	4231.29	604.477	2112.78	675.239	2596.19	0	592.754	2707.15	2667.72	2906.05	2056.89	2842.76	4474.3		2603.23	764.301	1112.37	2220.47	1379.36	3996.8	2240.02	2442.64	1682.33	2845.81	3427.1	3531.11	3507.84	3154.12	2400.56	1397.58	1832.83	5330.96	1954.82	1872.31	1342.65	2909.49
9.14_563.5059n	0		200366	269661	173890	126496	164685	107261	370061	368710	435271	225908	165871	208308	101425	90595.5	124449	3.15173e+06	3.25105e+06	2.32025e+06	246252	155747	190114	182010	193078	305498		221022	171839	115158	234734	214702	264869	213628	224648	176110	183176	189346	178186	250390	235874	193564	1.47088e+06	1.88015e+06	1.25423e+06	174480	253769	142980	273171
9.14_563.5330n	0		322601	301331	342743	165268	263884	146333	567970	501208	672786	242735	197201	176614	190411	181678	225170	7.89206e+06	7.93584e+06	5.92283e+06	388849	297619	288257	332065	392165	381464		278295	269962	282359	236365	394206	352218	294833	329820	263182	293803	277266	254698	345744	363242	341896	2.20912e+06	2.72899e+06	2.06159e+06	265099	658054	280060	475547
9.14_770.6787m/z	0		6281.8	6940.61	5618.88	10395	8636.73	8817.2	11152.9	9075.01	13778.1	6361.34	5195.42	3214.79	6188.73	5051.48	4907.64	8267.74	6403.15	8218.2	4457.39	3271.86	3778.89	4378.75	5546.34	3738.88		6226.7	11045.9	7327.15	8371.67	8618.79	8897.99	3151.66	5035.17	3873.47	4473.68	5734.01	4930.45	5458.03	4284.4	6127.91	4710.96	4722.15	4883.21	2932.36	8606.04	4804.49	3365.2
9.21_800.5184m/z	0		171099	185950	177684	110022	155764	107659	82715.6	105797	132476	192867	170716	210268	182522	175303	175224	101244	125285	98120.7	77235.8	66963.4	80175.2	93409.6	92885.3	92771.1		154706	143137	138728	105136	88095.7	96682.2	157127	163822	143404	140412	147403	150843	214742	220922	196204	142170	175121	140613	210206	187882	170587	158314
9.28_686.4854m/z	0		53550.2	62413.1	53389.1	62254	57426.9	72246.8	20358.4	29072.1	26965.4	57708.1	64314.2	88644.3	53588.5	54821.7	61632.2	24586.1	30674.5	28555.3	49050.8	34893.6	42853.6	36278.1	41833.1	47559.2		53743.9	47606.2	38565.6	62587.6	47096.6	46938	57073.8	52746.7	41264	46054.1	62472.3	48483.7	47394.7	48426.3	52098.3	49534.6	64068.1	40024	102795	42336.1	87128.3	81693.6
9.28_739.5405n	0		308345	640089	291849	291360	314299	270901	288541	318742	363552	498630	481707	676468	298009	218933	336683	389043	376878	419998	180219	159218	192200	215721	206118	236463		288330	263998	157922	651422	484595	469969	308869	296654	284202	261286	294233	259427	288580	263346	236147	248107	334452	271501	633189	271693	429877	478566
8.78_875.4836m/z	0		1783.67	2315.17	2613.57	14381.2	13364.9	26361.4	48410.6	55769.1	31130.1	13747.8	13727.6	8437.05	0	1550.41	0	30884.6	12880.1	39454.1	15934.4	13429.9	6422.01	7119.75	3763.66	16162.3		4506.24	5922.28	7027.13	24843.7	18609.4	6723.31	4040.89	8920.41	3274.45	5340.52	4384.61	4803.55	483.688	4100.22	2267.31	5902.01	6446.36	8812.27	3947.54	3645.44	1137.94	61.646
8.78_858.5380m/z	0		120675	115503	119974	267608	491928	459404	994994	889875	898474	169540	193555	116571	100756	76393.7	63465.8	672504	390145	559866	253252	175815	117177	115677	125008	202057		121763	132243	201159	280399	420976	299761	80865.7	132658	80330.4	102171	99521.4	91238.2	110413	83772	87924.7	165507	184634	207279	112940	143931	108827	53712.3
8.78_770.5728m/z	0		1.79601e+06	1.66906e+06	1.92529e+06	2.56972e+06	2.39343e+06	2.37643e+06	1.1618e+06	1.14334e+06	1.31365e+06	1.48936e+06	1.47334e+06	1.25088e+06	1.41793e+06	1.13022e+06	1.33219e+06	1.48245e+06	1.33761e+06	1.09538e+06	1.36789e+06	935545	934553	1.29096e+06	1.2467e+06	1.1448e+06		1.47719e+06	1.43209e+06	1.6341e+06	1.28457e+06	1.42495e+06	1.09716e+06	2.01184e+06	2.67644e+06	2.08335e+06	2.42138e+06	2.60251e+06	2.25796e+06	2.17655e+06	2.644e+06	2.64443e+06	1.5286e+06	1.83751e+06	1.28891e+06	1.46143e+06	3.22539e+06	2.39809e+06	2.19463e+06
8.36_463.3101n	0		70435	68913.2	74705.4	133136	136307	116345	50882.4	76078.9	95241.4	51810.5	53698	45818.3	114288	67314.3	112244	95490.7	139176	93514.3	67504.2	52766.5	55842.5	76484.6	94814.8	85653.3		90888.9	83983.6	87518	65565.1	70029.7	74789.4	72229.5	86921.9	73019.1	111243	131435	111709	89370.4	95067.8	96213.7	143146	128779	111013	63506.2	98605.3	116161	101278
8.36_748.7496m/z	0		278657	249503	292175	562438	608443	503214	400375	349322	418399	367181	282152	343954	921182	386111	695993	545380	659771	663782	213091	148742	165227	265255	353220	266594		340655	255943	309135	339754	325769	295684	312341	320578	311408	496024	600739	509364	426652	437263	421995	600065	671708	461578	372265	591895	649968	519753
8.36_847.4483n	0		23301.7	26879	19932.8	45496.1	52855.7	43141	38648.1	24578.6	24002.9	36727	15432.3	25187.6	69493	28669.9	25131.2	27290.2	32291.3	27249.4	22882.1	23018.2	19844.8	24771.5	26926.6	32857.8		31417.9	28079.9	33472.6	43421	30815.5	28353.9	20897.3	20566.9	17879.8	29725.9	30064.8	29753.8	24136.4	24203.1	19336.9	31957.4	34780.6	39305.9	24745.4	28365.7	52775.9	31334.9
8.36_997.0805m/z	0		0	0	0	0	0	0	0	0	0	0	0	0	0	0	0	0	0	0	0	0	0	0	0	0		0	0	0	0	0	0	0	0	0	0	0	0	0	0	0	0	0	0	0	0	0	0
8.43_729.5394n	0		1.18449e+06	1.22994e+06	575613	902716	629331	706477	570563	474520	637403	649021	476421	882536	476716	319829	324983	376964	415137	486419	176708	174967	242393	261825	259032	274688		1.0638e+06	569314	292231	803531	347427	544075	677190	726329	616583	440255	473307	351366	480591	473943	455318	491270	628642	417437	348486	409766	547596	390743
8.49_713.0320m/z	0		0	0	0	0	0	0	0	0	0	0	0	0	0	0	0	0	0	0	0	0	0	0	0	0		0	0	0	0	0	0	0	0	0	0	0	0	0	0	0	0	0	0	0	0	0	0
8.49_803.1121m/z	0		0	0	0	0	0	0	0	0	0	0	0	0	0	0	0	0	0	0	0	0	0	0	0	0		0	0	0	0	0	0	0	0	0	0	0	0	0	0	0	0	0	0	0	0	0	0
8.49_888.7438m/z	0		28626.4	26492	31301.2	17649.5	18731	15596.1	7142.44	4106.73	11153.3	36075.8	22918.1	26074.6	30160.8	16090.9	23648.5	8474.34	16.6726	13167	9682.38	9595.41	11593.2	13129.4	10927.4	11205.4		27721.3	17821.3	12492.8	21877.3	17419.5	23636.5	13074	5580.02	6650.35	12283	14328.8	13010.8	24645.5	20486.4	24394.1	17201.1	26443.2	18234.5	23729.8	13530	16092.7	24298.3
8.56_673.4572m/z	0		46949.3	49975.9	42826.8	28198.5	11269.8	10917.9	4171.56	10615	1966.52	25684.7	11362.8	13921.9	15001.1	19501.2	17204.1	6847.19	8774.05	3052.16	6579.72	14509.9	16921.2	22076.1	46577.8	45179.8		25201.9	22238	15654.3	27008.9	17550	17559.2	16378.7	9342.22	21729.3	21779.5	16495.1	13894.5	8277.38	10074.2	13400.4	13555.6	17118.3	10015.8	29074.3	27540.6	28887	52859.1
8.56_863.5698m/z	0		1.58603e+06	1.32042e+06	1.52152e+06	572732	389898	410428	657794	323557	976459	1.35316e+06	1.53612e+06	1.83005e+06	4.80332e+06	3.19798e+06	2.99574e+06	2.09388e+06	2.52777e+06	2.02411e+06	415654	513839	779578	582818	1.04418e+06	449784		2.43118e+06	2.10839e+06	1.41014e+06	1.18457e+06	1.01797e+06	1.82045e+06	1.5971e+06	516919	1.6767e+06	2.76992e+06	2.63049e+06	2.97142e+06	2.00288e+06	2.01927e+06	3.01028e+06	1.91827e+06	2.50502e+06	1.19252e+06	2.22653e+06	2.55262e+06	4.18233e+06	5.3579e+06
8.56_873.5261n	0		180254	209899	168134	229241	248476	251556	233490	213158	242967	266719	250929	236678	177702	153217	123803	193318	114785	160553	158739	190072	186362	163418	162100	217241		159875	174221	180042	228714	197941	224778	152696	135593	149975	164187	144499	149275	153038	150637	128274	120826	211293	172204	163383	158201	172434	135623
8.65_255.2339m/z	0		13403	13210.5	17515.4	17754.7	20014.9	17673.2	24886.6	29363.1	31329.3	11667.6	11087.6	14355.3	12221.5	4007.55	9590.68	36626	40835.1	29810.7	15625.6	15309.1	13827.3	11972	16650.8	17029		11062	17275.5	15635.1	17483.7	23108.5	17725.8	12323.8	15161.2	14549.7	16843.7	15690.1	13512.3	12294.2	13468.8	17319	18078.8	18613.9	18367.4	7317.93	10791.6	12956.1	12749.1
8.65_281.2495m/z	0		87198.4	75234.7	97408.9	121973	122688	97921.2	86570	79412.8	82164.6	83851.7	81362.6	81214.3	80029.1	66226	73428.6	96815.3	112473	104187	70463.5	63078.6	68578.6	72238.7	90683.7	67141		84945.7	84235.1	77312.9	79401.2	81722.3	77312.5	80906.1	81307.2	76638.5	102549	96626.9	86974.9	86846.1	90644.3	109870	95229.7	90815.3	83344.6	75153.1	91696.9	83319.3	78622.3
8.65_759.5476n	0		221228	176353	207654	255603	241212	212749	142078	158017	160843	362711	210310	236691	80423.2	70283.7	79592.7	149574	154322	122771	152889	108981	134411	77098.6	85623.9	63807.5		192354	427776	271415	178363	168233	134642	169438	213623	201253	127418	181066	189176	131551	257216	299482	94015.9	113099	59704.7	109744	172642	142962	161152
8.65_699.5213n	0		1.36767e+07	1.21527e+07	1.39557e+07	2.1524e+07	2.39685e+07	2.02719e+07	1.85431e+07	1.93826e+07	2.03906e+07	1.32986e+07	1.30773e+07	1.14256e+07	2.44536e+07	1.89859e+07	1.73001e+07	3.52116e+07	3.16469e+07	2.67443e+07	1.10227e+07	8.96059e+06	9.5013e+06	9.92723e+06	1.20052e+07	1.0986e+07		1.36077e+07	1.29365e+07	1.34146e+07	1.41942e+07	1.60419e+07	1.55844e+07	1.59334e+07	1.90743e+07	1.55911e+07	2.09051e+07	2.15949e+07	1.99345e+07	1.64896e+07	1.85983e+07	1.83406e+07	2.28723e+07	2.7845e+07	1.9073e+07	1.53019e+07	2.48393e+07	2.95707e+07	2.24241e+07
8.65_804.6718m/z	0		816371	720481	856602	1.38755e+06	1.5558e+06	1.15393e+06	1.13458e+06	1.1716e+06	1.22946e+06	743517	829816	713431	995664	812174	607726	1.49985e+06	1.66053e+06	1.1829e+06	687690	608433	606081	654327	756571	792410		760575	822924	739387	955860	1.03444e+06	1.01927e+06	617099	728027	602091	755443	793509	722736	706459	845418	761306	959803	1.36295e+06	846421	626231	948536	1.06206e+06	981042
8.65_827.6137n	0		160349	158347	193947	254951	323534	276958	262206	251837	305689	257290	239560	214820	199072	148231	126281	266548	207915	234640	142152	145499	130171	136898	143340	166651		142784	159782	176159	209893	258837	240394	108922	114598	111812	135387	126628	122044	153116	154447	125719	136074	202621	157534	118272	142829	171632	135827
8.72_713.0639m/z	0		0	0	0	0	0	0	0	0	0	0	0	0	0	0	0	0	0	0	0	0	0	0	0	0		0	0	0	0	0	0	0	0	0	0	0	0	0	0	0	0	0	0	0	0	0	0
8.78_327.2348m/z	0		4525.86	2864.95	7107.76	7940.79	10779.3	10709.6	59471.9	64178	64351	3798.65	862.582	3380.3	4045.16	853.904	0	52608	69200.1	54361.3	8668.69	6664.06	3547.22	3556.46	5118.29	8686.86		6330.72	5481.03	5068.64	6914.54	11403.4	6291.95	5556.26	10165	3883.87	5935.9	6894.36	7008.81	4681.62	5230.23	2900.95	13389.6	7602.49	8928.04	3499.73	4027.45	3127.44	4437.69
8.78_537.5198n	0		34923.2	33089.5	33510.5	8105.52	24700.5	19414.1	29180.3	19892.5	36104.3	23506.6	19377.2	17267	11471.6	6960.19	17117.6	110647	83467	92366.1	49303.2	44795.2	37631.1	36716.3	41127.2	35745.8		17637.4	11972.7	18102.4	20428.3	17270.1	23811.6	26107.3	34139	24941.1	16273.9	15059.4	13218.6	14769.1	15964.7	19587.9	66055.7	70061.2	69656.7	16212.9	30860.8	25158	18222.1
8.78_785.5652n	0		8.5002e+06	8.13233e+06	9.07875e+06	1.24525e+07	1.15743e+07	1.14656e+07	5.30244e+06	5.65351e+06	6.33669e+06	7.43573e+06	7.16557e+06	6.24532e+06	7.85391e+06	6.70848e+06	8.05064e+06	7.69265e+06	7.57883e+06	5.62742e+06	5.7969e+06	4.38058e+06	4.274e+06	5.87882e+06	5.68174e+06	5.65089e+06		7.22787e+06	7.23744e+06	8.09381e+06	6.63639e+06	7.51103e+06	5.95503e+06	9.90812e+06	1.25402e+07	1.01276e+07	1.14979e+07	1.18916e+07	1.07144e+07	1.22499e+07	1.42198e+07	1.40029e+07	9.23956e+06	1.09978e+07	7.31691e+06	9.15286e+06	1.82177e+07	1.35352e+07	1.21116e+07
9.36_887.5240n	0		53150.2	69065.5	45109.3	68475.7	79052.4	77792	41608.5	51068.6	53757.7	49951.2	60185.9	61217.4	60869.3	60926.5	45176.3	41054.9	13847.9	17629.5	41607.6	50508.5	48449	50873.8	52512.2	50209.4		51186.1	61633.6	62744.7	60367.6	69120.1	60983.9	46174.5	42581.3	40023.4	51372.1	37083.3	55114.6	47873.6	33796.4	42507.3	34438.8	45463.5	46633.9	77284.7	38316.6	40923.5	60055.5
9.36_1070.1755n	0		0	0	0	0	0	0	0	0	0	0	0	0	0	0	0	0	0	0	0	0	0	0	0	0		0	0	0	0	0	0	0	0	0	0	0	0	0	0	0	0	0	0	0	0	0	0
9.93_835.4876n	0		39232.7	42756.1	45262.9	53381.8	58876.2	62868.7	56426.6	35832.6	46432.8	47762.2	55501.9	39941.6	49331.7	84297.1	42638.4	60528.5	28194.7	32829.2	33110.6	35718.2	38260.3	38373	26014.4	43545.7		36108.9	33345.5	43436.9	58574.9	61127.3	65681.3	37088.1	43316.8	31787	34260.2	41185.5	48075.7	38127.2	31218.4	29128.2	31372.3	46294.1	52620.9	48450.4	30682.1	42833.8	39408.5
9.99_331.2657m/z	0		209078	191050	207314	179782	169384	161077	40205.7	57898.5	51290.9	137321	134296	131791	194925	213258	247684	79915.1	102423	97278.5	133121	112902	110465	118184	98342.8	103078		160985	147454	150720	121196	134949	115429	178949	218128	174342	192071	189474	181800	209455	246644	259540	136180	154434	134589	173700	226976	188124	254477
9.99_331.3070m/z	0		10940.1	8661.5	11462.5	12217.9	11484.5	9605.94	424.494	1115.29	4681.33	9811.45	10882	9211.74	10938.8	14484.3	9653.46	4499.4	5389.5	4996.82	6990.28	6878.7	6754.54	9451.18	6614.59	7089.42		8246.75	7674.36	11798.9	10090.9	7165.99	10599.5	11989.8	10329.5	8589.2	6597.07	9404.52	8763.38	11006.5	9152.06	9253.62	9024.77	9884.52	8149.8	11254.6	14371.7	6388.96	13290.6
9.99_743.1416m/z	0		0	0	0	0	0	0	0	0	0	0	0	0	0	0	0	0	0	0	0	0	0	0	0	0		0	0	0	0	0	0	0	0	0	0	0	0	0	0	0	0	0	0	0	0	0	0
9.99_774.6372m/z	0		57757.6	63962.7	83089.8	87079.1	64238.8	86706	566997	811690	667165	82800.1	70020.8	69341.9	121121	100729	72512.6	866681	1.14304e+06	794072	39766.6	55474	73809.3	78378.8	61800	99151.6		93047.7	72414.7	95774	135375	115475	223447	57395.2	88758.9	56274.4	82394.9	91839	102530	43367.9	112783	67564.6	126593	242008	137527	69663.4	105214	148974	79854
9.99_731.5507n	0		5.16714e+07	4.98885e+07	5.2943e+07	4.0846e+07	3.58899e+07	3.46096e+07	2.05372e+07	2.31445e+07	2.49394e+07	4.07322e+07	3.68803e+07	3.75231e+07	7.06912e+07	7.9983e+07	8.04324e+07	3.3524e+07	4.51964e+07	4.66504e+07	2.53388e+07	2.13497e+07	2.2724e+07	2.47325e+07	2.33594e+07	2.30531e+07		5.04077e+07	3.82545e+07	3.97461e+07	3.33737e+07	3.49988e+07	2.96936e+07	5.22634e+07	6.04572e+07	5.27946e+07	5.50829e+07	5.93372e+07	5.52128e+07	7.30155e+07	8.36367e+07	8.34762e+07	5.17233e+07	5.69685e+07	4.46211e+07	7.5302e+07	9.31257e+07	7.36429e+07	1.2694e+08
9.99_784.5906m/z	0		57536.3	59254.1	58890.3	41931	33964	55893.8	5519.2	10546.7	16681.5	23254.7	33284.9	33145	5072.54	9442.66	22727.7	14040.1	13562.1	26361.5	32079.6	26577.4	28625	39539.5	30787.1	34447.4		36932	36180.7	34411.6	21605.7	23437.9	19406.7	33257.4	38350.3	30674.2	25603.3	24567.1	20364.6	32799.8	44382.6	24977.4	4468.32	18653.3	15648.6	12853	23528.6	30509.7	22928.7
10.08_730.5782m/z	0		1.17531e+06	1.07125e+06	1.09789e+06	958131	966048	803187	276131	347855	293484	692474	596460	584381	568563	793172	767506	275206	300190	357394	773741	661161	716963	441310	395769	411762		1.04502e+06	787733	878912	662680	645611	566522	898645	1.08028e+06	844273	653338	602890	557687	1.14412e+06	1.46702e+06	1.35095e+06	459320	520225	400276	716403	865845	689424	1.14457e+06
10.08_790.7194m/z	0		65431	46242.6	47210.8	60635.1	62577.9	70661.4	28742.9	30085.8	31468.1	45111.1	64455.5	65224	33700.5	31580.7	32566.2	21712.8	21417.5	31528.8	30113.8	27333.1	29562.5	21634.1	23159.3	22307.7		50038.3	43130.1	53895.7	53013.2	45741.8	47690.3	24209.4	26490.3	26457.6	21411.1	21129.6	17249.3	39618.5	44013.1	43631	23130.6	21886.5	22014.9	25420.6	31366.3	34075.8	39716.8
10.15_776.7853m/z	0		646403	630289	626981	480541	471087	414040	243625	292874	325984	483138	411700	425301	614935	682319	735798	348093	346499	416439	305663	257358	289874	311779	252646	270152		594455	480160	511760	409780	422146	347153	531993	660908	532874	558478	623761	556242	665799	778488	776348	441511	472397	413798	637842	911985	687752	1.38108e+06
10.15_910.5490m/z	0		21679.4	33430.2	35514.4	84394.8	125135	115881	164347	181818	163577	53354.9	64299.1	46168.4	41082.5	35626.1	7842.67	90040.9	90077.7	123714	70993.1	79932.2	63485.1	68211.4	54869.6	96481.7		59112.3	66591.6	79938.7	100162	137546	105420	28687.7	29319.7	22502.6	35966.9	29291.3	41311.8	35999.2	16075.9	16658	38601	57677.8	71137.3	36707.7	44514.7	25984.6	28832.8
10.15_912.4975m/z	0		122259	159572	143512	333542	455392	497045	397933	357256	387834	394490	435974	315822	149523	194633	76883.3	272195	170581	318365	264551	289917	232739	264434	225307	325872		181319	212471	239161	357007	375123	317652	108754	104468	100360	130238	121392	138858	164280	94724.9	89376.9	165060	180358	263195	166618	99654.7	131341	94638.7
10.15_913.5521n	0		161997	186361	177818	377185	550747	546460	394204	386974	451396	414217	395948	337020	199009	261785	102331	234312	179280	315788	346073	384542	301902	340748	281376	388182		220603	240487	335548	383314	418002	363018	134509	117813	125327	161122	145508	152822	196813	118671	115768	175461	192176	266140	170258	134934	148359	117104
10.22_840.5408m/z	0		1.30249e+06	1.12717e+06	913571	328479	260882	252821	254723	186942	149625	604018	775097	963763	584956	639850	629675	280537	363705	617487	227919	307667	481207	312428	485732	338331		957747	641211	312467	726680	476657	732471	881294	385546	897428	946657	812367	1.00811e+06	797212	749153	816783	777224	1.09389e+06	676723	844901	603956	837270	2.6729e+06
10.22_935.1187m/z	0		0	0	0	0	0	0	0	0	0	0	0	0	0	0	0	0	0	0	0	0	0	0	0	0		0	0	0	0	0	0	0	0	0	0	0	0	0	0	0	0	0	0	0	0	0	0
10.28_817.5825m/z	0		142324	137808	87854.9	180213	120679	154565	87998.9	57219.1	74611.7	154266	187718	162990	74375.8	112815	82521	73993.8	69762.3	93351.7	91106.9	69058.7	81409.7	58928.9	53813.6	70588.2		149543	113459	134008	162052	109699	84935.7	98589.6	116860	80093.9	63520.6	78044.3	72445.9	142199	174808	136084	69798.3	73566.3	77439.7	93433.7	87677.7	105112	133322
10.35_885.6137n	0		2.51103e+06	2.29078e+06	2.32382e+06	869739	822601	710194	564654	352774	613772	2.56148e+06	2.84582e+06	3.53475e+06	1.75066e+06	3.03246e+06	2.17623e+06	532599	552918	876838	666461	1.0961e+06	1.28046e+06	1.06271e+06	1.03858e+06	883364		2.42897e+06	2.23649e+06	1.73093e+06	1.39099e+06	1.31372e+06	1.55027e+06	3.88436e+06	2.17687e+06	3.81452e+06	2.07871e+06	1.81615e+06	1.92072e+06	4.34905e+06	4.0101e+06	4.81696e+06	1.66716e+06	2.11157e+06	1.74466e+06	1.29808e+06	957195	1.24773e+06	4.79469e+06
10.44_752.6661m/z	0		27187.6	25648.5	31023.8	34321.2	47060.5	47442.1	23508.8	22583.2	25946.6	30306.2	28911.2	34768.5	26558	55546.6	31238.2	29573.9	47941.3	67191.4	25216.4	15476.8	21026.4	22387.9	15914.3	23088.6		18028.4	22977.9	13443	27591.1	38520.2	26041.3	13222.6	17629.3	15698.6	14896.9	17997.9	21564.1	27178.4	20985.6	22349.9	32943.4	22821.6	23719.7	29043.6	13795.2	33315.8	34095
10.44_741.6190n	0		4843.92	7798.06	8029.24	13884.7	11785.9	12420.2	8084.32	5336.31	9843.73	15556.3	17704.4	13376	0	8838.52	89.3074	4530.57	4934.37	7888.83	21604.4	26409.2	21796.4	38339.4	25176.2	31201		8561.56	6105.16	10033.4	14380.9	15393	9285.34	4045.29	9964.9	6687.69	7191.11	3605.74	6674.43	4669.92	2608.95	7069.77	6785.35	3942.17	12389.4	7317.74	6977.73	6963.86	1463.79
9.93_797.5384n	0		162244	149542	153385	162877	235260	211658	885924	884832	851199	224722	212693	232975	133032	165169	112672	694376	405294	551519	174312	185849	149741	173394	203809	272723		186514	223474	224094	310961	414599	322825	100871	88761.1	96975.2	120973	128609	134693	140567	115858	110841	216617	248331	273951	154573	135067	155129	181229
9.93_753.6723m/z	0		19844.1	18785.3	15138.9	21962.9	22539	19203.1	4053.6	2279.75	6723.77	10791.8	12453.8	12099.1	21858.9	25955.8	15542.5	15144	7926.03	8618.25	12677	9843.83	8714.26	11411.6	6019.9	9542.18		12883.1	15871.4	15269.6	11396.6	13814.5	12089.7	11573.2	8052.52	5626.04	11128.9	14878.6	9192.58	14791.8	14306.2	5940.71	8354.96	10142	5202.68	12803.2	15860.4	19659.8	14134.4
9.93_750.7672m/z	0		303418	334574	363298	416909	413197	327313	116217	132843	165929	332186	295441	313338	578652	639617	610826	317812	313235	324514	232125	188043	211493	212859	166330	197362		234137	222021	286563	294799	273063	315965	336219	437773	308717	334122	354430	295427	383267	409801	445770	288984	301583	257464	379453	473049	523285	395573
9.93_750.6345m/z	0		449591	384364	542502	457371	416428	450662	114575	153745	116562	401596	358390	369222	718364	871236	768430	202279	299987	289940	356683	296937	343387	298665	274362	257453		428236	296469	351136	272358	244905	341873	414755	544790	429195	464608	468485	468158	555532	474106	530445	300947	425095	246021	493627	564186	649204	589155
9.36_1115.2061n	0		0	0	0	0	0	0	0	0	0	0	0	0	0	0	0	0	0	0	0	0	0	0	0	0		0	0	0	0	0	0	0	0	0	0	0	0	0	0	0	0	0	0	0	0	0	0
9.43_810.4959m/z	0		67645	73784.2	61428.6	96717.9	111922	86455.9	66916.6	78551.2	65773	96680.1	161722	111907	59641.5	72124.6	43510.9	38401.8	13688.4	31917.7	60024.1	48261.4	60925.5	66458.9	73762.3	64520.9		59088	77485.3	72737	131896	94367.1	81900.5	59736.7	49250.6	60456.2	51407.2	48749.2	55353.4	100698	77414.7	56816.3	54702.4	66408.2	72035.3	65199.7	48475.7	59292.1	53218.1
9.50_281.2503m/z	0		33801	31465.7	33547.8	28483	36393.2	24611	19446.3	17007.3	15939.8	21176	14306.1	17729.5	17667.9	24754.5	30166.4	18406.9	14394	8905.42	26439.5	22130.5	20672.8	29970.6	24933.2	23711		29462.6	27229.6	22232.2	20977.1	23426.6	19238.7	35116.2	42116.9	29611.1	34344.8	34408.5	36318.5	24588.2	31015.1	29242.9	24004	29008.5	15916.6	28666.3	30412.5	30320	28557.7
9.50_742.5408m/z	0		8.78227e+06	8.46602e+06	9.28167e+06	6.07988e+06	6.48348e+06	5.8816e+06	5.18429e+06	5.67851e+06	6.01622e+06	6.33783e+06	5.53046e+06	5.51494e+06	1.01162e+07	1.3986e+07	1.27634e+07	8.93894e+06	5.87703e+06	5.89209e+06	5.85959e+06	4.90734e+06	5.32521e+06	7.28998e+06	6.62372e+06	6.20952e+06		6.80326e+06	6.58712e+06	6.82699e+06	5.03333e+06	5.551e+06	4.8292e+06	1.3932e+07	1.60354e+07	1.39507e+07	1.40135e+07	1.42715e+07	1.36432e+07	1.14096e+07	1.24044e+07	1.28351e+07	1.14398e+07	1.28611e+07	9.74453e+06	1.45546e+07	1.82007e+07	1.45965e+07	1.43085e+07
9.50_731.5495n	0		5.38405e+06	5.19321e+06	5.85646e+06	6.20149e+06	7.26889e+06	5.83497e+06	1.50961e+07	1.66869e+07	1.85203e+07	5.05699e+06	4.60119e+06	4.51275e+06	1.14279e+07	1.35435e+07	1.21452e+07	8.48039e+07	6.19412e+07	5.83344e+07	4.35459e+06	3.50071e+06	3.82734e+06	4.83497e+06	5.83145e+06	5.63005e+06		5.54778e+06	5.22718e+06	5.72756e+06	7.04149e+06	8.76391e+06	8.50114e+06	7.82389e+06	9.61149e+06	7.62645e+06	1.00478e+07	1.04828e+07	9.7374e+06	6.67982e+06	7.37746e+06	7.71738e+06	1.75166e+07	1.94913e+07	1.57705e+07	1.00746e+07	1.44822e+07	1.14911e+07	1.37123e+07
9.50_824.5101m/z	0		27165.8	29401.8	26808.7	27813.2	31835.7	31006.1	79814.3	81607.3	81490	19767.2	30180.1	36507.5	58790.6	43460.1	29740.3	182738	45226.9	87487.3	23142.6	21156.3	27284.5	32399.8	37216.3	38111.6		29658.6	34613.5	36675.3	43625	50269.8	57703.4	26616.2	29936.9	27438.5	34126.8	32045.5	39531.4	32082.2	35848.1	29092.7	55011.2	61508.8	71771.9	49311.6	35447.7	32937.6	37078.9
9.50_896.5088m/z	0		15730.9	21412.8	12573	16249	29629.4	19788.4	63382.2	45890.7	36382.8	16116.7	7999.63	16885.4	22479.3	33955.5	3392.15	121615	35343.4	69425.3	18620.1	21546	26461.3	22535.2	31150	37734.6		20872.3	14688.1	18196.8	27472	36031.4	26488.6	16026.3	19229.9	20659.4	21692.8	18962.3	22262.5	14337.7	13864.5	12603.3	32316.3	25863.8	41464.2	17379.8	18555.4	20000.4	27097.5
9.50_904.5228m/z	0		71010.4	69741.4	79494.9	72029.3	87625.4	117286	120737	63712.8	104943	101610	96184.2	83890.7	58207.7	83008.2	37381.7	55279.6	19061.5	48613.3	79663.7	76502.4	67032.4	69809.9	85996.9	84292		52969.1	81624.5	80167.9	88313.3	102524	92725.6	67507.7	57215.5	71601.9	68056.2	64476	62094.7	97206.7	50496.6	92022.6	68376.3	63685.3	54695.7	85614.7	57253.1	47034.6	41836.3
9.50_929.5287n	0		19197.2	20625.7	23876.4	53071.3	87336.2	61797.1	187506	145010	127452	48102.4	25699.2	35796.9	18718.4	52226.2	16611.6	193075	74772.7	91633.2	64159.9	60661.4	57230.6	72261.4	61319.2	78931.2		39818.4	53989.2	69032.3	49485.2	71016.6	78924.7	31881	26589	32607.4	38317.1	32923.5	25220.2	25393.5	3161.19	17256.2	28133.9	55078.4	51303.9	34900.9	30438.9	15085.3	28607
8.36_462.2811m/z	0		23612.7	21978.4	14807.2	35649.5	35344.4	40053.9	13803.5	22475.2	26615.4	22156.1	14462	21004.2	28551.5	25013.2	27213.1	25956.2	38852.1	32677.6	13308.5	11810.3	16741.2	22486.3	19877	23187.1		30386	21962.6	13544.2	24779.1	15409.7	23416.3	20587.2	21547.6	21577.6	25655.4	30673.5	33260.6	28733.5	28846.9	33028.1	42200.2	38296.8	35889.3	25780.8	24601.8	31681.1	29149.9
9.72_900.5880m/z	0		990858	852773	828232	616386	338644	420633	565433	297356	522794	858091	926687	1.14076e+06	610633	800989	795575	734524	530253	475101	172266	172921	259771	318671	477636	396941		717186	708781	359778	1.08424e+06	565445	918524	926598	377493	937278	740240	792586	746513	1.31138e+06	987143	1.15151e+06	1.1774e+06	1.88911e+06	827076	840355	1.11399e+06	810013	1.87704e+06
9.79_874.5723m/z	0		1.10005e+06	1.47744e+06	826800	442869	226501	289302	202607	143337	272945	1.4233e+06	1.25678e+06	1.78711e+06	652536	663341	960246	358609	262766	270837	268070	289050	523473	351409	401373	490906		896347	598389	388157	935939	446582	896103	1.58819e+06	434703	1.50146e+06	1.09671e+06	1.10475e+06	1.04583e+06	1.34011e+06	1.11145e+06	1.26674e+06	795946	964176	455695	2.52946e+06	643233	1.67783e+06	2.29473e+06
9.86_758.5777m/z	0		382224	375105	428814	438060	459588	397970	217180	265881	279078	325431	277516	259594	209497	396655	314950	384344	243962	241614	218197	195663	203315	237818	260035	244828		281250	254407	259436	278255	245873	232725	300561	379923	297447	281437	271777	260536	286613	340371	325490	233316	267224	215774	361321	405700	407740	404516
9.86_815.6127n	0		2.25472e+06	2.22688e+06	2.31801e+06	2.13848e+06	1.71958e+06	1.69908e+06	348977	406100	427936	1.39878e+06	1.25258e+06	1.25734e+06	1.25033e+06	2.21386e+06	1.93166e+06	727968	617424	622250	1.54529e+06	1.21039e+06	1.3052e+06	852734	597788	647145		2.32456e+06	1.78567e+06	2.11421e+06	1.05392e+06	1.21737e+06	843732	1.44992e+06	1.6726e+06	1.52742e+06	1.27009e+06	1.29591e+06	1.18732e+06	2.00082e+06	2.45062e+06	2.31191e+06	707758	791534	664571	1.51661e+06	1.7188e+06	1.83553e+06	2.51646e+06
9.86_773.5249n	0		1.69482e+06	1.4629e+06	1.61438e+06	2.00049e+06	2.15229e+06	2.19435e+06	994705	998273	989019	1.78827e+06	1.90514e+06	1.7964e+06	1.18217e+06	1.69866e+06	1.54645e+06	1.3028e+06	945710	1.00533e+06	1.48807e+06	1.41243e+06	1.24546e+06	1.26271e+06	1.35949e+06	1.4652e+06		1.21833e+06	1.25259e+06	1.27297e+06	1.61807e+06	1.45887e+06	1.3181e+06	1.84523e+06	2.18893e+06	1.85574e+06	1.68934e+06	1.61589e+06	1.53632e+06	1.55768e+06	1.53725e+06	1.33267e+06	1.0471e+06	1.21642e+06	1.04602e+06	1.93419e+06	1.55529e+06	1.90422e+06	1.7325e+06
9.86_856.5733m/z	0		113023	115970	110878	179843	239042	211480	322397	202811	210675	191823	178519	187664	104001	173820	154112	425496	369059	304608	67899	66588.1	59490.7	81742.8	93459.3	106263		111002	126417	117119	229416	165879	167939	141539	185338	142058	118492	119940	95849.6	122006	126522	88283.2	130013	138964	130293	142602	114534	114249	150355
9.86_857.6225n	0		367861	379971	370726	455236	654827	480277	446963	471346	567778	370633	324588	317905	385278	553379	506529	1.40604e+06	1.11358e+06	906849	202594	178818	170038	249719	232626	229145		335506	339254	360578	373809	476167	390860	486030	550686	438655	325259	328177	293232	301238	368320	335397	362185	458816	353806	305463	341067	358038	445876
9.93_437.2926n	0		38240.1	33593.8	32879.4	27043.5	41285.5	25144.5	1713.23	0	1307.4	25628.9	13181.6	13524.9	37853.9	43498.9	46332.9	4752.3	17277.2	12518	28104.3	24269.5	23547.2	25555.8	19921.2	23858		24583.6	23556	25276.8	14479.1	18591.6	18993.8	27474.8	41572.3	30858.8	35521.7	35246.6	29754.9	33809.4	40639.5	39485.8	25525.2	22253.6	20078.4	24325.3	32062.6	30645.5	34463.8
9.93_464.3163m/z	0		6068.29	2689.97	3579.39	7085.72	5215.41	4318.1	40885.8	44709.5	60183.6	4611.41	2328	4032.47	5842.82	2691.27	4703.86	37375.9	50622.9	80950.6	8915.02	8910.23	8158.95	7872.48	8690.53	10382.6		10132.9	8839.41	8752.22	5620.98	9731.12	11494.9	6655.25	6000.42	6326.77	12283	6925.67	8872.04	8135.75	5204.58	5867.91	23824.4	15710	8372.61	4301.59	7800.9	5680.56	6811.77
9.57_799.6216n	0		54127.8	56342.2	61643.4	75690.7	81996.4	105643	27479	26239.7	29075.3	78852.6	51333.3	66615.9	39587.8	68183.6	50359.5	42219.9	24394.1	13175.5	34265.8	29636.8	29927.7	35309.2	37179.4	32179.2		51157.7	40254.1	50106.8	60932.2	49958.3	42458.2	35440.7	39408.4	34994.4	32180.9	29399.3	29870.1	67671.8	63028.9	75554.4	30625	39880.6	31738.8	45186.8	50334	44739.3	40847.3
8.36_303.2341m/z	0		49421.2	48630.8	45545.2	107045	117057	97527.1	50558.9	59335.2	79364.1	47779.4	48386.6	55914.8	84836.6	57122.3	86290.4	82726	122720	89387.2	41539.6	32585.3	35828.3	52285	68595.6	53129.5		58018.8	49879.6	58957.1	54025.1	60723.5	53717.4	44627.5	51610.5	49334.6	80553.5	87793.1	79110.6	53971.7	69285.8	76669.1	101462	89592.3	79279.8	49382.9	66737.6	79563.7	70899.4
8.29_911.5230n	0		62862.5	73839.5	73861	147147	256385	231010	251299	228616	214897	136797	121176	115970	122092	56377.3	26149.6	83753.4	32647.7	55776.6	130529	152067	107710	110218	107691	176134		82398	109145	148240	151282	194928	121274	68805.6	65397.7	60169.3	54919.2	48949.6	53932.1	66972.9	58250.5	46219.2	52293.4	53159.4	104543	38099.2	43275.7	94401.5	39012.1
8.29_885.5198n	0		99191.9	132837	97447.2	207696	360379	357554	272797	254185	275342	268911	282029	233677	187892	95385	54564.5	143500	59926.1	82259	187796	226521	182595	190796	180039	289347		118044	171052	227747	217924	289137	193060	91627.8	88980.1	81066.6	70739.4	74638.9	74162	98529.3	86383.8	54749.8	81706.9	94827.5	150209	88914.9	77248	126880	55599.1
6.70_820.4787m/z	0		4722.82	6798.07	8532.61	13608.1	12255.7	13273.4	64495.2	50009.6	39851.5	2090.02	3686.49	98.0825	254.542	4685.22	0	20626.9	10335.3	4134.87	5304	2144.34	5321.33	5370.27	8674.42	5045.33		6308.69	10260	7106.28	18001.5	26539.5	14026.3	7981.66	8907.73	8760.6	7077.94	8102.02	5513.56	6020.67	5485.94	3731.86	6891.65	5449.67	6301.06	6121.16	10510.1	13918.8	2699.71
6.70_862.5625n	0		1.19306e+06	993869	1.04072e+06	385913	306978	283739	448654	238355	694027	812522	965822	977176	2.38186e+06	1.8821e+06	2.92713e+06	630702	852182	1.14461e+06	197742	225871	303933	267468	420476	271632		1.51433e+06	1.23178e+06	754190	781053	795089	1.28936e+06	1.26418e+06	473776	1.34702e+06	2.50503e+06	2.40681e+06	2.57435e+06	1.44774e+06	1.43337e+06	2.13694e+06	1.24512e+06	1.40152e+06	838315	1.64474e+06	1.79784e+06	3.09856e+06	3.14626e+06
6.77_740.5762m/z	0		27543.8	23710	31750.5	45771.5	32236.1	29617.5	13623.9	13914.9	13797	33776.3	31142.9	29207.6	6270.68	9373.64	5415.79	0	0	0	20961.3	13155	17558.8	34280.2	31367.9	34338.1		35103.2	33969.1	50179.2	41959.1	42960.6	20756	8848.62	24095	12635.2	5279.91	6325.16	8264.59	25600.5	19969.3	15111	6611.8	7782.73	16945.4	3035.81	9440.37	19109.3	6000.41
6.77_781.5278n	0		1.38848e+06	1.69221e+06	1.60382e+06	3.51952e+06	3.07444e+06	2.94369e+06	1.34467e+07	1.50885e+07	1.47718e+07	1.37619e+06	1.30648e+06	1.13254e+06	2.02585e+06	1.7333e+06	1.51231e+06	1.43194e+07	1.30931e+07	1.44878e+07	953736	676247	893141	918277	1.12678e+06	983925		1.56682e+06	1.59151e+06	1.68875e+06	3.61579e+06	4.19855e+06	4.42377e+06	1.65582e+06	2.72087e+06	1.72319e+06	3.12397e+06	3.21643e+06	2.83765e+06	1.36453e+06	1.56886e+06	1.38599e+06	3.47283e+06	2.69328e+06	2.92436e+06	1.81087e+06	3.21674e+06	5.74333e+06	1.46994e+06
6.77_766.6547m/z	0		14836.6	18148.3	21447.2	46254.6	40277.3	36420.7	46641.4	52574.9	48231.3	26711.6	23477	15777.8	24970.9	23844.9	15814.5	63415.7	76396.5	73742.7	14035.7	10297	9400.43	13456.1	20288	14940.2		16240.4	17432.9	24046.8	24495.4	26538.9	38463.1	12625.8	14693.8	7854.2	18164.6	19216	21359.1	11797.8	13655.1	15850.2	22105.7	29091	28887.7	16396.7	20634.6	36163.4	22925.9
6.77_885.7931m/z	0		350618	365402	324377	169828	146457	81039.4	316739	183546	587659	332023	362691	453029	658171	570199	649123	906868	1.34209e+06	1.44318e+06	60937.1	70518.7	88247.5	129200	172327	118146		353315	317375	221675	328533	281706	535330	245384	105423	233163	326728	303604	330597	377241	296635	434347	601736	647533	507474	294149	369936	873030	483172
6.77_953.5011m/z	0		33010.1	49144.3	34849.1	38142.9	30450.2	42290.9	44744.9	44851.8	39922.5	57022.6	41532.6	58316.5	53674	47608.7	30748.9	38573.5	33375	45557.1	16290.4	19127	17815.9	26888.5	32717.8	24800.5		34818.6	56231.2	42048.7	83313.7	41974.8	79349.8	24286.9	17418.5	23190.4	23761.6	20737.8	27548.7	40764.2	26585.8	27901.1	31299.4	35439.7	66129.5	31658.1	17364.5	48741.6	19395.8
6.86_725.5520n	0		2.58407e+06	2.30183e+06	2.5293e+06	2.6867e+06	2.14949e+06	1.70959e+06	789179	742337	1.16493e+06	2.2041e+06	1.86431e+06	1.92475e+06	2.7419e+06	3.20259e+06	2.60844e+06	814107	1.11932e+06	1.35232e+06	979302	787671	932829	2.09103e+06	1.92238e+06	1.62376e+06		1.87175e+06	1.51458e+06	1.43323e+06	2.59999e+06	2.00303e+06	2.31203e+06	1.47164e+06	1.89122e+06	1.60964e+06	1.622e+06	1.54061e+06	1.3212e+06	2.58871e+06	3.07699e+06	3.12665e+06	2.45894e+06	2.54136e+06	1.61614e+06	1.32382e+06	3.1737e+06	1.66772e+06	3.31221e+06
6.92_505.0543m/z	0		0	0	0	0	0	0	0	0	0	0	0	0	0	0	0	0	0	0	0	0	0	0	0	0		0	0	0	0	0	0	0	0	0	0	0	0	0	0	0	0	0	0	0	0	0	0
6.92_595.0791m/z	0		0	0	0	0	0	0	0	0	0	0	0	0	0	0	0	0	0	0	0	0	447.668	0	0	0		0	0	0	0	0	0	0	0	0	0	0	0	0	0	0	0	0	0	0	0	0	0
6.92_595.1060m/z	0		0	0	0	0	0	0	0	0	0	0	0	0	0	0	0	0	0	0	0	0	657.405	0	0	0		0	0	0	0	0	0	0	0	0	0	0	0	0	0	0	0	0	0	0	0	0	0
6.92_667.1483m/z	0		8.52516	0	0	0	0	0	0	1313.78	0	0	0	0	0	0	0	0	0	0	0	23.9972	354.886	237.928	65.9045	265.413		0	0	3.61257	0	0	0	0	0	0	0	216.215	0	0	0	0	0	0	0	0	0	0	0
6.92_699.5752n	0		151386	145885	142758	180518	149174	143129	32326.5	46222.6	44241.1	162870	140903	149395	168866	134331	113856	37554.3	42340.2	64902.4	76672.5	59503.8	88184.4	146918	152174	97595.9		125884	112683	104796	144477	122961	168765	123347	153639	137683	119349	111311	113234	153858	169215	128489	136454	130835	112904	128533	162631	140644	132296
6.92_745.5725m/z	0		4233.21	11910.1	7249.85	24505.8	22285.4	24987.6	15978	13077.5	11878.5	13352.5	13163.1	15203.9	6203	2285.58	6069.78	31.8404	465.164	9195.23	12998.2	12324	14383.1	25512.7	17354	14988.1		10596.2	6065.83	11492.2	20725.7	29875.8	18027.4	3896.67	6905.75	7099.67	6565.96	6157.45	2555.73	11209.9	7044.99	6272.05	6010.11	4007.18	8358.03	7720.44	7487.67	6951.59	5069.65
6.92_795.5327n	0		414241	897694	451710	1.69573e+06	869879	1.56138e+06	1.42124e+06	1.72195e+06	1.45498e+06	574237	412097	494961	520014	383257	392918	1.0337e+06	1.06847e+06	1.14576e+06	282127	300829	396656	274225	295459	235795		363525	616371	397400	1.31304e+06	758946	1.19466e+06	888718	1.36292e+06	795746	550324	514253	766346	439498	489616	322815	616068	504017	913392	580616	384895	1.24865e+06	577063
6.92_790.6495m/z	0		12368.6	13179.9	9710.97	7913.31	11689.4	8108.93	25231.8	27508	26123.8	8774.39	12615.1	13748.2	13511	7444.73	8831.36	22603.4	19496.1	23834.7	3777.68	4966.13	5406.28	6685.79	5488.82	3843.35		9341.19	7477.97	8364.31	7552.68	8561.88	14079.4	6683.53	9041.43	7005.4	6039.26	6702	5073.31	7503.45	6757.94	5382.82	10431.2	11413.8	9521.37	5034.23	11244	9152.82	3853.54
6.92_811.5786n	0		208609	170129	209046	330890	331473	295324	345173	345339	377693	229568	249888	201942	283519	215423	320774	414659	488119	571975	128052	104302	109269	165467	177819	221412		211351	200804	236977	189572	341746	267092	163753	195446	158882	223654	240432	203741	186778	180634	207003	330258	311837	280314	192785	342270	221743	267253
6.99_699.5986m/z	0		17810.6	13835.5	10677.6	5020.26	7560.39	11450.1	7520.62	8500.35	1092.4	7048.04	11633.8	8809.07	26504.5	18289.4	21898.7	595.881	7114.63	7287.49	3216.23	4701.93	9877.36	8985.67	7285.94	7676.46		7456.74	9664.78	5850.29	11855.7	5994.48	8037.01	4344.13	6428.67	8330.11	6163.5	8188.54	8411.14	5423.09	8795.43	8543.16	12708.6	13459.9	12094.8	16811	16638.6	13028.4	10222.2
7.06_743.5509m/z	0		148945	121242	133311	274566	296902	308873	292545	291337	309850	147835	145830	132653	172427	145477	145286	156554	190663	212729	103176	93034.9	98506.6	141281	154111	142638		113086	109420	148012	174464	205324	162382	105774	156212	109725	127642	132545	122493	126771	149580	124401	129750	142988	116153	98966.5	188187	137073	164835
7.22_701.5690m/z	0		23692	18073.3	14527.2	12867.1	24907	16088.6	10028.8	12925.5	9216.72	10205.1	7572.03	15383.5	20402.3	28086.5	17005.7	17825.9	13606	16709.4	13598.6	14185.8	13732	14720.8	17874.9	14354.4		13724.3	8655.65	10308.1	13354.2	19988.2	24474.8	16172	16330.6	14111.6	10927.1	10672.9	8234.23	11155.5	11964.9	14857.5	14836.8	8411.3	16282.2	10004.6	23957.3	12696.2	16394.4
6.63_776.8102m/z	0		31650	23100.9	30292	42253	68777.3	46179.9	28141.3	29204.3	31689.5	26559	26773.9	27111.2	26958	17503.3	35695.3	32672.1	41289.2	39208.4	19928.2	17957.9	17879	15180.6	18566.2	16126.5		24974.9	22313.1	24411	16882.9	30416	17469.6	20646.2	18181.7	22787	27895.2	29370.6	16889.5	19409.2	31461.9	27416.5	26411.6	24981.5	13829.6	25212.4	31099.2	27396.9	24124.4
6.63_776.6566m/z	0		96466.6	96368.9	113278	206242	220504	151637	118354	126269	136734	97244.6	67118	90511.3	95459.5	78627.2	94816.8	94021.1	102212	166664	58757	50101.5	51423.4	45890.8	71036.3	55806.6		81604.9	51853.7	90155	106465	102931	99969.4	85634.2	85773.8	87449	92347.6	77792.7	87689.1	105445	87450.3	78144.5	96739.5	70148.5	98154.9	90972.9	96238.6	115166	100880
6.57_856.5222m/z	0		175316	179174	196400	294290	361129	305303	800854	770472	698887	243323	229886	236425	235987	208085	206719	438816	358940	622573	120286	131510	145958	152339	174740	184553		176614	233567	260117	340720	409948	372031	145187	143194	137345	138922	144642	144899	148966	184072	139807	226285	225087	310362	227714	165731	219373	188795
6.57_832.5238m/z	0		156930	102226	155540	127930	70421.1	80202.9	115569	93293.7	131339	146608	91945.7	140195	177601	154308	215620	98652.7	165612	169269	26315.1	22612.9	38370.1	36582.7	74899.2	41204.8		131264	123488	69414.9	201815	128331	255579	107488	47814	100100	118325	123056	129050	140139	158648	171182	222850	197058	201199	250338	109935	213502	501086
5.70_921.1275m/z	0		643.15	0	0	0	0	0	3134.03	9311.77	0	1800.47	0	2158.99	0	0	0	0	0	0	4113.45	4256.21	9670.39	6055.77	3158.67	2668.69		0	0	0	0	0	0	0	0	0	1466.34	782.017	0	0	0	0	0	0	0	0	0	59773.2	0
5.70_932.1047m/z	0		0	0	0	0	0	0	0	0	0	0	0	0	0	0	0	0	0	0	0	108.89	0	0	0	0		0	0	0	0	0	0	0	0	0	0	0	0	0	0	0	0	0	0	0	0	1898.24	0
5.70_947.1873m/z	0		9780.46	991.977	2616.02	11067.6	11432	7961.35	41261.3	76389.6	15971.5	19038.7	15815.5	19603.6	12743.7	2470.08	19938.5	3940.91	0	0	42349.6	47672.6	74283.8	55566.8	39540.7	44804.8		4150.34	12053.5	12453.1	27428.5	4360.91	24978.2	3843.59	3724.01	1858.94	28737.4	9749.28	4501.79	1756.6	2585.62	5328.21	0	4026.92	4415.9	17183.6	6254.96	339374	2975.56
5.70_960.1478m/z	0		0	0	0	0	0	0	0	0	0	0	0	0	0	0	0	0	0	0	0	0	992.735	703.739	0	0		0	0	0	0	0	0	0	0	0	0	0	0	0	0	0	0	0	0	0	0	0	0
5.70_966.0650m/z	0		0	0	0	0	0	0	0	0	0	0	0	0	0	0	0	0	0	0	63.2441	0	1903.48	503.78	0	0		0	0	0	0	0	0	0	0	0	720.232	0	0	0	0	0	0	0	0	0	0	3745.23	0
6.14_549.3635m/z	0		63718.3	57957.9	44318.9	88718.3	95199	107091	72623.4	74565.3	51640	50001.5	44370.7	43530.5	80357.1	65984.7	49331.1	63377.6	50131	136802	122232	120890	93623.1	93338.2	97550.9	139569		54718.5	61863.5	88826.2	54791.8	91205.5	56317.9	97071.1	80702	85789	87501	97604.3	92440.1	101879	102103	76836.3	96006.8	81378.9	120569	90157.5	77404.9	80304.2	63086.9
6.14_575.4211m/z	0		12051.7	14171.9	16418.5	17421.4	23641.1	15747.3	15597.7	16876.2	17019.4	14997.5	19713.2	11735.7	16683.6	15492.3	14402.2	18774.4	14812.8	28745	12983.4	14101.5	11765.4	18712.3	9330.3	7365.37		12472	12703.8	25025.9	10451.6	18747.2	12233.3	11161.9	14939.6	10937.2	11373.8	11544.7	9583.87	13003	15730.7	10253.7	12993.4	10715.7	19361.7	12791.3	17280.3	15397.2	11295.1
6.14_773.6505m/z	0		129158	110964	153493	101064	104364	91440.7	74297.1	53212.2	95227.5	217033	210584	180099	88072.7	82191.7	122050	41251.5	74476.1	114099	61048.6	42869.6	52575.8	58311.3	78600.1	62467.2		147836	105685	106393	124193	123954	97198.6	87441.1	97336.6	79076.3	149294	141393	120229	99272.6	119736	118996	102716	96008.5	69639.7	132151	167645	141311	139679
6.21_305.2183m/z	0		16722.5	15927.8	15683.5	12520.5	20930.7	24167.7	19393.5	17778.4	18779.9	10856	15045.4	14686	20927.9	19938.7	19821.6	14206.2	23017.7	23626.5	20258.6	18993.2	19025.5	20340.9	20296.9	19559.8		15419.6	16646	18703.2	15369.1	14218.9	15913.6	17732.7	21330	17667	17097.3	19447.4	20447.7	19317.2	18772.7	21732.4	13873.7	15985.4	19095.8	17088.6	15337.8	16816.3	16177.2
6.21_319.2352m/z	0		4360.66	8525.35	6043.7	2961.49	1806.78	6059.57	0	7209.16	8783.94	6404.2	3560.02	4001.61	0	2328.83	3514.12	4821.7	0	6785.85	7046.78	8927.5	6412.21	5834.99	6801.15	8474.24		5861.56	5284.16	7475.55	3896.39	8838.8	3768.32	6844.66	6118.83	5248.74	7433.8	7913.16	6848.17	6629.64	8445.74	7919.98	6768.8	7227.52	10673.7	4723.56	7270.36	6974.26	5305.54
7.22_787.5805n	0		294192	280431	287524	513763	530507	482634	600434	518710	580975	251080	257661	247142	440566	420240	305232	480262	599299	742720	149318	131959	145370	231887	250120	237845		254685	246483	256624	299008	348325	340653	214865	251965	227441	292169	297874	272485	288384	273282	271566	306741	313700	280299	186606	356617	315066	302482
6.21_456.3588n	0		17223.8	23670.4	17607.5	31530.4	40208	36374.2	25553	11900.1	29903.1	25582.8	16897.8	15984.6	27476.2	26463	12128	19092.9	18505.8	40751.3	48039.5	57273.6	42324.5	43432.4	40475.2	51642.2		26317.8	30169.6	35387.4	25547.5	38688.5	17319.7	35114.1	33628.2	30623.7	40705.6	40956.7	39442.3	47753.3	29249.1	34732.8	26775.9	34468.6	39828.7	26324.3	23455.8	30380.6	25105.2
6.21_688.5348n	0		93021.9	94954.3	100778	41008.3	33651	25093.4	42000	27039.4	105439	58411.4	55750.2	56002.8	73051.8	62832.6	113598	44385.7	115907	97328	23188.4	15930.4	26171.3	29990.6	26845.7	16384.5		53245.5	35324.3	22353.6	33668.6	23567.1	44829.8	59546.6	73237.9	66461.4	60407.1	62554.2	50907	39092.4	50422.3	73209.4	37782.4	41608.9	15954.6	47347.8	96010.5	65985.3	83357.1
6.21_700.4933n	0		88559.2	112236	116109	130667	112751	150569	66562.1	71023.5	125049	89294.7	65048.7	76617.3	70565.4	58936.5	130926	87699.6	119869	132354	142943	65646.7	73079.6	89987.1	68998.1	60590.4		77122.9	65634.3	66492.2	103156	58496.2	71554.5	73426.3	118480	79144.1	66914.2	76435.5	80119.4	42062	77487.7	81561.9	80359.7	61843.9	44676.4	81584.8	98093	122523	102304
6.21_888.8164m/z	0		19879.3	15934.9	13867.9	14470.1	24401.9	12825.1	16285.1	19230	21825.9	14772.8	10358.3	16495.3	8809.31	12097.9	6124.48	11888.3	14289.5	26359	14522.2	17235	10004.2	16882.5	12794.7	22913.3		14615.9	10683.1	16463.9	22239.5	24635.5	12350.2	10002.6	11162.6	5499.18	9720.23	10097.1	10604.6	14266.2	13549.1	8992.67	8554.92	10176.4	9003	10727.1	12936	10154.3	10350.5
6.28_519.3335m/z	0		38261.8	31389.1	31999	43981.5	52355.4	57641.6	49020	47010.9	49558.4	33662.1	25560.2	31798.7	36560.1	26816.9	26507	44141	37304.5	75216.8	56990.6	67724.8	48620.1	54877.2	44570.8	62309.2		39276.2	44344.7	48962.4	35885.7	43192.8	35630	43627.7	48702.7	38805.9	45171.2	44077.8	42529.1	49584.8	50817.6	32601.8	46789.5	43046.5	54655.4	40920.9	34444.6	45910.6	33441.3
6.28_932.7367n	0		130585	130638	137633	218320	253235	269179	276940	268802	245297	153534	135983	137124	110851	83307.8	67799.3	90426.9	90868	302540	154461	176291	129234	131794	131696	183599		116117	133269	172785	181778	230227	174238	88680	78328.7	71903.9	80605.6	87960.8	82648	71823.7	84266.4	72639.2	84749.6	77612.6	111077	127281	83816.3	119069	98783.1
6.41_690.5150m/z	0		198388	204710	209682	109012	214387	129561	231647	243578	305317	86890.6	92491.8	85799.9	96642.5	87725	126666	311686	415193	903188	96351.8	88626.8	111084	72648.7	93708.3	77495.6		142111	98895.4	112509	138216	136367	151111	146675	223501	146570	126822	109746	100528	93248.3	111967	99873.7	96124.5	95775.6	79931.9	130888	165314	197805	112509
6.50_918.4923m/z	0		16907.6	14584.6	5592.19	14156.3	8506.86	2144.89	75322.2	58706.9	78948.1	21648.7	14007.2	16625	39234.7	22981.1	35989	49179.8	62637.5	93738.8	16567.4	18032.3	19150.2	16961.1	18892.9	28150.6		21929.6	28812.3	23248	20489.3	39336	44855.7	19113.6	14316.7	19842.4	20591.1	24483.3	26221.7	16950.3	9180	17391.4	34062.6	43858.8	49237.2	49048.6	14770.1	30467.7	26169.8
6.57_713.5322m/z	0		91385.6	72224.8	110227	257910	245495	268811	142401	165768	130751	152895	74809.2	94747.6	103051	126815	162153	212673	261496	359330	37232.8	72452.1	73228.8	80110.2	100352	62964.2		106867	136096	105733	327493	147488	199935	79897.2	101403	96202.7	89070.8	92900.4	78702.6	112832	108286	137060	167191	204364	142801	185248	90960.2	165166	122093
6.21_644.4425m/z	0		36772.3	24641.7	47134	28748.8	25118.7	20992.3	9670.04	14274.7	29179.6	19550.8	16183.7	17078.5	22313	17153.9	18767.2	8263.98	11418.7	24813.4	13858.9	10141.9	16041.1	16285.5	17779	6747.52		23820.6	18965.1	15222.4	12519.3	5642.6	15187.4	24820.9	35546.7	27280.9	22897.8	22403.6	19083.5	11174.2	22415.9	16227.5	23702.6	18682.2	8792.47	22204.4	24153.3	24099.9	32067.3
5.70_313.1178m/z	0		0	0	0	0	0	0	0	0	0	0	0	0	0	0	0	0	0	0	62.6301	16.1964	0	153.625	160.051	0		0	0	0	0	0	0	0	0	0	0	0	0	0	0	0	0	0	0	0	0	0	0
7.28_168.0276n	0		0	0	0	0	0	0	0	0	0	0	0	0	0	0	0	0	0	0	0	0	418.458	0	0	0		0	0	0	0	0	0	0	0	0	0	0	0	0	0	0	0	0	0	0	0	2022.56	0
7.28_209.0550m/z	0		0	0	0	0	0	0	0	0	0	0	0	0	0	0	0	0	0	0	0	0	0	0	0	0		0	0	0	0	0	0	0	0	0	0	0	0	0	0	0	0	0	0	0	0	0	0
7.71_795.5224n	0		315097	320372	346530	349770	429180	334529	415007	407635	518716	292409	294670	271090	526706	431480	234837	628201	485725	673276	114127	96590.8	126748	117033	148236	128088		352814	397485	400160	229805	258876	276009	259529	320061	258719	276079	306977	296324	242746	268606	244515	311709	440228	312874	238106	401844	405088	344741
7.71_902.5027m/z	0		34939	30331.3	12818.1	24129.1	39700.4	15437.9	43857.9	46828.2	56395.6	8905.7	23234.4	29639	44187	38202.4	14497.2	29612.6	15457.8	49110.3	11228.5	17341.7	18597.3	17403	24731	21257.1		21699.3	17401	30290.1	10879.3	30612.6	23081.9	22306.2	17801.4	22708.9	19551.5	15269.1	23972.7	24161.1	17179.4	22921.7	27254.1	40348.2	35801.3	24476	25086.1	44379.4	27929.3
7.71_906.5168m/z	0		23355.7	29779.3	35881.4	47592.6	64529.3	47448.8	49302.5	49306.4	64117.3	21827.4	15985.1	11743.8	40471	35144.7	3013.41	17562.5	11661.5	53305.8	17859.2	21861.9	22391.9	24347.7	21028.1	19748		30845.2	29241.1	43230.2	28629	25386.5	29300.7	26155.2	28240.4	22031	30342	26877.6	25606.4	20817.7	13196	9071.66	20295.3	34276.1	32896	10917.3	24733.2	19618.8	16228.2
7.71_908.5124m/z	0		86308.4	73486.3	92305	129356	194298	128894	184380	190431	196885	133177	98985.1	103355	149114	94474.5	47327.4	163242	100197	163742	52074	45138.9	49194.7	46969.5	62721.7	56529.2		101579	109471	129298	80640	114959	95530.8	69714.4	74840	61661.9	73268.4	74333.3	72829.9	77298	75586.8	57153.2	83909.7	116836	101525	70473.5	93066.3	97131.9	53234.8
7.78_812.5543m/z	0		964955	906315	1.02747e+06	1.01976e+06	1.20333e+06	935504	695757	523780	879467	1.11966e+06	1.07652e+06	1.19866e+06	3.10802e+06	2.82397e+06	1.59112e+06	1.26263e+06	1.83092e+06	2.15048e+06	476293	594190	659001	741539	854926	739872		828592	916626	766977	908836	849490	1.05294e+06	1.51624e+06	891597	1.6353e+06	1.45367e+06	1.35584e+06	1.42267e+06	1.17462e+06	1.09455e+06	1.21854e+06	1.0621e+06	1.64214e+06	1.13024e+06	852253	1.49593e+06	1.87824e+06	2.04751e+06
7.78_935.5178n	0		41107.6	54758.9	45953.5	101695	139257	101215	145049	143257	129842	57143.2	68262.3	46775.5	84482.9	59655.7	15545.8	50053.2	17374.8	53204.6	50734.7	38453	49150.7	55286.3	51988.6	60072.3		69555.9	88455.1	103203	69789	90769.9	57188.1	44990.5	60089.1	34887.7	39353.9	40575.7	49009	42470.6	24537.2	20551.9	37011.3	56513.7	45528.8	30919	43338	59603.7	16658.9
7.78_976.4986m/z	0		26263.2	19166.3	25561.1	35244	53740.6	40363.7	45234.7	69132.4	51829.4	30929.6	9054.74	28762.9	42953.7	15186.1	0	24647.9	2386.45	30900.8	19249.7	18465.8	19155.4	19427.2	15461.4	26842.6		31846	37562.8	48257.6	25804.6	28654.1	24101.1	21526.8	20851.6	15536.1	17124	19702.1	15819.1	13262	12480.2	4523.34	21272.4	38457.7	27205.2	6121.83	15045.8	34661.3	2991.83
7.84_756.5620m/z	0		168507	168127	163636	211919	191890	190871	54310.7	67619.8	58463	135366	124682	108950	139639	148135	104235	20813.5	32312.5	39944.4	79912	71134.3	75526.8	97745.3	95853.2	93579.7		129492	120861	133625	93834.3	102775	111088	147839	176974	152029	108072	117696	110627	144068	161613	151215	91393.7	114500	60383.6	71024	163721	202453	229293
8.13_474.4106n	0		4018.07	1878.25	0	6591.12	5251.6	4165.74	47271.3	46499.9	55983.7	42327.8	30195.8	31161.5	35884.4	24981.8	24640.8	30130	30385.4	27432.7	20296.4	32208.7	24699.8	28330.8	18337.3	18500.2		4536.28	6416.42	10404.8	1716.07	6464.24	2351.06	92937.8	102185	70328.1	76402.5	85443.4	82614.1	68286	84260.1	62842.6	24791.2	28494.8	39276.5	20303.3	22807.2	19469.3	17559.4
8.13_672.4699m/z	0		428730	396941	412262	624934	762822	595468	275964	302761	371176	334845	336568	351681	1.17925e+06	609384	749138	271757	305801	344003	409108	343874	395162	283723	375073	280448		499352	407495	419116	364124	341804	375669	644280	866590	659847	880055	819838	731591	423866	422518	479079	560073	774581	406548	482004	1.06332e+06	1.14356e+06	553102
8.13_854.5559m/z	0		311578	340853	233500	445956	494573	412724	369300	376988	364400	347907	313018	439582	448916	280912	248305	753233	533504	665743	109682	102105	135571	142508	161237	174095		263041	205103	179124	454979	433626	386738	211637	213498	187410	209739	238081	231845	293251	265524	238716	297883	348987	289145	183402	256154	305744	338534
8.13_879.5714n	0		988975	1.08875e+06	583318	596651	424031	466889	2.33835e+06	2.51097e+06	1.9495e+06	915116	818639	1.28845e+06	909091	567750	582562	1.07844e+06	1.17082e+06	1.31403e+06	233626	252511	312972	308168	333220	543441		710865	540012	443415	865350	683463	852956	592741	337498	571963	607425	603766	527203	742431	661805	698714	1.10522e+06	700123	835638	557521	442115	1.09643e+06	852425
8.20_698.4828m/z	0		1.63204e+06	2.30189e+06	963347	2.25766e+06	1.38568e+06	1.76819e+06	1.06843e+06	1.2857e+06	1.30853e+06	1.74608e+06	1.59518e+06	2.91526e+06	1.092e+06	775656	926980	744858	879179	763745	550300	423909	875551	581704	740706	952532		2.23412e+06	1.35389e+06	935981	2.40679e+06	1.1181e+06	1.78927e+06	1.79542e+06	1.68073e+06	1.66275e+06	2.07789e+06	2.08382e+06	1.70552e+06	1.29999e+06	1.1498e+06	980214	1.90698e+06	2.11495e+06	1.0576e+06	1.47618e+06	1.05509e+06	2.30115e+06	1.42434e+06
8.20_715.6863m/z	0		36091.9	36462.9	33283	24081.5	44629.5	34958.4	41718.4	37779.9	35525.5	30981.4	35919.1	30885.2	49534.6	33526.3	32506.6	65165.9	54518.7	89700.4	24371.6	42757.1	30718.1	32302.6	26576.9	43000.6		32910.7	27398.2	30898.9	52475.7	41001.4	40079.7	24017.1	24034.6	18446.7	21956.4	18652.5	22426.8	38791	21750.7	24755.7	26671	30309.8	42024	25039.7	26355.2	37528	30156.7
8.20_834.5874m/z	0		95949.5	113976	110999	60792.6	71136.6	64275.3	81998.3	28013.1	55544	206360	209035	211433	350003	239136	271664	77515.3	50257	57946.7	48278.6	89448.6	113893	76160.8	105611	102619		91543.8	106455	116846	120865	87748.4	135778	190321	39523.2	204679	136552	122247	128223	208780	163764	210223	119032	142951	126238	112178	168426	265673	262057
8.20_843.5941m/z	0		40884.8	41860.4	42580.4	29430.5	63326.2	40225.8	77131.5	59352.2	73096	38595	44894.4	32770.4	53323.4	31353.5	28599.9	74247.1	62317.5	56383.1	39049.4	55747.2	48983	42242.1	38917.6	41658.2		34822.3	32176	44101.5	52149.6	57862.7	55341.2	28501.5	26477.8	33125.6	23648.2	20731.7	19862.3	36776.1	29899.8	28100.8	25141.5	42468.6	28521.7	12534.2	26394.9	29764.7	37557.7
8.20_879.6163n	0		1.71346e+06	1.56188e+06	1.75801e+06	949536	836193	758304	5.67627e+06	5.23701e+06	5.85312e+06	1.44739e+06	1.38527e+06	1.34209e+06	2.76394e+06	1.52935e+06	1.82283e+06	3.47663e+06	4.15141e+06	3.31135e+06	555943	512625	647512	756087	984850	921970		1.17585e+06	1.14537e+06	1.12524e+06	1.10577e+06	1.25122e+06	1.5377e+06	1.28301e+06	699237	1.30304e+06	1.29919e+06	1.26978e+06	1.20313e+06	1.61978e+06	1.53873e+06	1.84068e+06	1.95665e+06	2.05587e+06	1.51386e+06	1.0771e+06	1.81504e+06	2.92566e+06	2.12111e+06
8.29_882.5174m/z	0		28544.2	37995.3	32940.5	81716.8	121591	132851	124845	117855	120088	65117.1	53420	67551.9	46292.7	21804	11751.2	38505.7	8416.64	27885.2	60139.2	70555.3	58989.3	56490	51772.7	80000.2		37737.3	58786	67415.8	72457	91018.3	70092.3	26545.2	29222.1	20111.3	22578	23141.5	19851.6	31046.1	17051.8	14020.3	25064.1	34190.3	44710.9	29949	18427.6	30283.2	12798.1
8.29_884.4638m/z	0		38053.6	60108.5	29698.3	98628.4	102155	164070	104029	95809.5	101714	128758	126049	180920	67750.1	48341.1	28402.9	65179.9	28560	38108.8	50234.2	58866	54394.5	60354.5	50861.1	111931		51564.9	45726.5	70655	84514.5	110431	90088.1	43319.9	38765.8	41151.4	33180.1	36258.4	37057	47038.2	47609.9	19647.8	46544.1	43950.1	89840	47057	24849.4	55922.1	31371.9
7.64_327.2358m/z	0		8110.37	7658.48	11846.7	6681.24	11354.4	8894.23	17309.5	18148	22350.6	7706.46	4314.83	9523.97	13102.1	6186.16	10333.6	24394	36980.3	26752.3	5801.66	4579.27	4901.19	6018.09	7008.98	5026.54		12959.5	12115.5	11916	2619.94	5165.17	6764.74	8086.75	10802.5	10513.2	9140.6	11923.5	11765.3	8095.47	8912.62	9419.09	10135.2	16657.4	9864.81	6322.43	14172.7	11159.5	9745.12
7.57_882.4993m/z	0		56669	62865.4	79497.1	106801	139473	101615	133941	161913	177656	82463.8	75359.3	79466.7	103196	60287.2	38601.3	105151	71461.2	159212	47426.4	36422.2	38550.2	37018	53831.1	52520.3		71484.3	76605.7	92976	82643.3	66448.2	77611.1	50430.1	53063.7	51179	60329.5	55195.6	54314.9	45269.6	50481.5	44506.5	57013	60560	64836.8	38384.5	72708	53142.1	36958.1
7.57_899.5256n	0		30687.4	42768.6	39373	67887	79718.9	54561.1	68265.8	114641	93502.5	53880.7	30028.2	36246.2	62911.8	27906.4	8395.86	44608.8	20312.4	63963	33236.7	30919	31397.3	38865.3	36698.2	39838.1		48544.3	52356.6	70270	58182.1	72671.8	56290.6	35729.6	37316.6	38066	34080.9	31234.6	31549.3	20211.4	27443.1	17225.9	30778.4	31174	37390.6	16147.9	21715.7	29250.9	11664.8
7.57_876.4872m/z	0		30916.2	39404.9	38446.6	28740.8	37164	42675.8	52064.7	64541.7	63448.2	26170.2	40753.4	42025.3	46965.8	48475.4	23183.5	29716.6	30636.4	58773	15903.9	16743.7	21303.2	21449.1	21636	20479.9		34769.1	36702.2	33282.2	29395.3	25860.5	42230	34620.2	17889.1	34305.6	31938.3	27063.4	32206.8	49800.4	36224.4	32999.7	52199	43989.2	25407.4	30874.1	29846.6	34237.4	23067.3
7.28_209.0694m/z	0		0	0	0	0	0	0	0	0	0	0	0	0	0	0	0	0	0	0	0	0	0	0	0	0		0	0	0	0	0	0	0	0	0	0	0	0	0	0	0	0	0	0	0	0	0	0
7.28_223.0284m/z	0		0	658.814	0	0	0	0	4907.23	3644.24	0	0	0	0	0	798.319	1225.08	2349.16	0	0	2475.35	1632.08	3133.5	1817.85	1611.64	2946.01		0	0	0	0	0	1767.88	1103.28	452.016	857.133	3744.6	946.914	803.432	0	0	0	0	0	0	1192.62	0	33916.7	1055.36
7.28_223.0621m/z	0		0	45.721	0	0	0	0	2.8388	0	0	0	0	0	0	0	402.979	0	0	0	8.13693	348.723	0.897108	509.083	223.368	32.168		0	0	0	0	0	475.314	60.5659	0	95.2685	442.282	10.097	0	0	0	0	0	0	0	0	0	369.658	0
7.28_239.0594m/z	0		0	0	0	0	0	0	0	0	770.8	0	0	0	0	0	0	0	852.245	0	1296.25	549.575	646.246	681.87	380.113	899.615		0	0	0	0	0	0	861.007	156.825	0	2136.29	312.792	309.874	0	0	0	0	0	0	0	0	12443.5	0
7.28_239.0945m/z	0		0	0	0	0	0	0	0	0	0	0	0	0	0	0	0	0	0	0	61.0329	0	0	93.362	0	480.51		0	0	0	0	0	0	0	66.0909	0	304.864	0	0	0	0	0	0	0	0	0	0	1156.13	0
7.28_297.0473m/z	0		0	0	0	0	0	0	0	0	0	0	0	0	0	0	0	0	0	0	847.659	308.52	858.982	177.288	11.6591	0		0	0	0	0	0	0	0	0	0	627.68	0	0	0	640.997	0	0	0	0	0	0	8387.62	0
7.28_313.0784m/z	0		455.862	679.598	1036.24	566.798	685.475	642.649	1157.1	0	439.146	33.4711	1620.09	998.181	0	0	0	0	0	0	1363.17	876.589	1646.77	1377.63	941.906	1913.53		1014.59	169.018	2284.18	848.125	111.594	807.338	0	0	0	2415.84	630.917	56.3739	0	0	0	0	688.539	0	781.084	0	22591.8	0
7.28_315.0620m/z	0		1031.97	853.423	1573.27	2507.43	2969.47	2179.31	2657.74	773.862	1381.33	1473.6	1064.27	367.481	0	0	0	0	48.6027	0	1906.04	941.068	1703.45	1284.08	1686.91	5232.68		1195.52	1768.44	3972.97	2007.13	3431.8	1911.55	0	0	0	498.92	0	560.261	0	0	0	0	0	0	0	0	1767.35	0
7.28_669.5618n	0		350871	323213	370039	361820	533764	373560	520769	544856	629427	224536	231923	233173	577949	434459	377859	362576	473414	585992	204170	161356	184325	194506	236159	201491		227220	210361	251392	245244	284669	281797	352109	468631	392999	415603	474864	378866	228865	248592	277986	345090	365832	294170	270132	617936	435122	239470
7.28_960.1784n	0		0	0	0	0	0	0	0	0	0	0	0	0	0	0	0	0	0	0	0	1116.91	0	0	0	0		0	0	0	0	0	0	0	0	0	0	0	0	0	0	0	0	0	0	0	0	0	0
7.28_165.0408m/z	0		0	0	0	0	0	0	0	0	0	0	0	0	0	954.7	0	0	0	0	324.863	84.0213	753.291	38.4335	515.494	761.246		0	29.1636	0	0	0	0	0	0	0	1028.47	0	0	0	1040.81	0	0	0	0	0	0	8393.74	0
7.28_976.2621n	0		0	0	0	0	0	0	3348.7	0	0	0	0	0	0	0	0	0	0	0	4161.96	9975.51	14403.2	4320.97	2355.13	4833.54		0	0	0	0	0	0	0	0	0	0	0	0	0	0	0	0	0	0	0	0	28068.4	0
7.42_901.5191n	0		109015	125487	133166	120354	150577	118916	162426	182361	221280	147240	106296	123365	196944	164790	87583.2	85612.1	100338	198311	69738.5	57356.8	74460.8	104097	109699	108695		110342	146146	100510	140143	121285	146034	98329	85373.9	99933.4	114148	111868	113977	94757	85569	89741.8	104922	126420	128144	75856	131794	119934	84907.7
7.42_927.5174n	0		73160.9	65218.5	67324.3	115759	158717	116359	135465	148180	144225	54699.3	60594.5	60403	112443	50885.1	13630.7	43963.3	19767.4	91739.2	58393.4	48121.5	56768.4	74375.6	81991.2	74134.4		67837	87725.5	83814.6	86214.7	125598	115858	60488.5	59701.3	62865.7	50489.2	51804.1	54564.5	35929.6	50674.9	49455.1	55330.9	52290.9	64448	32253.7	51025.5	62188.4	23911.4
7.42_968.4960m/z	0		20052.7	20887.8	25512.4	15732.3	47448.1	29845.6	34992	43592.4	48175.7	26497	30222.6	25217.8	28147.2	15803.3	4712.29	14754.6	3493.06	21905.6	13253.3	14438.7	13105.4	22789.7	15072.3	28177.1		14014.8	23096.8	22921.1	41621.7	47871.1	39634.9	12417.3	13848.3	10061.9	16424.4	11139.4	13049.2	23724.4	13246.6	7318.19	10153.9	15862.3	17765.4	11254.7	17454.2	20521.9	2157.17
7.49_737.5892m/z	0		38925.5	35706	38081.7	69879	68436.1	64141.6	48350.5	48824.3	34749.7	46523.3	39037.7	47555.3	61537.1	42537.2	34096.8	61722.3	56156.1	56002	93118.7	89187.2	99901.7	116428	72838.8	89855.7		29890.9	35571.4	42840.2	41138	43757.3	43678.9	29745.1	14791.6	36806.7	35011.6	39407.8	43309.3	38232.8	44905.3	39390.3	29426	38152.9	47437.8	28001.6	36411	41561	21840.3
7.49_797.6090m/z	0		78493	85143.3	92518.1	175912	193944	188783	148953	154404	115752	139871	145902	128691	156772	149068	90796.6	110070	150677	174784	341215	346314	391213	438499	256215	322498		66917.8	94924.2	117615	127875	118613	122665	82710.7	23578.4	101239	96104.7	114067	115828	134982	112236	123642	85350.1	120224	134019	75219.2	93241.4	120472	79600
7.49_847.6004n	0		507559	508198	548590	1.09627e+06	1.52402e+06	1.10191e+06	1.24057e+06	1.28549e+06	1.64343e+06	602205	638736	528278	914727	796358	602888	2.08602e+06	2.9215e+06	3.31208e+06	349158	294226	279545	363052	452213	411352		511353	506792	551741	751054	884946	873586	643728	833008	626197	645323	686305	710300	426399	549946	470026	672811	798858	750566	438025	666442	787340	641206
7.49_872.5573m/z	0		95791.8	96451.2	95153.8	59496.2	39216.8	30113.5	36096	27460.7	56752.1	68583.9	74313.2	71273.8	81074.6	91288.5	65985.3	39491.4	48852.7	55949.1	19947.3	19279.5	26933.7	36487.3	26582.2	17214.1		87257.7	91825.3	56325.9	73713.6	57668.1	78173.6	52307.8	27159.7	53378.7	55420.1	51848.5	51982.6	75793.3	73466.8	87307.5	61667.6	65992	39518.5	54177.6	68844.5	81615.8	67989.5
7.49_887.5714m/z	0		544566	497022	554889	343341	346763	272685	329064	171640	467411	686900	670687	958258	1.95185e+06	2.39862e+06	1.79724e+06	559689	1.06227e+06	1.36481e+06	267301	372361	472421	324494	479858	308566		1.01693e+06	1.01773e+06	710534	749804	588075	1.01472e+06	1.39418e+06	464676	1.44253e+06	1.52271e+06	1.43021e+06	1.6355e+06	768197	707604	984175	555621	735917	471686	831644	930188	1.23163e+06	1.40469e+06
7.57_744.5262m/z	0		129102	114945	126233	98301.1	81971.3	64993.9	28795.8	23226.7	38423.4	181046	177469	213476	279612	203322	151599	33491.7	58048.6	74332.6	49115.4	74522.8	86271	94206.2	120236	92765.7		96224.6	91093.8	76096	65892.4	67347.8	97904.8	123748	57877	125366	125545	132532	133496	207815	199354	219004	115816	130888	126922	81953.4	99878.6	98256.1	149292
7.57_769.5141n	0		651736	729817	760116	942460	846931	584096	765840	799230	790037	472244	500779	539719	734566	640483	355502	615649	506559	847798	333724	263611	285187	327927	355594	257686		604917	575201	548067	603747	568870	559521	773744	811711	840253	605056	629046	531964	554699	617599	619961	497841	561187	397435	385467	664303	711720	717099
7.42_783.5436n	0		4.336e+06	4.36671e+06	4.5762e+06	5.14271e+06	6.15062e+06	4.68441e+06	7.66572e+06	7.92279e+06	9.05354e+06	3.53824e+06	3.36409e+06	3.26132e+06	1.40342e+07	8.86405e+06	7.14595e+06	7.75957e+06	1.15274e+07	1.36381e+07	2.3849e+06	1.89861e+06	2.09999e+06	3.84924e+06	4.13461e+06	3.81675e+06		3.72972e+06	3.5348e+06	3.64058e+06	4.30429e+06	5.10135e+06	4.80108e+06	5.44452e+06	6.30033e+06	5.68568e+06	7.60439e+06	8.13406e+06	7.58001e+06	5.27929e+06	5.9407e+06	6.32666e+06	9.67517e+06	9.79049e+06	7.99496e+06	6.00129e+06	1.02053e+07	1.20809e+07	7.58877e+06
19.59_178.8806m/z	0		6495.24	9245.23	11565.2	14943.9	22784.5	16920.7	16742.8	12213	14508.6	20075	15197.9	3707.96	16899.9	14437.7	12278.8	22332.7	12685	25210.6	12681.3	15218.2	12251.4	11688.4	14184.8	16885.4		7802.88	13812.9	11368.4	16620.2	14094.2	11020.5	12888.1	11409.3	13054.7	15564.5	15574.3	19104.3	18789.8	18904.5	16116	16073.4	17655.1	24360.8	10113.8	13132.9	12904.6	10288.1
PPMS-SPMS
87 UNIQUE LIPIDS
17.80_100.9327m/z
9.99_906.7445m/z
9.57_712.5000m/z
6.34_573.3702m/z
0.48_256.9590m/z
14.44_762.5929m/z
11.65_823.6117m/z
10.71_902.6495m/z
8.13_913.5903m/z
0.61_154.9755m/z
9.07_815.5324n
13.57_757.5956m/z
2.05_445.2404m/z
11.15_820.5946m/z
13.57_792.5594m/z
8.56_774.5478m/z
6.92_699.5001m/z
12.43_761.5871m/z
13.51_842.5561m/z
8.20_715.5776m/z
11.58_565.5455n
11.36_764.6759m/z
0.97_397.2334m/z
1.13_346.0109m/z
7.28_897.5564m/z
10.08_596.4940m/z
14.80_944.6881m/z
7.93_800.5532m/z
8.92_832.5640m/z
13.57_792.5960m/z
11.22_770.6267m/z
7.84_816.5792m/z
10.35_930.6455m/z
8.20_887.5256m/z
8.36_718.5415m/z
10.80_926.5201m/z
9.21_673.4876m/z
11.22_884.5774m/z
10.80_281.2876m/z
6.34_591.3065m/z
2.76_417.2155m/z
12.14_880.5401m/z
15.59_100.9330m/z
14.58_928.7131m/z
6.21_514.3291m/z
8.85_788.7724m/z
8.56_743.5973n
2.05_465.2130m/z
14.02_741.6555n
10.93_794.5401m/z
7.28_820.5539m/z
9.79_764.5855m/z
0.84_311.2453m/z
9.28_874.7383m/z
11.94_925.6083n
14.38_862.6188m/z
8.92_899.5925m/z
14.15_915.5704n
17.31_132.9237m/z
2.92_445.2804m/z
2.47_305.3203m/z
1.91_328.2415n
9.50_712.6306m/z
6.77_885.6538m/z
11.00_684.5136n
13.51_796.5545m/z
8.85_788.6386m/z
13.73_733.5153m/z
4.62_678.4794m/z
13.80_930.6843m/z
9.28_826.5966m/z
10.80_756.5256m/z
8.13_913.5434m/z
13.66_939.6279n
7.78_762.5722m/z
10.80_749.5771n
3.48_333.2818m/z
7.71_702.5488m/z
10.93_811.4895m/z
9.14_800.5700m/z
12.07_904.6093m/z
19.59_155.8740m/z
2.05_703.4794m/z
8.20_775.5984m/z
10.80_726.6330m/z
14.74_810.6458m/z
13.93_783.6758n
[truncated: 34 more columns]
