# Supplementary material for: Lipidomic UPLC-MS/MS Profiles of Normal-Appearing White Matter Differentiate Primary and Secondary Progressive Multiple Sclerosis
Source: Metabolites. 2020 Sep 8;10(9):366. doi: 10.3390/metabo10090366 (PMC7569864; doi:10.3390/metabo10090366)
Supplement: Supplementary file 1 [file metabolites-10-00366-s001.zip › excel_TableS2_bVENN_POS MS_raw data_28JULY.xlsx]

## Sheet: VENN_POS MS_raw data_3 groups
	45 LIPID IDS		CONTROLS																									PPMS
Compound	identifications		190605_POS_5A	190605_POS_5B	190605_POS_5C	190605_POS_8A	190605_POS_8B	190605_POS_8C	190605_POS_14A	190605_POS_14B	190605_POS_14C	190605_POS_15A	190605_POS_15B	190605_POS_15C	190605_POS_31A	190605_POS_31B	190605_POS_31C	190605_POS_32A	190605_POS_32B	190605_POS_32C	190605_POS_OLD EXTR_1A	190605_POS_OLD EXTR_1B	190605_POS_OLD EXTR_1C	190605_POS_OLD EXTR_3A	190605_POS_OLD EXTR_3B	190605_POS_OLD EXTR_3C		190605_POS_1A	190605_POS_1B	190605_POS_1C	190605_POS_11A	190605_POS_11B	190605_POS_11C	190605_POS_17A	190605_POS_17B	190605_POS_17C	190605_POS_19A	190605_POS_19B	190605_POS_19C	190605_POS_25A	190605_POS_25B	190605_POS_25C	190605_POS_26A	190605_POS_26B	190605_POS_26C	190605_POS_28A	190605_POS_28B	190605_POS_28C	190605_POS_29A
14.22_788.6149m/z	14		108739	105264	113534	104574	105210	102338	109020	96622	92585.8	87093.4	85589.2	94196.4	175001	176210	212712	130335	213916	180146	108343	97841.6	91499.1	80751.7	91473.9	90073.1		104008	98076.3	89863	91628.1	100423	86384.7	107201	105004	102271	83546.8	97421.9	91045.1	105914	92288.2	101675	88462.3	94894.4	104609	210472	251352	238462	275749
11.15_707.4986m/z	13		1.11078e+06	977999	1.07347e+06	969240	623917	748889	333295	407530	417039	1.03021e+06	1.03152e+06	1.09594e+06	653475	653667	648275	163034	143311	193037	617229	526083	621843	485427	585908	523542		1.13731e+06	1.02518e+06	1.01417e+06	780680	744957	717118	788552	895863	833341	977778	1.07206e+06	793082	1.08551e+06	1.08882e+06	1.04861e+06	605497	630686	490640	911391	930620	922475	721439
8.56_729.4830m/z	24		71207.9	79138.3	87295.8	169657	160758	178752	70024.5	51488.9	64527.1	113281	115055	96720.4	118802	106779	93526.4	13067.4	22587.2	37080	82967	64601.3	52643.6	100935	101286	113098		111813	129051	125537	91272.2	105494	96436.9	94861.9	101927	85590.3	131938	145138	144646	102233	111994	111599	157873	142715	130392	128498	120058	117508	118112
12.79_853.6772m/z	15		132021	138218	117084	75158.1	73634.3	66492.7	69852.3	69497.7	71622.2	98018.1	87377.1	95413.6	98164.5	95984.3	79758.9	81607.4	121417	119686	68146.2	79766.7	84704.1	57700	80498.3	72673.7		101594	92359.2	123241	121497	104886	120804	109501	129035	127399	106687	102374	83825.1	110021	110085	119664	102296	93864.9	93161.2	98213.4	82954.6	81905.5	56099.1
6.93_621.4856m/z	18		19820.2	23369.5	16125.7	24494	22128.2	24077.4	26016	38764.5	16747.2	25212.2	21535.1	21497.3	20127.6	20165.8	11047.6	13109.3	4908.65	6679.94	29249.3	31078.7	27672.9	28389.8	31175.9	35657.1		18820.2	32505.5	22139.3	21856.9	27295.5	16577.9	12464.8	18719	17201.8	27973.7	25954.4	19373.9	23831.7	21332.1	11029.3	30620.4	26955.7	33968.5	12593.3	15283	22341.3	11742.6
13.66_794.6051m/z	3		587464	557563	547294	246628	209078	218051	85586.3	97619.3	92378.5	713334	658029	695052	243150	231900	269961	116207	110752	114177	256186	194569	268536	203921	243067	208961		421396	404642	340130	309935	352172	355763	641398	805641	633820	335752	320759	262016	460912	512167	339232	272620	242570	238900	334812	295876	324087	663114
14.65_974.6754m/z	10		150447	143125	148026	106712	118612	93931.9	47467.1	57125.3	60034.1	95101.8	83126.4	78615.9	121839	114267	114499	35510.9	33348.9	44934.9	89295.6	84091.9	83093.6	68215.2	91416.4	82951.8		96387.7	91403.1	86408.5	76236.3	65369.2	75335.9	136651	140794	143670	107959	107615	79840.3	143199	98853.4	96827.5	77543.9	69620.3	66461	84245.5	103407	121502	134735
10.64_641.5147m/z	22		39005.5	50540.4	42347.3	39026.4	34129.6	29183.4	21979.3	22416.8	31205.3	24819.6	31621.2	42241.7	30806.4	24537.7	27390.6	31576.7	47765.5	38713.7	21187.9	16134.2	23858.9	30523.7	28035.7	31352.4		37784.5	36154	38421.9	32212.8	27494.1	26150.2	37767.1	45255.2	49444.5	38948	50113.4	34260.3	39542.5	43127.9	43199.6	38560.4	33224.8	38914.5	28800.8	33334.7	21201.1	34921.9
9.21_732.5897m/z	1		3.55706e+06	3.11111e+06	3.24822e+06	2.82547e+06	2.25441e+06	2.04922e+06	514580	546162	525459	2.18243e+06	2.17557e+06	2.2404e+06	1.41182e+06	1.69705e+06	1.49249e+06	305723	242275	342539	1.4252e+06	1.42326e+06	1.74418e+06	1.05729e+06	1.36516e+06	1.1073e+06		2.78948e+06	2.57118e+06	2.43685e+06	1.73299e+06	1.61954e+06	1.62382e+06	2.70837e+06	2.69677e+06	2.53527e+06	1.45539e+06	1.36163e+06	1.26647e+06	3.09517e+06	3.14957e+06	2.80354e+06	1.10554e+06	1.11131e+06	948877	1.97564e+06	1.91231e+06	1.9189e+06	1.85046e+06
12.07_866.5840m/z	18		66295.1	53711	55981.4	29139.4	30699.3	26468.8	31151.1	31779.7	36221.8	39926.6	37448.7	49761.2	50224.2	44592.2	36502.8	29582.5	36363.3	40687	25758.7	30786.4	30353.2	26379.7	32895.4	27376.7		45079.8	41965.3	39932	37585	37223.3	42553.9	46190.6	34061.3	49885.8	47513.5	41251.1	36940	52095.2	43406.4	51192	34335.6	39880.3	36668.7	50833.2	52083.2	57750.9	37635.5
10.80_804.5883m/z	1		6.0522e+06	5.50968e+06	6.15366e+06	2.58165e+06	2.73356e+06	2.43163e+06	1.26848e+06	1.44954e+06	1.71093e+06	5.38463e+06	5.33412e+06	5.60661e+06	2.74357e+06	2.71964e+06	2.33469e+06	617231	810957	753995	1.66902e+06	1.45276e+06	1.65737e+06	1.41677e+06	1.93476e+06	1.4839e+06		7.86468e+06	7.25182e+06	6.3531e+06	3.34276e+06	3.2951e+06	3.16537e+06	5.63541e+06	5.95972e+06	5.49512e+06	2.94698e+06	3.03943e+06	2.525e+06	6.56646e+06	7.16435e+06	7.68566e+06	3.05081e+06	3.12667e+06	2.62727e+06	1.24531e+06	1.35338e+06	1.18298e+06	2.23781e+06
13.86_611.4778m/z	2		5972.38	8834.64	5998.48	8782	7304.19	8851.78	8174.55	8564.57	9028.91	7065.49	10808.8	6345.45	2426.32	5997.56	2525.45	7650.94	3885.33	4898.96	8465.63	3645.53	6444.7	7286.73	10626.5	4401.21		5350.85	10791.2	6327.23	5656.7	8111.43	8958.31	8021.87	4614.28	6807.33	6930.21	7244.73	8930.69	10044.5	9290.02	4194.73	6317	10775	8534.62	3289.93	3573.59	4244.74	2289.05
8.85_739.4671m/z	15		191199	170787	181415	257849	295797	308716	279397	289199	229498	236732	208310	200480	166508	165217	116654	205353	223706	235961	190394	232376	191458	197816	220782	216392		205284	220469	206451	222069	261980	232685	231762	204854	185584	240564	195695	212594	206199	231731	153299	217883	234063	279900	156513	160617	151239	107803
8.07_677.5469m/z	16		107225	88978.4	112611	48187.5	60158.5	43425.1	40299.3	38614.5	61615.2	74221.4	57123.9	61987.1	66485.4	72187.4	71269.8	45402.2	82166.1	53842	39101.8	29961.9	34729.7	32275	39406.7	31835.3		69217.8	58314.8	44323	51732.5	60241.7	66975.2	93581.4	90363.4	82792.8	52289.5	72222.5	57225.7	57376.4	56995.8	55294.2	61622	50129.4	45143.5	39189.7	52938.9	53398.9	70107.1
5.85_818.5686m/z	5		104323	123017	146820	99900.4	106956	77162.7	157254	134894	150047	100644	98961.7	117322	154583	135631	194720	376678	614340	451423	66738.8	61195.3	60993.1	59624.4	79669.7	70248.3		130080	133798	105480	80464.5	106517	117845	105344	99022	137259	87354.7	85309	89518	97894.1	100494	100931	126072	87432.8	87819.7	151430	190525	198341	273872
15.01_569.3942m/z	35		47180.6	45074.6	48552.7	62907.9	67783.6	67445.9	62874.1	72567.3	61268.2	48014.2	45491.2	47198.2	37594.2	46838.7	37083.3	50158.2	40775.2	48572.3	63818.4	72994.1	63883.9	62075.8	53206.3	62669.7		43114.6	47973.1	57582	60987.2	58305	56373	59202	48833.9	52626.3	47716.3	61090.2	52455.7	60255	52225.7	45391.1	51903	52468.4	69204.4	39926.9	36131.1	38490.9	37852.5
15.16_961.7123m/z	10		27485.4	29808.8	22556.9	31937.7	33792.7	30930.9	42643.7	28208.4	27129.9	22399.9	27129.1	25596.1	26018	22083.7	20321.8	24407.7	21798.4	26026.2	31622.6	30972.7	26722.9	25630.4	23975.8	33862.9		28039.4	26994.9	30038.4	25269.8	27465.3	28449.2	26937.5	27754.1	27169.1	22795.8	32476	26504.8	28063.8	22972.3	25829.5	16497.9	25448.4	29325.3	15028.1	19141.5	23301.9	23447.5
15.01_765.6359m/z	6		55787.4	72917.9	55606.7	64572	46512.8	62481.2	32362.7	38857	34332.3	54836.1	56761.7	59792.4	118687	106875	154263	29362.6	31361.6	32593.4	90471.8	72354.9	71901.1	56764	51593.8	56565.5		61342.2	62035.7	64157.2	68752.9	60298.5	59410.9	62011.2	66020.9	62007.2	70440.5	72638.4	55237.6	48280.7	55782.1	63431.8	44595.1	49698	47211.5	180332	270217	209258	188913
11.87_793.5191m/z	27		43288.8	36416.7	24405.1	39210.7	31508.4	21505.8	36530.7	34375.9	35298.1	52991.2	24599.3	41078.1	46535	25578.6	49893.1	59194.1	91370.6	114529	25756.2	24162.5	31109.1	27524.9	19628.9	31857.1		32837.2	37218.2	35129	34824.1	35576.3	51939.2	37866.6	55303.6	48716.7	44136.3	51649.6	30754.1	44917.5	62301.7	34320.5	41933.6	56618.6	46287	77552.4	80886.8	72932.5	51759.8
1.84_527.3813m/z	2		8036.17	8228.17	7154.94	9155.7	8258.28	10549.2	6359.74	6014.05	6331.42	6432.99	6838.25	7317.16	9560.45	11808.7	14223.8	22576.6	44950.1	28282.8	5507.46	7877.14	7824.83	7780.89	7141.76	6785.6		9125.61	7128.5	6936.64	8577.4	5066.52	8093.96	7185.97	6573.85	6475.25	8539.42	4656.41	7167.02	5148.06	6619.07	7733.09	6614.43	6056.54	6171.72	12632	13958.4	11787.6	19261.2
8.20_817.7060m/z	6		10102.7	12554	12909.3	15806.8	19576.9	16156.7	3997.29	3616.09	7957.1	11679	11011.7	17647.6	17059.5	14621.6	15624.2	16960.7	18555.9	20338.6	9807.28	5994.12	7103.62	5771.42	6438.34	9053.07		12892	10342.1	8843.22	7877.83	17806.1	13924.3	10317.8	7075.06	8256.09	15071.8	15709.7	10872.2	15918.2	11545.6	16796.6	13012.4	16139.4	17290.1	16134.5	18841.9	21264.3	20470.4
9.79_746.4815n	10		725382	725610	815900	735680	642929	594816	692017	849647	923423	857673	785198	850186	820174	797605	888240	564233	705034	719220	390228	357481	355251	538278	719655	587139		790592	678437	634069	608068	601234	612048	859812	993993	876662	901471	954497	759767	672906	775853	796255	885468	845949	644528	715809	723821	707140	986092
8.43_821.5770m/z	8		128802	169580	132468	133557	190944	141841	132761	100246	82675.4	135214	151662	162241	160608	132771	130067	136962	101275	137725	188572	290178	268952	123629	174544	193516		155680	127109	157753	197405	170678	143515	146212	186547	172568	152605	118829	129418	170685	156605	200738	112159	132091	186565	174952	142040	155592	174600
13.30_759.5299m/z	5		114817	104132	113626	82074.4	57212.2	67799.8	74258.9	95240.6	101094	139268	115577	130685	215878	209048	218358	229904	318732	349116	82371	81733.9	90018.2	82663.3	93021.7	77495.3		114452	100301	91065.6	93110.9	111232	107436	116555	132011	103782	96166.3	116365	89917.8	111463	117017	113373	127727	142296	116619	200725	227311	220641	283656
15.72_917.6732m/z	3		18696	20794.1	15286	21962.7	20269.5	24558.1	26955.7	22743.6	25742.8	13666.9	15033.5	14278.5	15125.2	19958.5	12619.8	16292.9	16149.3	18582.7	23693.9	22165.7	21663.3	16240.4	14314.1	17044.9		24760.4	20487.4	30301.7	12386.1	18423.2	17922.5	17298.5	14059.2	14046.4	11790.1	15457.8	11886.5	18937.9	16562.9	10465.6	20914	17953.7	26493.8	11728.5	15317.7	10624.2	10852.2
6.77_732.4705m/z	1		4.33161e+06	3.97303e+06	4.20233e+06	3.99158e+06	4.04327e+06	3.53922e+06	4.98661e+06	5.1131e+06	6.02126e+06	3.30383e+06	3.386e+06	3.61576e+06	2.18444e+06	2.677e+06	2.4354e+06	2.34367e+06	3.22866e+06	3.67948e+06	1.46185e+06	1.22467e+06	1.51073e+06	1.45816e+06	1.60302e+06	1.7582e+06		4.07775e+06	3.24031e+06	2.76783e+06	3.76577e+06	4.77388e+06	4.64672e+06	4.27947e+06	4.23519e+06	4.10255e+06	3.73968e+06	3.85497e+06	3.47384e+06	3.379e+06	3.80586e+06	3.90949e+06	4.62678e+06	4.53946e+06	3.6005e+06	2.97924e+06	4.07281e+06	3.48166e+06	2.60926e+06
9.72_820.7320m/z	3		37962	82148.1	47814.2	26983.6	30280.6	17028.7	39318.6	61620.7	54781.5	25358.8	27377.6	35387.2	46190	24614.9	51466	38583.2	76436	63623.3	11824	8830.34	12868.8	14117.7	8498.05	12846.7		42877.5	28238.9	28089.9	39451.5	21627.3	30668.8	33924	55571.4	47557.3	35310.2	43783.9	24916.1	38501.7	38677.9	68619	40044.2	40146.9	43849.8	45198.3	43981.3	46078.4	64377.9
1.62_471.2864m/z	21		10250.5	9187.86	8261.13	12774.1	7078.64	9267.92	4794.64	3500.86	4804.34	6739.86	5323.66	7292.65	11780.4	12060.5	19452.2	4705.73	7626.37	7178.08	6927.28	5615.77	7428.31	4432.22	4653.69	4802.16		7743.64	5663.53	6879.58	4169.74	5188.92	4420.76	35946.3	29169.2	27136.6	6487.87	5503.65	4873.06	8602.63	8536.5	7296.01	2790.28	3872.43	1246.76	10804.3	14819.6	13361.4	19718.1
7.06_647.5012m/z	18		16798.7	18834.2	8096.9	22738.8	24372.6	26923.3	25956.6	25168.6	9120.17	17314.6	18600	22481.5	13278.6	17949.3	10359.7	15101.8	6629.61	16294.7	26306.2	28658.2	15981.1	28457.7	23202.2	24579.1		17473.8	21727.3	23944.3	20376.9	26539.7	19629.3	14659.7	15575.2	20154.3	21096.2	17727.5	19733.7	14046.8	22891.9	18764.7	21781.9	22622.8	29140.4	4607.32	8403.99	6212.99	6755.36
14.38_778.6076m/z	1		51094.1	57724.1	48246.8	72464.1	78333.6	67730.8	61693.2	62327.3	52175	55161	56507.7	63171.1	70695	74282.2	53450.5	73194.1	66756.4	80526.6	78050.6	106679	85327.5	66742.4	67861.5	71543.8		54987	60046.2	64807	71088.2	71100.8	55260.2	63799.4	63289.3	70173	74031.9	70869.1	84393.3	63799.2	63221.9	70233.9	74089.6	60887.1	68834.7	48916.9	67765.6	64381.2	58858.3
9.57_717.5328n	4		6.45783e+06	5.13335e+06	6.30314e+06	3.24314e+06	4.73596e+06	3.39565e+06	7.62401e+06	9.74827e+06	1.14783e+07	4.45814e+06	3.96934e+06	4.29039e+06	6.81757e+06	7.01847e+06	6.96561e+06	1.25658e+07	1.91487e+07	1.88407e+07	2.90623e+06	2.71417e+06	3.04255e+06	3.38539e+06	6.73729e+06	4.05258e+06		5.19311e+06	3.85728e+06	3.394e+06	4.19096e+06	5.17312e+06	6.37965e+06	6.75043e+06	6.51086e+06	5.60488e+06	5.57396e+06	5.39314e+06	4.97771e+06	3.49751e+06	3.96574e+06	3.30349e+06	7.84157e+06	7.34706e+06	5.43567e+06	8.92407e+06	1.04133e+07	9.00677e+06	7.83757e+06
10.22_774.6935m/z	2		2.81786e+06	2.72169e+06	2.89327e+06	2.16378e+06	1.84594e+06	1.65614e+06	1.44986e+06	1.74136e+06	1.91951e+06	2.20623e+06	2.12909e+06	2.0548e+06	1.97411e+06	2.15347e+06	2.19567e+06	1.69135e+06	2.2068e+06	2.11733e+06	832986	754976	930319	981862	1.6749e+06	1.04947e+06		1.95092e+06	1.6491e+06	1.56508e+06	1.6005e+06	1.54584e+06	1.62293e+06	2.3419e+06	2.91374e+06	2.33057e+06	1.89287e+06	1.99013e+06	1.50099e+06	2.17074e+06	2.24177e+06	2.23102e+06	1.91575e+06	1.76426e+06	1.40665e+06	2.50887e+06	3.02729e+06	2.88676e+06	2.61594e+06
6.28_693.4483m/z	19		67564.9	69924.4	69017.3	39113.6	36132.9	39941.2	20412.2	28610.9	30753.8	39691.9	44005.3	46172.8	16830.3	21593.9	27573.6	29291.9	39787.4	43913.8	43777	36408.8	39314	23463.5	27671	29304.2		44374.8	40882.8	39952	52635.7	75553.2	65649.9	80348.4	100274	87091.8	39787.6	36086	32075.5	33023.4	41583.4	39550.7	34815.2	28229.1	25081.6	32034.2	34508.9	46921.7	44871.1
10.80_747.5109m/z	4		170814	223730	174434	215982	248400	237912	197445	221591	181888	131047	137772	152382	102422	78792.2	96735.8	91929.4	79313.9	111103	236906	246408	205313	199020	179279	223218		150151	165138	178083	227815	191406	203562	157801	249699	177063	183369	207544	162543	151769	146596	187651	180178	204894	204673	139703	114550	140076	104333
1.84_387.3105m/z	4		11482.3	13000	11612.4	20292	15164.2	18516.7	14108.7	16493.5	16447.2	13939.7	15158.7	13823.2	15998	26829.4	27178.7	42074.1	103229	33162.4	17304.8	16332.2	14260.6	12368.1	12582.8	9428.46		17877.1	9668.47	15409.9	14394.2	14781.2	12788.9	10503.6	14034.2	9556.59	10230.3	14347	10702	10058.3	12640.8	16377.4	19258.2	11369.4	13307.9	20377.4	41268	27874.6	27402.4
12.36_761.5877m/z	29		254375	211856	223538	159737	148206	132260	107355	110853	115279	177649	158993	155699	290138	272248	336079	286369	468741	395142	125621	129283	137844	95260.3	144780	116276		220754	174467	145691	152421	167559	167262	200912	240424	226383	179363	170775	150172	162647	177616	201169	146762	169687	144905	340735	410517	392660	458629
0.97_568.2779m/z	1		4803.03	8051.04	6416.72	7068.4	2781.91	8778.22	9168.11	22855.2	25485	9206.7	5728.38	5398.61	5723.84	9620.99	9890.42	61142	84878.1	59347.6	6138.22	3629.64	4623.56	6301.21	7632.37	5626.06		6139.45	3812.82	5173.35	8092.53	5417.79	5651.68	5064.89	8131.13	5689.56	11251.8	7659.48	8593.46	8644.33	6692.64	6783.56	11296	7621.65	6956.84	19100	34365.2	27153	18106.4
13.57_794.5428m/z	4		235751	213091	206424	149513	108023	127681	124283	137338	137440	221323	227782	217275	335799	280234	294891	123836	155014	162524	126328	198968	138238	201637	227064	208467		246243	274670	262726	203130	209414	191562	192695	232735	213642	212318	204084	185720	248737	265156	350464	194233	200757	147527	178870	502512	187750	180921
13.86_760.5856m/z	16		155068	126879	147384	121372	124722	122937	129395	142404	130835	154567	134190	130414	197974	302333	209421	314129	515879	399533	98899.9	108648	104204	100266	165587	115048		129400	131035	126992	132938	131656	141151	151188	155625	137965	146349	131289	135594	121569	136112	149449	118207	144702	123772	232245	252757	268890	284402
8.56_609.4606m/z	7		128833	120004	131912	253742	219638	232593	84221.5	80887.2	104475	141371	150218	124140	109359	94056.4	107546	31787.4	25614.2	37689.9	102469	82559.4	82024.1	148682	165339	204262		163259	158929	176755	122635	145566	104934	76290.4	112845	112699	202026	248303	179561	139243	180580	156799	252045	261984	192779	127258	120469	112615	109727
0.61_429.2722m/z	2		14417.2	8768.59	6159.85	237449	170115	165616	72231.3	57011.4	77411.2	39713.3	19937.9	22678.1	30781.2	31846	20763.3	98554.5	13467.9	23543.1	11978	16855.4	19040.4	10947.2	28020.8	9704.31		25105.7	12074.2	12717.8	55732.9	21411.7	33196.2	13578.5	33092.7	25801.6	50622	48640.6	46806.7	11952	13303.7	8611.85	12253.2	10342.1	13213.9	22022.4	23594.1	21151.1	7237.86
14.80_635.5615m/z	14		41899	38258.8	43155.7	62951.8	57347.7	56410.2	66338.1	70988.2	54652.8	44805.6	45220.3	47504.7	31701.9	37041.2	35084.8	27318.3	29558.1	42421.9	76794.4	76555.4	70776.3	55996.3	50677.8	56186.8		44305.6	52571.3	51476.7	48136.8	55250	53386.8	52018.1	36896.8	39085.4	44605.1	41159	67674.1	49775.2	46786.3	39447.7	49696.1	47537.5	63267.8	51866	50723.6	46663.4	52471.7
7.64_766.5418m/z	13		2.27773e+07	2.06573e+07	2.28429e+07	1.7701e+07	1.98029e+07	1.65881e+07	2.38466e+07	2.71314e+07	3.31992e+07	1.61834e+07	1.53646e+07	1.57394e+07	2.93603e+07	2.98601e+07	3.00134e+07	2.59191e+07	3.51676e+07	3.27872e+07	9.50278e+06	7.53221e+06	8.25178e+06	1.20772e+07	1.49387e+07	1.21234e+07		1.89959e+07	1.62536e+07	1.45988e+07	1.62989e+07	1.85629e+07	2.06172e+07	1.73941e+07	1.87343e+07	1.66795e+07	1.99308e+07	2.19579e+07	1.74272e+07	1.4045e+07	1.64527e+07	1.61941e+07	2.69902e+07	2.49342e+07	1.96435e+07	3.32625e+07	4.01233e+07	3.50245e+07	3.72942e+07
9.28_875.5742m/z	15		2666.58	1650.11	0	12195	16066.3	17717.4	29415.3	26446.7	27171.2	5748.47	3156.73	9676.81	5794.14	2362.24	0	16382.8	12727.6	20087.3	10143.4	4777.7	3446.54	15129.5	8243.94	10459.6		16233.2	3328.07	17666.1	11302.3	17786.7	11320	2676.92	9446.81	0	9520.43	3827.53	6160.51	9453.83	6206.11	2184.8	14917.1	5717.2	12307.1	4634.7	0	1882.94	4465.89
12.72_639.5036m/z	9		98868.6	77821.8	82683.9	32155	33708.8	15649.6	18715.9	19087.6	14204.9	65812.8	44798.2	47729.8	37669.7	18830.4	31036.6	12030.6	8723.53	19963.4	27163	21248.5	35324.1	13042.4	32199.7	16557.8		54579.3	74610.4	43542.3	40349.6	48270.7	27865.4	25997.5	59870.1	46371.9	24716.9	18401.7	19101.3	55737.9	47666.6	38847.7	23487.4	22838.5	33278.6	34555.1	52813.7	48470.7	71156.4
8.43_570.5234m/z	0		64449.3	65341.9	57070.3	52052.2	68259.5	65525.3	37374.7	46571.8	34045.5	58429.1	59692.8	50493.1	63302.5	62993.6	40521.1	49726.7	42410.1	58432	76595.8	113916	120374	73468.9	85398.2	99353.1		58104.1	49892.1	61421.5	69655.1	66681	67497.4	50496.1	60267.3	74787.8	55304.5	53146.2	56510.6	64391.6	57230.1	59858.8	53646.8	55991.4	76441.3	63300.2	44310.9	47855.7	49276.3
14.29_601.5164m/z	0		26245.6	24956.4	30856.2	38292.3	39519.7	39278.8	45995.1	42931.7	44083.2	34546.6	49029.7	38551.3	35755.8	32863.3	31453.4	47786	53473.6	54278.3	38663.7	38672.1	32724.5	34947.1	33037	36404.7		27080.1	34011.9	29841.3	41455.5	36458.4	38644.9	40381.3	24999.9	28893.4	32920.3	43134.3	67481.5	33695.7	30748.8	37263.5	42848.2	42305.6	44228.7	33366.5	34404.6	32048.7	36653.9
10.57_846.6336m/z	0		72408.8	81061.2	63600.2	63480.7	76594.6	51742.5	94304.3	115956	108919	72958.7	70647.2	56786.5	47359.9	51408.9	35036.6	71569.9	63735	84444.6	46115.8	61080.7	69936.5	56684.7	64893.1	69887.6		64706.8	55203.9	104040	77338	94676.3	83444.6	75765.2	81510.2	88066.3	54199.5	82740.8	64031.4	81191.3	56612.6	78077.9	97987.3	97049.3	107854	22899.4	25945	40674.2	29468
6.50_805.6558n	0		2.50948e+06	2.26424e+06	3.09623e+06	2.29746e+06	1.70488e+06	2.3301e+06	1.26454e+07	1.12656e+07	1.30459e+07	2.71814e+06	2.77867e+06	2.72221e+06	1.76045e+06	1.69531e+06	2.09242e+06	7.25038e+06	9.68857e+06	8.59859e+06	1.54057e+06	891126	1.06527e+06	1.20809e+06	1.58108e+06	1.56909e+06		3.47888e+06	2.01065e+06	2.05548e+06	1.88468e+06	2.69959e+06	3.66152e+06	2.52053e+06	2.63737e+06	3.01608e+06	2.93129e+06	3.08695e+06	2.54054e+06	3.19203e+06	3.1385e+06	2.98608e+06	4.59719e+06	4.41401e+06	4.38125e+06	2.41188e+06	3.2312e+06	2.36963e+06	2.85739e+06
8.29_673.5045n	0		1.4711e+06	1.28456e+06	1.41089e+06	1.28927e+06	1.50972e+06	1.19641e+06	680294	826513	974468	962526	868728	956765	1.64253e+06	1.71204e+06	2.22968e+06	595161	903437	911199	922990	746789	950121	569858	975329	656485		1.35282e+06	1.0734e+06	985716	919918	902364	1.01865e+06	1.25877e+06	1.41968e+06	1.13617e+06	1.34137e+06	1.42274e+06	1.11878e+06	738589	850869	915986	1.22e+06	1.17266e+06	802621	2.13495e+06	2.70372e+06	2.34782e+06	1.78484e+06
11.15_759.7300m/z	0		249842	276098	256857	171599	145995	150470	298020	340286	350648	225095	141117	163740	214409	202196	168716	526279	461420	554306	132108	105456	151343	69764.7	134424	138974		263874	209118	194569	238147	186214	351557	153295	227208	241532	196171	141145	140662	223268	285247	304249	161157	176634	205793	197355	203095	170082	190934
12.50_746.6555m/z	0		295839	247881	290413	70414.7	64724.8	66233.9	93713.2	142898	144484	181718	163646	184196	234950	208460	278448	310105	521809	487054	134990	125582	168048	118021	300612	162493		272527	172222	170752	146095	130304	173950	264884	372532	268422	242203	206417	161447	131076	163582	193300	270343	238440	157130	321591	364757	345675	374526
2.20_465.3221n	0		193166	162201	158364	157644	131744	109329	149934	189917	219657	184513	169202	166359	193382	271521	384899	367429	801648	549158	129574	140158	176165	114523	168936	119132		159647	115844	103671	138741	126769	164145	142586	172041	143454	139398	142920	107302	165105	192531	183748	164672	157218	121639	214089	300804	255146	361482
13.15_649.6018n	0		46458.2	34655.5	47082.7	23619.8	27212.7	21177.4	23846.1	19153.5	22125.9	47048.4	29864.4	43143.5	40246.6	43263.6	42619.8	22576.2	32127.3	25157.3	41801	39353.8	33710.4	24718.2	33021.3	21058.6		36021.3	41830.6	31368.4	24319.4	31770.7	30238.2	56236.8	36644.4	49852.6	26657	33597.6	38417.3	35587.6	42903.5	23333	35073.1	31945.4	34568.2	39593.7	35368.1	50503.8	53473.9
1.91_481.3174n	0		99539.3	94747.1	91229.3	78049.8	69931.7	77298.1	201045	234964	277678	67597.2	81121.1	80848.5	130667	156684	189644	840313	1.58551e+06	1.16837e+06	122285	114936	117315	102499	113124	89740.5		102090	70267.8	78612.5	99277.3	99823.1	133796	86232	99749.4	93410.1	87256.3	98473.2	68169.1	61213.6	66697.5	79749.4	146018	118402	106589	138908	177280	174111	188103
8.49_860.7310m/z	0		46926.4	46499.2	46182.6	41952.4	33427.9	30813.7	108277	130903	158008	50073.9	55863.7	41523.3	33426.7	33279	36630	36141	49356.2	40949.9	12486.2	16716.3	26778.2	33766.9	33200.2	37243.4		56453.9	46444.4	45210.3	39464.3	41744	38864.5	35440.6	52222	50262.7	42585	57567.1	44850.5	60606.2	55764.6	67527.6	97330.3	138061	87155.6	30367.2	46533.2	62735.3	31125.9
5.43_599.5835m/z	0		55214	44904.4	50989.6	34858.5	29747.2	23569	49343.7	43461.6	97292.3	45011.6	47120.1	48035.1	79915.3	60995	103979	101942	213892	155306	15224.1	17892.8	20149.9	19298.8	22531.5	22303.1		43003.1	27365.9	18011.2	43435.2	31910.7	73546.9	87291.9	51300.2	76490.8	48559.2	44664	46887.2	32090.2	30571.7	45433.5	77095.5	78497.9	55121.1	63062.8	69556.2	69775.4	95036
4.98_165.0915m/z	0		3442.5	3297.13	2739.81	3404.37	2934.07	3463.96	3826.07	3084.63	4931.16	1835.13	2324.46	2510.49	2351.43	2007.36	1186.47	2095.09	6119.12	2741.51	1326.61	1244.07	1309.93	2236.37	3068.57	2243.41		3115.98	2716.5	2073.32	2870.98	2271.64	2075.06	2863.58	2204.64	3371.62	3064.73	2205.28	2091.23	4646.17	3866.61	3310.45	3154.18	2952.04	4137.55	2548.02	1814.92	1488.65	2496.05
7.78_385.3417m/z	0		35924.8	30962.9	38447.1	30376	30396.9	30377.5	55051.9	60975.5	81479.8	31134.7	29710.9	29673.1	29931.5	28520.4	35784.4	65249.8	104137	78609.3	14712.3	12940.9	13877.6	13164.7	16969.7	15468.7		35865.8	31468.7	32180	25692.1	28643.6	32327.4	32635.3	38710.3	32952.1	35119.9	41550	33514.2	31722.3	30344.9	33191.3	48478.1	43201.2	39010	26802.6	29928	31547.8	29389.4
10.93_629.5504m/z	0		1.72825e+06	1.61666e+06	1.82382e+06	807160	818307	766005	2.22235e+06	2.80921e+06	2.86759e+06	1.28578e+06	1.20729e+06	1.32742e+06	1.06527e+06	918926	1.09088e+06	5.02374e+06	7.51621e+06	7.39971e+06	772812	770695	869356	959981	1.31167e+06	961519		1.4895e+06	1.37039e+06	1.13102e+06	1.3194e+06	1.45061e+06	1.58679e+06	2.22961e+06	2.37681e+06	2.34415e+06	1.42853e+06	1.42925e+06	1.14662e+06	1.00831e+06	1.11576e+06	1.1906e+06	1.45783e+06	1.54937e+06	1.28842e+06	1.2863e+06	1.44332e+06	1.31178e+06	1.29178e+06
8.36_706.5763m/z	0		92633.2	100935	108798	61503.9	63690.8	34916.4	26200.3	45086.9	40593.5	52597	58793.2	57107	40692.1	48399	53372.1	31225.6	40196.9	29382.5	32329.4	39323.7	50790.5	32001.3	39912	36280.3		67375.5	58618.4	45879.4	51552.4	46848.7	48565.1	69431.2	64285.2	52826.7	44332.2	54297.5	39467.1	72201.9	65030.1	80224.2	56072.8	62240.1	42812	65793.5	61643.1	72175.8	36622.6
8.49_559.5086m/z	0		252627	244440	257960	367403	318140	347017	171847	182188	157247	233032	220282	228004	127663	113491	114796	17125.5	8061.74	19257.5	207334	161939	181545	185542	226294	203392		283269	302025	292701	225309	213801	186821	206699	204925	188802	308871	321737	259663	196576	186088	196556	251846	211261	199114	198313	184507	203519	98621.5
12.01_614.4443m/z	0		2830.49	4965.75	7051.47	5036.69	5794.61	7196.82	6973.07	6260.11	5317.89	5025.1	5439.27	3421.34	5244.72	4956.55	1949.62	2915.65	805.62	4539.03	4732.07	3442.78	5563.1	4016.88	2346.07	7601.26		3389.93	3508.75	2423.54	5681.79	8219.2	3564.13	5041.08	6690.72	5080.69	5591.58	3818.07	6183.09	6899.95	7172.66	8306.34	2582.75	3565.63	7856.51	1630.38	201.493	2856.77	4059.77
7.64_625.5186m/z	0		6.51954e+06	6.1528e+06	6.85475e+06	4.25615e+06	4.77155e+06	3.5574e+06	8.88742e+06	1.01353e+07	1.36678e+07	4.24167e+06	3.51526e+06	3.90613e+06	7.81396e+06	7.19278e+06	9.74052e+06	8.38309e+06	1.45657e+07	1.10369e+07	2.50031e+06	1.58454e+06	1.96654e+06	3.83679e+06	4.18441e+06	3.53079e+06		5.37929e+06	4.16814e+06	3.73943e+06	4.54716e+06	4.91965e+06	6.39737e+06	4.61859e+06	5.27587e+06	4.33849e+06	5.44048e+06	6.78453e+06	5.22427e+06	3.2552e+06	3.70091e+06	4.02122e+06	9.03628e+06	8.03225e+06	5.67484e+06	8.67231e+06	1.19567e+07	1.02679e+07	1.09319e+07
7.06_452.4465m/z	0		40076.1	45163.9	36744.8	18599	16171.2	13088.3	2551.73	4211.68	3943.36	27452.3	25905.1	22341.2	17400.5	17943.7	10609.7	400.882	0	0	26115.1	20695.2	25452.5	27541.6	32261.8	24696.9		26063.4	24189.3	18219	8495.02	8012.67	7999.29	32114.5	29949.9	33882.6	26853.6	23251.9	29181.8	23278.1	26650.6	28044.4	33174.8	36550.3	20012.3	11634.3	7291.64	10096.5	12471.2
8.56_609.5241m/z	0		4.08646e+06	4.32588e+06	4.32758e+06	7.31027e+06	7.26921e+06	7.12009e+06	4.34316e+06	4.65621e+06	5.11811e+06	5.00091e+06	5.00185e+06	5.30495e+06	5.71163e+06	5.30304e+06	5.28692e+06	3.115e+06	4.33096e+06	3.96461e+06	3.16061e+06	2.3489e+06	2.45801e+06	4.69467e+06	5.32397e+06	3.93904e+06		5.24596e+06	5.35861e+06	4.85538e+06	4.67226e+06	4.86464e+06	4.50876e+06	4.28253e+06	4.29184e+06	4.06749e+06	6.58715e+06	7.64771e+06	6.12623e+06	5.04618e+06	5.39884e+06	5.39828e+06	8.57376e+06	7.65828e+06	6.81439e+06	5.52535e+06	5.78625e+06	5.19065e+06	5.14877e+06
0.61_282.1684n	0		204639	290392	127411	67193	199002	92516.7	303496	408350	253298	151799	125297	150831	118051	67297.8	112774	76526.6	298167	133208	218293	496666	469393	227806	311315	386009		350527	517282	125819	284286	310942	98610.3	198743	269243	223190	135943	134933	205520	183559	151107	139683	207281	197209	271995	86107.8	57797.7	59622.2	135626
5.99_756.4834m/z	0		483561	477165	458612	424176	487249	381064	386941	493330	595109	255080	216269	264739	370931	373852	561943	551019	804637	665440	257330	211786	224090	134585	217592	159797		384681	278009	268450	363204	323803	402874	414961	441013	458462	266927	254246	227478	271346	277356	195557	228277	286273	175602	631503	824138	747291	636236
13.93_745.5927m/z	0		484343	451108	431394	412980	386410	422197	459671	423333	415993	452988	453959	466675	344094	342833	293805	254000	252311	290545	604867	603111	596129	512558	537847	537017		464771	437111	461528	408393	423312	400341	470804	521883	478498	452542	425428	446363	498021	515623	482898	399551	405673	440888	470658	467905	470130	471700
9.72_714.4712m/z	0		176700	142918	183856	125670	80333.1	85552.3	71889	60996.2	70495.5	120034	108559	130841	65021.9	60219.4	57820.6	15246.6	22120.1	20349.3	74201.4	61935.7	82283.6	66097.8	92709.9	62147		169876	133408	122345	54700.2	103022	84315.4	144330	118459	133386	88321.2	127333	91933.9	94992.9	130985	101250	90576.6	64522.9	98738.7	113785	123563	109785	111732
5.49_779.4671n	0		55741.3	59528.4	66721.1	61609.8	62831.1	70899	95388.9	105238	99806.1	45220.8	43095.5	43055.2	94974.5	136256	160858	478284	797637	567740	29508.5	23533.6	28234.7	24018.1	37412.9	27781.2		50407.5	58621.1	47036.5	40052.7	62336.9	41868.4	89163.3	61614.2	75407.4	61786.3	58319.7	53179.9	52235.5	54064.7	52500.5	62064.7	55960.2	47370.8	152111	244066	189993	216444
9.36_566.5536m/z	0		18150.8	16987.7	14471.4	15143.6	13573.2	14401.9	16119.1	15767	13511.2	31736.5	30854	24104.5	9742.43	9314.37	4430.18	6717.11	1482.64	6080.65	20408.1	28813.8	40269.2	30704.6	41680.9	33006.4		13812.9	12483.6	16655	27275.5	25191.6	27075.6	20349	22741.9	13755.2	18357.5	12804.7	16986.6	34808.9	26561.8	29206.4	20499.6	24975.9	24044.3	7344.94	5390.01	4929.28	6083.02
6.34_187.0604m/z	0		30774.6	34513	31382.3	45189.9	45644.3	46254.2	21798.4	25001.7	18478.4	40388.6	49547.2	43741.2	36259.3	34816.4	23587.7	28034.5	16212.3	36601	45735.7	52961.6	46477.7	54460.5	47067.6	54569.3		39812.6	46126.7	43355.4	43750.1	43225.4	37601.5	37987.5	37164.6	44475.1	37254.9	40364.2	36821.9	40481.2	39932.2	37394.5	33791.9	34183.7	47701.3	37372.3	24311.9	32005.6	28143.3
14.87_987.6872n	0		906337	837267	923049	747048	924811	723064	435454	441403	501037	841208	858027	836449	1.0907e+06	1.01979e+06	959553	378758	438318	465904	653853	693788	678114	579811	779615	663036		658456	629938	626980	745876	775072	766486	1.08813e+06	1.2312e+06	1.5468e+06	1.05019e+06	1.09237e+06	870957	810110	861788	770568	694872	707244	627744	948840	897458	260518	925187
12.50_613.5555m/z	0		965433	839151	916851	288210	304112	261905	215242	258595	262856	613531	593506	565506	786801	837998	1.16103e+06	2.25387e+06	3.18633e+06	2.52673e+06	544796	474502	596794	372081	628017	407986		684460	555408	454235	525130	586230	657859	734992	936854	847780	639187	531939	475511	432035	512855	554182	557809	681778	486279	1.10666e+06	1.40955e+06	1.18226e+06	1.58395e+06
9.63_823.6253n	0		818571	722514	879691	440497	439666	452487	444308	485976	490142	500715	530005	546539	389813	356472	513377	1.02485e+06	1.86767e+06	1.16634e+06	345305	298156	265799	318397	306223	282004		584184	478509	501332	424426	448934	467562	490046	490877	520150	433461	407387	362783	562640	593603	481753	444702	460510	447191	389307	485611	545393	863408
8.56_292.3001m/z	0		682084	685846	721971	941405	936152	861568	575989	717798	895373	631313	613282	669478	617325	614869	900785	412449	618820	541831	293391	204392	212731	475510	604025	549345		825476	769098	625934	542030	631157	653820	535884	596957	516775	912088	1.09371e+06	757746	599691	678846	738103	1.30991e+06	1.10034e+06	733429	630557	1.01441e+06	797177	922717
3.91_332.2677m/z	0		2500.67	3436.36	3036.48	3767.61	3254.21	4079.38	3352.96	4612.36	3501.83	3400.55	3518.95	3065.18	2871.6	2369.78	2611.69	3190.89	3482.14	3409.58	3407.27	5400.91	4996.71	4495.01	3428.49	3299.01		2969.59	3758.59	4269.5	4654.63	3966.83	3013.7	3784.41	2938.76	4228.08	3258.06	4247.28	3017.74	3282.77	3609.95	3465.45	3115.95	3724.43	3054.62	2748.83	2471.65	2677.86	2303.98
5.13_883.5349n	0		334376	298889	321694	147452	105825	102542	525232	442358	792804	300503	289426	292576	519193	486518	711131	486556	1.08377e+06	643461	149274	146681	155434	126907	157262	135107		326061	252489	194254	280421	307699	426998	343525	251815	302197	240833	245903	209003	295688	334434	365053	497060	458942	346545	464675	625474	583322	911123
16.08_852.7051n	0		336105	335769	345035	393217	444323	440559	403320	436234	393574	367220	355926	376164	318274	302273	295317	365832	341949	298987	525509	585694	458534	410114	371864	418532		340114	395157	443616	370703	391075	343101	316157	324161	344936	341144	326785	360975	353640	309362	276755	313359	353420	417116	285085	251700	240747	482443
1.55_437.2910n	0		188889	162606	161682	197064	184041	144097	74121	84208	98819.9	140598	137321	127220	177961	244223	330184	111150	214564	160986	103483	103304	120142	87721.8	120329	87921.2		128360	97357.6	92170.4	117944	114337	120316	131477	168806	137077	127218	118761	93450.1	129333	151148	149878	124278	118633	89640	219562	316003	266026	271732
13.30_466.3293m/z	0		33085.8	31585.8	32428.8	20252.9	16355.3	16135.9	19111	27277.4	27208	46563.6	38432.2	38340.5	32790.3	43373.6	40462.3	35420.3	59298.8	62950.4	28446.6	28779.9	36527.8	30973.4	46438.1	32377.3		41414.5	36660.5	29410.9	26791	30047.5	30225.3	33205.5	36923.4	29568.4	32401.7	26556.4	28025.9	27398.9	43851.7	35796.1	46224	46390.8	33422.1	19804.7	34290.4	32903.8	54177.8
9.79_573.5242m/z	0		299070	279850	320811	208013	139207	151385	68762	80084.2	88004.6	204872	202087	222586	147470	141779	149789	24273.6	25404.6	35549.6	132462	111157	133669	113662	177241	131563		290964	252970	199530	152669	142076	148530	230650	254306	237661	185770	199429	164350	194225	205522	214750	135498	132045	100765	231782	258824	233339	230926
2.11_304.2405n	0		22812.3	23719.9	20642.6	8767.38	7854.39	7444.09	13071.3	13798.1	15359.8	22664.9	24294.3	21348.5	16082.4	17479.9	15207.2	20769.2	27377.2	30835.6	19138.7	17972.1	16877.5	20879.8	22195.7	21257.1		19041	18133.2	14204.3	13805.4	13168.3	13872.2	19697.9	18479.9	20975.2	16598	21048.6	18226.7	25754.7	21503.3	22720.2	17253.8	13876.9	13690.5	23716.5	25437.2	24105.5	27552
13.80_342.3719m/z	0		49561.1	46852.3	48521.2	52526.5	46946	47734	49046.8	44411.1	39013.2	53713.5	57858.8	49118.9	39613.6	45515.5	41078.2	21360	22912.2	25355.9	56837.3	68482.2	63283	67427.8	63164	65948.7		48728	48005.6	51630.9	50159.6	52030.3	46612.5	48734.6	47868.2	48787.6	41158.7	41435.5	44675.7	52724.8	50950.3	49797.6	48092	49331.4	49323.8	48205.2	44237.4	42273.2	47108.9
7.93_863.5625n	0		421850	373686	375468	174739	214053	184064	179969	158929	215497	302758	320970	328689	265626	265820	294447	156254	177101	183573	120654	133865	138570	120673	159919	135819		317633	306409	236465	196855	193051	240785	306383	260793	312881	272063	259739	220790	345695	346012	388537	229650	253301	206665	165510	147100	146144	222626
14.74_739.6362m/z	0		109992	94234.9	100555	122225	120552	141352	150124	140582	139128	129129	138879	147640	95648	142407	68052.2	91899.9	101391	108190	119147	136905	123692	116123	118532	121569		111099	110691	117942	114902	126232	123214	137241	126790	123871	126843	129979	176843	134433	125989	110313	119776	120334	144130	96105	81020	90706.8	96534.6
11.65_524.3709m/z	0		228247	181142	220451	130203	102570	99036.8	82065.5	88262.7	115809	143229	116884	130931	115455	125096	175898	92161.4	169275	128013	65120.4	58339.1	71922.8	74279.5	101478	87230.3		177062	126850	105291	108134	97336.3	116529	152378	212221	143736	155316	145181	105908	128291	165005	148346	135251	137390	104826	114082	173685	164082	188824
14.58_784.6652m/z	0		76179.9	87923.5	74880.6	76630	89525.3	91478.4	138686	132863	126810	108200	112171	114066	72436.2	65017.1	57992	80855.5	86776.2	75868.1	119037	132981	104043	93932.8	86049.3	105253		77101.6	86723.7	79774.8	88226.2	89752.7	77884.2	112188	134983	115318	126820	124264	115787	102767	93729.7	107582	78946.1	85683.7	86964.1	87447.7	80084.6	84418.9	74789.6
11.07_392.2898m/z	0		1.65124e+06	1.4583e+06	1.61105e+06	1.68017e+06	1.56795e+06	1.44765e+06	2.37906e+06	2.96184e+06	2.93866e+06	2.1111e+06	2.04973e+06	2.18869e+06	2.13531e+06	1.91548e+06	2.1874e+06	4.73912e+06	7.58408e+06	7.19396e+06	983552	905195	1.0006e+06	1.194e+06	1.98133e+06	1.48939e+06		2.113e+06	1.82506e+06	1.53015e+06	1.68196e+06	1.93994e+06	1.96993e+06	1.47002e+06	1.82411e+06	1.57599e+06	2.15378e+06	2.33733e+06	1.7445e+06	1.78089e+06	2.05738e+06	2.06663e+06	3.14187e+06	3.41799e+06	2.61779e+06	1.92763e+06	2.10304e+06	1.80555e+06	2.41516e+06
6.77_695.3724m/z	0		4845.12	6042.14	5661.01	8318.78	6702.03	8185.02	5799.87	178.656	3644	5446.34	3323.37	3407.71	567.844	2343.21	3924.77	2238.99	667.266	1461.7	4894.3	6808.55	4674.11	3527.64	6077.86	3383.17		2820.85	8153.49	2190.55	3661.93	4924.02	6105.61	3132.13	6041.95	7251.97	6674.16	5091.8	2629.78	6199.29	5217.5	7066.22	4089.08	5348.87	4550.2	2687.01	2920.72	4498.43	2488.81
7.64_602.6090n	0		446942	419910	466646	225648	242923	181511	338203	359910	539110	276999	247273	271035	358787	311223	402365	236194	405602	350315	169269	113946	130910	217578	244860	201685		317673	256853	211249	244777	256763	330695	304696	273827	282542	318144	375286	322200	249022	256145	267553	455580	427602	309540	347261	396154	410403	447887
10.86_734.6045m/z	0		559586	489277	549630	340783	306038	250146	91970.6	177477	164212	220277	199418	250664	206204	200492	230472	102819	160676	151782	189278	202071	259715	120550	204697	146072		408692	284950	267280	280897	266942	312291	271855	311802	207381	270502	204074	178003	319568	307299	320633	254877	184614	123997	263578	366227	311084	240676
17.45_912.8128m/z	0		147218	134049	122723	195396	187640	188352	198677	158719	209244	158480	163902	168383	145207	132408	124474	140767	131362	166401	179064	196295	168231	135990	135588	138090		151375	136297	153095	161147	163149	142358	172097	142037	181784	192305	155630	185159	152677	159329	153273	157334	169674	207763	84641.8	75242	97720.6	158807
12.43_575.5410m/z	0		408015	343540	349877	146459	110980	114449	100684	114785	121984	431372	390462	384997	408782	440139	566083	434207	781624	555394	318393	329832	465174	229108	442075	256325		353539	253618	239142	202380	223989	240176	342107	424659	384549	285814	256462	241569	302051	345467	361737	231558	245965	171183	581555	715492	614326	911920
11.87_628.5426n	0		467320	404510	480451	163169	243982	171759	218881	275094	319920	319998	305565	341572	254361	254621	313320	1.17635e+06	1.99694e+06	2.0279e+06	212239	206520	250435	186860	361829	260482		403712	323496	271238	290692	345738	364065	362573	426580	412833	316164	309355	272615	209002	255845	289920	450178	530147	442529	411961	528037	467540	529378
8.65_589.5196m/z	0		532782	622113	573308	278400	228561	238797	165306	191499	213618	261313	242686	274820	188699	156524	224318	52148.1	52808.6	56150	193565	156818	191566	313449	291171	247654		356517	318316	272438	272838	245578	224809	465959	624411	564071	358113	400306	277452	260002	252452	320866	301246	280658	192457	301060	354423	337879	323091
1.40_454.2929m/z	0		31697	29392.6	25676.4	28690.9	27521.4	25371.5	41890.9	49333.4	53720.8	20024.7	19205.3	17841	26987.8	27429.8	30717.5	79369.1	144623	105274	32030.3	29644.2	28922.7	28023.9	26992.1	26930.8		34787.5	25239.1	23095.1	34520.6	38196.4	47160.6	29820.6	30660	31893.1	27739	24060.6	26967.9	21154.9	21791.4	20781.6	36595.5	40462.8	25454.2	41773	39207.5	48902.9	40863.7
9.63_819.6123n	0		1.12664e+07	9.6079e+06	1.12729e+07	4.58956e+06	3.74584e+06	3.60749e+06	2.10744e+06	2.31764e+06	2.83235e+06	5.8179e+06	5.57652e+06	5.83651e+06	6.63831e+06	6.06963e+06	6.7274e+06	2.9709e+06	3.38367e+06	3.52864e+06	2.49457e+06	2.00241e+06	2.04751e+06	2.0803e+06	1.99167e+06	1.64065e+06		8.38313e+06	7.23974e+06	6.06392e+06	3.80346e+06	3.73021e+06	3.89837e+06	5.11858e+06	5.47303e+06	5.2648e+06	3.77076e+06	3.82665e+06	2.97921e+06	6.87534e+06	7.86217e+06	7.99208e+06	3.16807e+06	2.90035e+06	2.46346e+06	4.20502e+06	4.63697e+06	4.48351e+06	8.20984e+06
13.66_776.5914m/z	0		737932	646925	658528	915638	871741	891538	616758	704945	632730	666214	691088	644565	769449	770699	594775	903612	904724	1.01394e+06	544228	839716	722684	612663	755871	717386		654819	621170	733779	772419	788607	802497	797577	755054	726920	751146	798970	743341	739349	689354	436799	727752	765083	837656	808104	657346	757759	585204
11.51_877.5778n	0		1.37272e+06	1.41211e+06	1.34946e+06	2.61656e+06	3.14405e+06	3.21146e+06	4.91588e+06	4.31959e+06	3.75513e+06	1.82271e+06	1.93155e+06	1.97985e+06	1.49853e+06	1.19365e+06	654537	1.75949e+06	1.0243e+06	1.52169e+06	2.59415e+06	3.08587e+06	2.09096e+06	2.83733e+06	2.15939e+06	3.16479e+06		1.35375e+06	1.77248e+06	2.37859e+06	2.5786e+06	2.79963e+06	2.44396e+06	2.1207e+06	1.59815e+06	1.79617e+06	2.19014e+06	2.53591e+06	2.26387e+06	2.57234e+06	1.87653e+06	1.52607e+06	2.44134e+06	2.22997e+06	3.66217e+06	1.24174e+06	966620	1.1776e+06	578281
9.79_376.2614m/z	0		186197	178623	203537	95050	53493	70422	28256.8	32770.9	32599.4	106331	102624	112978	51364.9	48968.4	63394.8	7429.89	10464.7	12206.8	49544.8	45450.7	52739.8	53853.8	68459.4	52173.4		141147	119133	102139	68222.5	69332.6	59518.1	135521	141142	122912	91694	92053.6	76541.9	109448	109217	111918	62127.2	56632.3	33596	71492.2	103454	85464.8	102636
15.09_650.5719m/z	0		35198.9	30934.2	31310.2	47348.5	51391.2	58575.8	53254.2	53872.4	48051	34450.1	41956.3	37395.7	40485.2	30773.7	24529.7	43240.3	41413.2	44481	60078.2	71810	51271.5	49622.7	45631.4	46735.1		32869.3	45401.8	50343.6	37472.9	48280.8	43721.7	40829.4	31282.7	36418.2	35049	35015.9	53144.5	41294.2	39855.3	35485	46611.3	39052.8	56506.4	42773.7	38730.7	39601.5	36271.1
7.35_413.3217m/z	0		2938.58	2589.5	2096.45	4000.28	4664.74	5613.2	5289.7	2798.03	3706.83	3583.82	3629.31	3215.4	3555.4	3195.26	1096.93	1770.21	0	2786.1	7909.91	7016.35	5874.37	5798.25	4585.72	5493.6		3169.84	4499.37	4679.8	3399.01	3187.24	4127.86	5114.08	3243.85	3534.33	1699.28	3275.72	5212.17	4044.85	3247.63	2277.42	3513.64	3110.69	4032.93	3135.78	1136.53	2066.31	1594.21
14.87_970.7215m/z	0		347852	315468	336640	276922	367971	298663	255864	281449	257245	379152	337891	359556	910465	875774	1.03401e+06	205500	307816	266069	260062	245442	247432	232625	279708	246914		253455	231541	239708	293266	329762	297907	370118	402366	366746	324254	317103	297421	252874	328023	325064	270975	265754	267078	328903	404283	283799	558840
13.80_395.3212m/z	0		2664.59	2551.97	3464.42	3001.39	2095.32	5463.82	4011.4	4238.76	3233.64	4431.5	4606.31	1584.93	3943.42	2555.84	2037.13	3934.55	5176.04	3205.44	5278.85	2936.12	2806.13	5143.7	4396.19	3561.08		4036.91	3961.65	4732.58	4580.95	3890.02	2704.64	3586.61	2460.38	4129.88	3845.35	2210.73	3204.33	2990.53	2398.86	5555.55	4496.49	2925.91	3771.52	2741.46	2862.53	2728.84	1293.2
6.93_652.6318m/z	0		73102	88920.6	65568.1	36125.2	26585.6	21660.1	89549.5	76467.3	124562	55027.3	41696.9	59584.2	50263.5	48183.1	61059.2	73835.7	111125	115607	30230.7	26944.1	37343.6	38306.3	30567.4	36590		61711.6	54028	42636.3	72990	50022	75478.7	58048.7	52280.3	67444.2	69786.1	76226.2	65688.6	61916.5	55807.4	83303.7	88195.2	96047.6	81037.1	39685.8	36888	44224.3	39491
13.30_639.5710m/z	0		3.63221e+06	3.10912e+06	3.29147e+06	1.85342e+06	1.66691e+06	1.35117e+06	1.97214e+06	2.61144e+06	2.93142e+06	4.54357e+06	3.96745e+06	4.11523e+06	5.78138e+06	6.14765e+06	6.88634e+06	6.85575e+06	1.07321e+07	1.17985e+07	2.49187e+06	2.07561e+06	2.77057e+06	2.143e+06	2.92174e+06	2.09684e+06		3.37619e+06	2.72213e+06	2.51956e+06	2.56735e+06	3.00029e+06	3.20039e+06	3.4159e+06	4.35437e+06	3.43471e+06	3.16572e+06	3.09678e+06	2.68065e+06	3.54629e+06	4.08559e+06	4.28547e+06	4.52923e+06	5.04133e+06	4.09073e+06	4.94555e+06	6.18133e+06	5.25324e+06	7.96257e+06
1.04_507.2504m/z	0		8015.06	6070.84	6156.77	4606.38	4357.08	3916.54	14445.7	15884.4	20888.7	5627.02	6516.18	6217.86	9654.66	9792.58	14511.8	64934.1	99158.2	82358	4214.06	5487.63	5580.39	6269.82	5099.58	4779.38		6454.07	5718.92	5167.06	7739.95	10013.3	10514.2	4721.41	6491.57	6827.73	8132.27	6770.21	5848.69	5012.2	6988.22	4793.28	12631.5	13520.3	13069.9	26366.7	42289.8	43739.8	26278.7
7.49_639.5708m/z	0		158072	148773	150111	113737	81347.4	84933.6	42650.6	33972.7	45503.3	129069	126527	137200	184318	177089	253278	29350.2	43892.7	48843.5	74505.3	76692.9	112247	61650	76289.6	66272		212441	182501	124567	75890.4	60855.3	90117.8	102530	58675.6	108838	120053	123536	124223	139753	125632	135260	81434.4	85074.7	62089.5	142843	144508	182689	218853
6.57_706.6237m/z	0		1.62313e+06	1.61776e+06	1.6377e+06	927177	1.11756e+06	908311	1.47586e+06	1.84457e+06	2.04139e+06	1.2e+06	988282	1.05055e+06	1.00378e+06	1.3e+06	1.18094e+06	1.88499e+06	2.29696e+06	2.83241e+06	407796	664580	459599	541689	703775	587627		1.28437e+06	912862	818043	1.4283e+06	1.22374e+06	1.55979e+06	1.55831e+06	1.96698e+06	1.49228e+06	1.32351e+06	1.20593e+06	1.00212e+06	1.12448e+06	1.31244e+06	1.22231e+06	1.16538e+06	1.20142e+06	1.07096e+06	1.34053e+06	1.60518e+06	1.34626e+06	1.00002e+06
1.13_329.2071m/z	0		9094.1	9104.73	6553.85	8227.98	7106.86	10701.3	9411.91	10731.8	8078.98	4391.28	9531.61	7565.49	11300.7	18291.7	12766.1	14902.9	20270.9	17561.5	21963.2	25808.6	23891.1	22700.9	19951.2	20902.5		12515.4	9806.89	9109.6	8836.83	4588.55	9728.7	9386.62	8136.83	9623.78	7349.39	8019.59	30984.3	7620.84	9717.52	13802	5913.78	8650.82	10228.3	18162.5	12728.2	13624.9	12449.3
11.65_504.3451m/z	0		102798	94291.7	99947.5	58544	55805.1	43554.3	35284.6	37320.7	37288.7	67934	73671.1	64201.7	55439	53715.1	68984.6	37205	58547.3	60131.4	30127.6	30476.3	34420.5	34655.9	43435.5	40576.7		84319.7	63020.2	48521.2	44215.7	39665.1	53628.4	69525.8	81004.9	68039.2	75474.8	65964	47492	47311.5	64831.7	74863.3	65410.9	56046	49330.5	54086	64267.8	67285.1	79697.7
7.35_413.4219n	0		33216.8	29519.8	31170.7	23824.1	22148.6	30665.7	11889.9	17077.8	7870.59	27085.6	23658	26804.9	41961.3	38639.8	28857.4	28714.4	13724.1	21057.1	29740.6	28073.9	27828.6	36350.1	30066.5	34398.2		21967.1	29832.5	32562.4	18577.7	16273.8	18112.9	46028.8	31696.8	35293.3	26364.5	26653.5	31750	33094.2	27970.1	37057	30598.4	38800.4	30229.5	30582.8	20855.6	21056.4	34047.2
2.83_445.2315m/z	0		25416	20937.9	24866	6670.62	2390.44	3959.95	5191	7056.58	6425.95	17019.2	13267.6	16256.2	8829.74	7790.32	8192.14	12635	16921	13642	15236.9	12717.9	10257.1	12482.5	9288.8	9148		18323	11883.5	13021.9	10316.9	7498.13	8053.64	10992	11396.2	20985.5	16427.6	13378.9	12027	15653	12950.5	17945.3	12610.1	12955.3	7660.79	15388.8	19220.2	15990.8	21351.8
10.71_755.6717m/z	0		94581.6	101121	87973	71646.6	92861.4	55727.3	46141.5	36001.8	48876.8	97148.8	94725.7	101222	106356	91312.9	182489	73853.8	126139	109026	58104.6	45689.3	49062	41861.4	58259.3	41582.5		61302.7	70110.6	55315.6	84124.2	69902.7	87663.7	94203.7	93723.9	78751.7	89900.9	76141.6	72131.3	107024	113960	124219	85765.9	112916	88889.7	74863.6	80305.4	102202	166715
14.80_890.6904m/z	0		67481.3	71272.3	68371.5	87024.9	81753.9	84422.5	120931	118406	109842	80760.8	71307.4	72679.2	85280.2	76660.1	75263	55930.2	77761.5	65083.8	89242.6	101222	73147.4	84543.4	90365.6	100117		66770.5	79849.7	78833.2	93875.9	95003	94274.5	82770	101404	81664.1	75972.7	76837.5	94830.1	93381.8	80203.6	64997	58394.1	75692.6	105740	67444.1	91155.7	66400.8	60371.7
8.56_361.2739m/z	0		1.37343e+06	1.44083e+06	1.50877e+06	2.14553e+06	2.12229e+06	2.03562e+06	1.23471e+06	1.41917e+06	1.70816e+06	1.54539e+06	1.48828e+06	1.6328e+06	1.53413e+06	1.48552e+06	1.83481e+06	952042	1.30469e+06	1.26174e+06	861649	642672	692984	1.48126e+06	1.70175e+06	1.5788e+06		1.63945e+06	1.64244e+06	1.41037e+06	1.43389e+06	1.45361e+06	1.43133e+06	1.29579e+06	1.31651e+06	1.21344e+06	1.99063e+06	2.41077e+06	1.78816e+06	1.51115e+06	1.55111e+06	1.6153e+06	2.86004e+06	2.38178e+06	1.86392e+06	1.59834e+06	2.10224e+06	1.76575e+06	1.95546e+06
0.68_201.1524n	0		18898.9	26521.8	19151.2	12170.5	18688.1	25734.6	37533.7	40872.6	32870	30227.8	33652.2	32380.6	17440.5	14311.4	17714.8	20052	34451.9	27234.6	39672.5	50336.4	36572.3	49550.8	39553.9	38637.7		18268.6	21691.5	21392	20894.6	20773.5	18648.8	33189.9	34946	30027.2	35364.1	34426.5	74845.3	34377	34763.2	35506.3	30079.8	21331.9	40816	16402.3	16637.3	17408.5	22722.6
10.80_663.5705m/z	0		372401	364154	406134	200808	205077	195664	138948	159541	173569	352944	368711	383648	196785	173343	180895	72959.2	78948.6	91495.5	147076	136015	130677	119139	141276	124701		525230	510499	417870	215813	233658	202079	367413	414653	375801	248543	232300	199015	404166	480506	496024	198816	221421	188056	106070	99271.6	103105	176226
10.80_415.3210m/z	0		229420	196096	254161	97244	128342	96451.2	41156.5	54444.3	58637.7	207712	206785	226066	97936.8	89855	97151.5	15470.6	17483.7	19923.7	72624.2	66993.9	71320.3	62823.5	89786	68764.2		293564	288543	212175	132201	134311	117881	207358	228385	213460	107039	112123	88501.5	221252	259652	261229	110933	122801	114341	30717.3	35721.6	29099.2	98377.7
13.30_512.3142m/z	0		622265	517038	562215	280749	236212	187717	270863	362588	429492	775971	642458	678560	875809	978082	1.05491e+06	864049	1.42469e+06	1.57661e+06	427164	351157	483536	371360	542785	359845		605922	466624	416170	395314	474563	477781	574420	739726	542087	502655	500680	414959	558230	683621	711599	694141	773720	604367	751161	972944	837721	1.26856e+06
10.08_863.5638n	0		378035	396246	359624	533726	550214	558084	516882	509737	501508	434419	443562	441341	185885	218955	134105	287599	221664	318135	439835	474374	467629	506737	474682	556357		340678	368481	441183	453881	482120	458291	498321	495698	512280	465460	458097	436121	509766	445416	405832	451325	460633	488959	216639	151560	215123	104443
3.48_353.2376n	0		2874.65	2504.28	3423.85	2622.15	3378.74	2733.82	3643.55	3619.51	3815.91	3350.51	3460.01	4285.27	3589.59	2887.74	2307.92	3111.12	2937.41	3212.41	4574.08	4852.03	5997.2	4363.64	5265.52	4982.28		2498.65	3049.65	3540.24	3726.99	4748.65	2941.15	3452.79	3474.41	2740.03	3857.51	3871.88	4790.94	4389.51	3053.31	4281.94	2075.19	3050.45	4201.38	4023.3	2396.59	2366.94	2498.44
9.28_764.5617m/z	0		988219	988468	994794	600743	481859	493260	280733	322155	374609	615719	620093	655932	439397	426125	447349	166641	261196	238168	343919	306966	304972	371764	404241	346352		764258	721985	626708	503234	471776	429644	823363	765179	794855	540713	606414	499220	685617	723109	719950	474799	454424	418748	563834	635111	512497	626780
1.33_1016.6739n	0		106613	90613.4	104070	82755.8	48097.3	47886.2	26205.5	39150.4	87471.1	27402.5	27605.2	30008.5	46076.4	64260.7	131800	252020	652787	291154	1616.71	0	0	1393.84	3881.06	2464.04		78361.9	41277.6	26396.9	50671.1	48818.6	81462.4	32874.2	42951.9	27326	72020.6	60442.1	36326.4	13127.3	24207.3	25786.6	101455	110331	43896.7	94409	241215	201978	249465
1.76_279.1861m/z	0		3906.13	4816.9	4606.67	2945.46	4772.27	5181.03	3676.81	4622.35	5392.28	3174.3	4894.57	7481.59	3715.71	1413.39	2946.11	2236.12	2247.67	4182.92	2877.43	5694.65	5128.67	7747.44	3286.96	6676.92		4101.55	4625.67	4002.75	3548.3	4645.76	5005.34	4986.58	5171.34	4616.3	4586.57	3543.81	4343.57	5175.95	4096.29	5860.55	6740.39	5069.47	5333.3	2750.12	1987.87	2118.5	1943.07
13.44_860.6612m/z	0		604345	420977	589425	617540	416048	483640	1.10935e+06	1.417e+06	1.54362e+06	560831	484946	484041	896727	1.00511e+06	927095	729405	983223	951056	322462	322164	382699	292710	642319	371721		775667	623363	838567	587808	692573	847181	647705	409599	362894	341404	332814	499742	675832	667181	435227	1.24351e+06	1.20904e+06	1.07906e+06	999100	913107	908615	581292
9.79_603.4684m/z	0		865433	808924	893021	365403	370183	328539	549906	660465	740595	647577	738732	585099	399456	353361	425125	241322	344768	323370	303113	290977	331415	434174	535138	451939		674491	582464	447102	468293	450321	502048	833963	922790	857529	762969	859762	665348	583622	617584	631648	727041	751988	518326	560959	675281	551333	511083
11.87_769.5623n	0		2.0706e+06	2.03315e+06	2.16315e+06	854290	839784	600615	548959	734285	851306	1.35946e+06	1.25907e+06	1.4536e+06	1.30203e+06	1.35993e+06	1.35e+06	2.48184e+06	3.93815e+06	4.08703e+06	764550	672884	834520	768414	1.08973e+06	883325		1.57727e+06	1.2166e+06	1.14506e+06	1.20034e+06	1.13282e+06	1.28081e+06	1.60337e+06	2.1306e+06	1.87084e+06	1.40115e+06	1.36992e+06	1.0994e+06	1.20127e+06	1.34257e+06	1.51487e+06	1.50813e+06	1.7471e+06	1.32442e+06	1.65523e+06	1.83002e+06	1.74874e+06	2.02775e+06
14.45_737.7137n	0		34539.9	26794.2	31582.3	45367.1	34745	41263.5	47593.2	42297.9	37500	33620.4	34244.5	35202.3	23109.5	29257.4	16851	33604.6	29984.5	26866	48210.1	47123.2	44408.9	36743.7	36589.7	39340.8		33708	39288.5	35185.3	37451.4	31071.6	46432.4	33930	32040.5	37581.4	36620.3	33460.2	49880.5	30988.7	35999.6	32074.2	31861.6	32527.2	43901.1	24602.3	24852.8	24432.8	22857.5
14.51_1089.7534m/z	0		26988.1	30888.7	31145.2	40762.4	43022.7	51645.2	51156.8	53151	57546.6	39351.9	32699.7	33023.7	20848.6	20141.9	13349.2	33706	51087.9	55819.1	25640.4	25148.5	21001.7	30546.2	26262.8	33896.9		29183.8	29511.1	38888.2	36359.3	49160.5	41611.8	33905.5	36673.6	40537.8	43017.8	28217.2	33839.4	44995.9	36031.8	29714.7	42160.3	38983.1	60160.3	19456.6	17264.5	18036.8	14854.2
14.02_790.6090m/z	0		180675	165947	144264	128162	139544	137754	128151	134183	103471	140743	119174	123759	294645	280986	237954	227398	240408	261491	81034.9	179296	180217	119249	151320	133269		153815	132708	161147	141357	152409	163386	153282	182635	170770	189719	157380	157437	151416	158452	185132	120635	147985	136410	259614	234053	220312	260298
8.13_617.5502m/z	0		1.32262e+06	1.29172e+06	1.29672e+06	257373	153155	187369	133187	89754.9	189176	583484	583257	700065	895605	888002	1.08438e+06	114974	157010	158410	239228	276053	411745	415669	507488	306948		659192	647803	423679	351420	268982	386247	769281	379051	740709	519185	530880	492763	729673	665158	790666	445806	425599	303405	959486	950897	1.07046e+06	1.37206e+06
13.86_341.2621m/z	0		74365	68492.7	66012.8	73354.9	59769.4	65034.6	66796.9	49122.6	51242.5	80585.1	76834	71664.1	59995.4	52072	52878.8	32326	35976.4	40101.2	48072.7	69447.2	52921.2	81183.2	61339.2	60786.6		65739.3	61394.9	64383.5	56257.3	70465.8	46647.9	64409	68857.4	54969.5	56973.2	47931	46242	64690.6	64669.7	63196.2	51990.1	67380.2	68059.5	56042.8	45155.1	52437	52104.2
8.13_802.5588m/z	0		874897	821902	856130	215578	161622	172305	166744	149182	212304	396106	448226	482956	493487	463640	560811	145695	211974	187201	144212	183476	230855	250895	312125	213419		464739	449871	249274	259819	238761	315241	488663	318410	513499	392590	357085	334477	486149	474817	562560	335615	314845	251167	546682	519449	600641	577267
0.91_362.3268m/z	0		1882.73	1524.32	2288.1	1829.07	2310.57	2529.37	1771.65	819.344	616.383	1118.11	1172.87	741.282	1436.81	941.017	1334.62	263774	215574	170158	2377	2354.76	1818.62	2684.86	3280.52	1602.55		6118.23	7594.27	4429.63	1453.18	2182.82	1084.29	1563.02	4233.4	4130.67	2211.08	1901.72	3420.12	1080.14	753.86	210.693	2157.97	1052.93	565.391	11309.6	8892.62	9216.55	5035.41
11.15_785.7533m/z	0		310352	288773	314311	260081	244532	162383	99613.9	107732	173776	212783	157147	152030	191751	240910	162882	162398	146781	218788	99731.7	98453.6	174663	65639.3	107414	123216		170277	212016	169019	202287	144589	165436	323619	283630	307344	283925	215516	191414	209531	190768	206664	169419	139079	133906	171646	193459	190800	149220
8.00_742.6615m/z	0		62241.3	81993.9	66748.3	51359.3	61462.4	53074.9	63137.8	66895.6	88607	44142.2	51936.1	45835.3	81066.8	66319.6	89369.7	70507.4	83678.1	97098.9	28453.6	24205.5	22480.9	31115	23893.3	23036.9		51438.4	36918.4	45908.2	49124.6	40331.2	53137.8	64374.6	68287.3	68564.1	62057.6	72022.6	41306.5	52451	50028.4	66363.9	48916.9	55711.2	36050.3	92415.1	123888	111154	110434
13.86_1002.6727m/z	0		103820	114934	90132.5	139369	160487	119635	163778	169239	135134	119185	140411	147014	63331	50744	56442.1	62977.6	86177.5	93042.3	148129	121320	180633	110575	113379	102472		103497	129713	115601	124331	144098	132593	140105	142398	152827	135126	129845	153722	139393	121477	100296	125420	127308	170600	47486.5	50374.6	60566.1	42131.5
5.56_884.5402n	0		137299	128421	139244	46522.5	56278.6	40125.2	123676	100749	155859	104216	108387	119363	127870	135530	175168	122270	205610	169891	47040.5	37112.4	39784.5	58627.3	55857.8	45865.5		125096	97859.1	64005.9	79264.2	82090.7	127264	166837	114114	138994	88122.8	76866.2	86094.4	105390	106250	139497	107933	108885	76695.2	128374	156782	148912	340029
10.64_657.5811m/z	0		5.26839e+06	5.05244e+06	5.36902e+06	886157	751578	735505	616433	512204	657354	2.49922e+06	2.98995e+06	4.01881e+06	3.67834e+06	3.44862e+06	3.36835e+06	1.45508e+06	1.90317e+06	2.23754e+06	985524	1.71523e+06	2.25037e+06	1.28406e+06	2.53885e+06	1.51259e+06		3.36494e+06	3.40404e+06	1.97505e+06	2.49568e+06	2.38351e+06	3.05949e+06	3.06926e+06	1.50939e+06	3.49065e+06	2.95534e+06	2.78004e+06	2.75376e+06	3.11019e+06	2.74933e+06	3.13361e+06	3.00415e+06	3.45758e+06	3.11688e+06	3.38369e+06	2.79199e+06	3.12708e+06	4.22886e+06
7.13_788.6329m/z	0		1.02054e+06	1.13277e+06	1.07658e+06	494072	374383	355172	602847	719287	1.06397e+06	832021	817879	921063	765559	544437	704426	563115	851599	811308	240115	276926	356202	381577	399191	354350		814995	754280	546206	653969	510046	735280	775902	602044	921575	986846	1.09467e+06	801258	889000	870792	1.12445e+06	900233	904596	699665	688857	877077	850541	673366
12.50_577.5530m/z	0		46445	42419	33014.4	18924.6	10584.4	9717.95	4499.75	4158.74	1854.6	31569.2	27938.9	25889.3	31549.2	26715.4	39379.6	11321.4	17124.6	16589	29164.9	29038.2	42330.3	32965.9	52454.5	33871.1		30265	19948.2	20493.7	21611.9	15106	21072.3	30724.8	51718.6	47021	34916.4	31473.6	23085.1	30698.1	25402.4	52957.4	14833.7	18332.2	11843	31466.4	44991	36299.2	56962.7
13.30_762.5784m/z	0		256529	216254	234435	140907	138101	130163	133639	163788	159330	245158	212581	212616	234347	256089	287433	251165	407228	423294	170780	154394	166259	148958	181355	150824		221340	200807	191105	175802	188249	179342	215572	252100	210323	176454	197006	163771	210003	240046	239435	209118	223885	215469	228203	287166	262696	424136
13.30_389.3052m/z	0		1.2766e+06	1.06934e+06	1.15528e+06	586340	495976	378143	541559	767822	891249	1.64118e+06	1.44359e+06	1.45363e+06	1.73728e+06	1.99744e+06	2.11337e+06	1.74325e+06	2.74547e+06	3.20025e+06	767655	648356	886083	761504	1.14539e+06	735395		1.26349e+06	977227	852297	818136	1.01547e+06	1.00576e+06	1.17651e+06	1.60645e+06	1.20916e+06	1.04337e+06	1.03026e+06	921015	1.27011e+06	1.48923e+06	1.62573e+06	1.46117e+06	1.73023e+06	1.40304e+06	1.45974e+06	1.91884e+06	1.58873e+06	2.61013e+06
7.78_413.3322m/z	0		5800.47	4700.68	5264.08	6345.5	4632.34	7671.74	7095.2	6272.31	3345.52	6885.99	6823.39	4817.01	4220.97	4257.04	2622.92	3348.05	633.704	2972.72	8976.76	10477.9	9511.76	7893.24	8061.42	9240.43		4785.98	4843.42	5513.85	5814.03	4554.52	4203.13	5796.15	4509.67	7258.19	5110.1	6175.17	6590.76	7874.54	5973	5465.28	5107.31	6557.9	7880.42	4895.06	678.31	1847.87	1099.6
8.78_522.3555m/z	0		236487	230667	229489	158931	117057	133360	195979	224530	259865	148338	129613	139026	77878.6	82179.3	97329.9	96287.3	130585	124971	58805.7	39472.9	60849.1	82265.8	94153.6	84823.1		205507	173939	153221	154706	167904	176776	175103	201836	160166	168081	155034	129633	159129	193655	194485	175586	162230	127915	83035.8	113884	116811	128222
2.05_510.4380m/z	0		13185.8	12233	10753.2	21683.1	19490.7	20769.6	20929.9	21793.4	19514.2	18560.6	16139.1	16274.6	12477.5	15160.6	14483.6	15623.7	21490.1	18143.4	18391.3	22826.6	19368	18687	15827	12099		13451.1	12958.8	14705.6	14610.2	17483.9	14401.7	14943.9	16805.8	16059.9	17761.5	16527	18223.2	19874.9	19744.4	16991.3	13718.9	10145.8	19524.8	15724.8	12527.7	14630.5	18479.6
7.13_603.7230m/z	0		273697	222722	222679	87599.7	65806.9	74091.5	90582.1	67808.9	127539	149781	179699	153845	231814	229037	289397	62462.2	84258.3	91568.7	55145.9	63080.4	87027.7	73488.8	109142	73436.7		193378	152044	128754	109179	90605.3	138857	140158	89956.7	151235	148774	156735	189386	204197	157095	214544	199740	185826	140482	218975	211078	260919	195942
8.49_699.5200n	0		3.37215e+06	3.24554e+06	3.47826e+06	5.02663e+06	4.55485e+06	4.87938e+06	2.45515e+06	2.61333e+06	2.55105e+06	3.15231e+06	3.28074e+06	3.40248e+06	2.41694e+06	2.32713e+06	2.12498e+06	489202	398357	613024	2.59419e+06	2.21856e+06	2.35943e+06	2.14835e+06	2.82275e+06	2.39268e+06		4.12727e+06	4.22055e+06	4.0537e+06	3.06933e+06	3.20221e+06	2.76913e+06	3.22086e+06	3.26399e+06	3.0955e+06	4.36439e+06	4.71438e+06	3.93278e+06	2.87707e+06	3.06609e+06	2.97635e+06	3.36922e+06	3.27003e+06	3.01408e+06	4.03791e+06	3.87694e+06	3.71017e+06	1.95986e+06
10.80_808.6164m/z	0		293414	360323	258779	128374	91369	86694.9	65452.3	53204.3	57962.7	165393	142224	174219	147333	105650	147374	65815.2	83710.1	95099.9	103041	104643	67867.2	67232.8	129740	50694		185370	218261	149804	93622.6	92757.2	134385	155207	172450	149151	101459	106756	84607.3	133480	166995	204542	84011.2	123907	90754.2	106188	137628	116720	228181
13.73_536.4525m/z	0		28088.2	35621.3	27908.5	49829.7	46328.3	53251.4	55142	64539.8	52957.9	38044.7	36039.3	43098.9	34734.8	27258.2	22443.5	56349.7	50879.5	52793.4	42056	43281.4	40942.8	48616.2	45193.6	49916.5		36199.3	42757.7	49101.9	43893.8	42306.7	39572.9	36449.6	34034.9	35618.1	38989	45053.2	51300.5	40813.6	40582	34957.8	49490.1	49436.6	65786	37360.5	22734	24450.1	15459.3
4.98_610.3575n	0		387563	358040	356956	535506	531392	631979	519228	537281	377451	419162	419535	446554	599630	628003	432085	587572	506283	663924	950994	1.14429e+06	1.00263e+06	725599	590191	769010		430134	481036	542975	508781	517399	495758	396516	399423	411621	429610	430039	430152	530713	418744	370983	391626	466731	590306	770679	508066	703476	495850
18.74_325.2879m/z	0		16597.9	16618.4	17380.4	21686.2	21118.7	24237.8	24281.4	29137.8	22607.1	19201.3	23675.6	20466.9	14801.8	10573.8	11345.3	14858.9	15111	15680.2	21310.3	28996.5	22466.3	22369.5	22645.1	23963.2		18862	17872.8	18074.5	19250.8	26559.6	20601.7	17351.3	17722.1	22000.8	20270.4	23532.5	20719.6	19555.7	21097.1	21283.3	20351.5	23584.7	32466.5	10449.5	8219.11	10480.7	10134.3
8.56_674.4887n	0		109272	109860	98380.9	96676.8	148029	107947	262812	298987	228983	112966	114565	107181	104170	93680.2	85084.2	280287	255008	328499	165759	226841	210433	125738	143499	147142		124898	105980	111686	176950	174844	200588	136335	151093	148831	153551	125072	136434	96443.6	96507.6	112550	141288	159441	153923	143869	112126	135689	106917
6.57_654.6463m/z	0		34221.1	22600	33301.3	11009.9	6875.15	9822	20482.9	20169.8	26511.6	27449.8	24907.2	29112.1	25291.4	23267.5	21654	16905.1	39035.7	31899.6	8179.61	7572.77	9444.23	11269.5	10376.8	8632.62		25474.5	26364.6	21425.1	14468.2	19791.4	25472.1	27155.4	14734.8	17769.5	18743.9	18531.4	24028.2	28703.2	36740.9	34598.5	19902.8	31875.9	27422.2	16698	17586.6	21808.3	22856.5
6.28_751.5970n	0		379284	348582	349132	245190	244113	227093	185109	177006	184863	308243	295530	339997	221474	237707	212593	110675	123073	156961	200669	186203	200619	200654	219065	188635		285180	291414	233787	239366	247710	255282	313077	241826	306526	270642	295858	245756	294572	294941	259443	242206	242966	244706	263775	265549	300588	233242
9.57_718.6488m/z	0		147793	195209	180186	83285.8	123831	87801	153076	242515	209487	110981	93970.3	134512	152351	135486	173006	281968	366295	363514	64371.8	76637.3	87174.3	88095.2	105824	118428		133621	96949.1	92763.2	158836	119608	169197	159672	251423	227837	184815	207317	139062	126690	136809	141491	176582	263170	163352	176401	172794	189397	169366
12.43_613.6429m/z	0		44436.8	39278.1	46604.6	18955.7	10083.7	8745.24	8216.08	7113.16	13659.6	37757.2	36009.6	31139.4	34723.4	30954.6	47723.3	74928.4	89306.7	82149	23398	20689.2	24356.1	18614.8	22177.9	20079.6		32701.5	27527.3	24058.4	31953.8	26721.7	32553.5	43274.2	50641.3	52711.2	33424.1	33960.8	30420.5	24552.1	32905.1	31183	36421.6	39443.7	33662.4	40553.9	50842.2	39354.8	53294.4
11.94_264.2689m/z	0		327244	294364	307293	79538.4	57582	64583.5	86037.5	83456.6	97232.5	233794	214228	222882	180598	223981	244335	358345	526670	452788	158777	188361	265088	183058	312987	188841		270562	174891	157945	164210	154750	211061	239572	213474	246047	181170	153403	147829	231581	268741	318084	218455	271776	198588	183560	244113	232379	346548
19.46_381.1989m/z	0		1929.83	2310.99	2653.64	3639.28	2360.71	5460.96	4523.24	3131.55	3535.19	2112.73	2766.96	2489.5	3664.22	1889.62	2990.42	3809.9	4302.16	5758.44	4180.65	6216.39	5030.09	5443.42	3947.46	3904.98		2455.88	2600.29	3146.6	3149.08	4303.12	3175.13	2440.36	3825.05	2813.62	2323.19	2933.86	2677.14	3587.48	3046.4	1772.74	2496.95	3712.13	2621.65	4302.92	3850.15	4185.52	2513.71
6.28_339.2892m/z	0		3.85521e+06	3.52424e+06	3.81247e+06	3.47307e+06	2.43054e+06	2.48139e+06	1.45726e+06	1.40303e+06	1.71304e+06	5.91111e+06	6.17168e+06	6.61313e+06	3.13539e+06	3.27842e+06	3.77842e+06	1.68055e+06	1.99333e+06	2.00954e+06	2.78494e+06	2.48595e+06	2.62331e+06	2.47501e+06	3.24218e+06	2.90852e+06		4.063e+06	3.57804e+06	3.2192e+06	3.4856e+06	3.0284e+06	3.1261e+06	3.30197e+06	2.75394e+06	3.41135e+06	4.69648e+06	5.25182e+06	4.60526e+06	3.30943e+06	3.48211e+06	3.71634e+06	3.66785e+06	3.57719e+06	3.12666e+06	5.27673e+06	6.17081e+06	5.5908e+06	4.36128e+06
8.00_591.5347m/z	0		570040	525372	547938	161068	112487	117601	149897	89961.5	208758	352921	370264	451314	552494	551707	618046	153931	217504	217706	157872	239411	364572	234759	442719	254359		407848	358894	244217	219357	181241	290221	413633	164864	366177	319111	329537	317074	356677	310323	364811	324606	325002	233382	625555	522578	655436	868734
13.66_398.3386m/z	0		64580.9	59660	54128.3	78555.8	82258.4	67264.1	62904.8	63970	50331.1	47330.1	55328.2	48825.5	28365.6	29954.3	20989.8	51506.8	42024.3	53669.7	47341.3	67130.9	63218.7	65793	65175.2	71400.6		51627	53982.1	54766.9	57931.9	66550.9	62374.2	51081	59167.3	66962.6	62800.6	54764.4	66210.5	53550.8	57038.2	53476.5	55538.4	58444	73775	26117.3	23065.7	26464	19637.9
8.00_591.6213m/z	0		27206.2	30778.7	34018.8	8330	3554.75	5998.68	5638.49	4070.06	12290.4	26028.7	29677.5	27963.2	28412.1	30545.1	30893.1	14207.1	17600.9	21378.4	7807.97	10305.3	19381.7	11938.3	22645.6	14320.5		23093.6	19933.5	14098.9	12382.5	8337.61	18835.3	28177.6	8878.03	23209	19564.6	23941	22289.6	27617.5	21896.2	24260.3	18486.1	23324.9	14101.1	28123.9	24522.4	32492.3	40670
14.29_315.2702m/z	0		16641.4	16809.2	17538.4	7446.8	5619.67	6365.14	3479.02	3494.12	3706.86	13858.3	13910.3	12867.7	24827.3	28218	29147.8	5333.45	9815.33	5693.47	13394.5	12977.2	12862.5	14327.9	14333.2	10224.3		15475.1	12314.5	11429.3	8059.1	9489.87	6444.46	15707.1	13507.4	15283.7	7117.68	10276	8526.64	13954.7	16535.7	19886.6	13670	4068.13	9188.92	26148.3	30410.9	26895.7	43886.3
16.59_822.6692m/z	0		33800.3	40606	23842.7	37550.7	43293	45629.7	46782.3	54158.8	45486.7	38008.5	43554.6	40545.1	48957.3	38990.2	43288.2	36694.1	32025.8	29063.4	64524.2	63352.5	58618.7	48760.3	48470	57124.1		37224.5	38285.4	44170.3	40097.5	42070.4	33907.1	35668.6	45293.8	40035.3	40017.3	32614.2	42923.6	48526.9	38251.9	42040.1	33318.4	45053.7	41205	42157	37658.2	33934.9	50220.5
9.72_781.4980n	0		424497	376171	390344	247391	262654	287825	219556	241182	227641	262104	259965	291533	409971	496210	431843	133008	168347	193244	193394	204206	208374	249040	295299	250429		324922	279218	275651	220667	304646	250406	294154	286849	316838	300848	316764	290005	266429	303559	252939	320754	298530	270824	656172	561684	527862	385659
9.63_640.5783n	0		333140	296232	366193	102700	120242	126134	144737	164175	190082	237354	243796	266223	146274	149428	143184	61117	80382	93407.7	106295	116626	114039	105672	134134	100697		269915	246584	192859	160683	183810	184032	317655	246358	273338	176864	209873	172560	252885	256742	260665	157303	147019	142697	96813.6	94232.3	97075.7	152203
11.94_863.6303n	0		476587	412846	465836	237606	248543	246370	253543	280997	306888	349584	329319	328990	491420	505197	531323	334615	470303	391151	188015	173304	168240	202978	219834	193242		419246	377686	368440	271284	295651	298109	366496	290621	320122	244631	276908	231548	353672	396182	373334	353813	314358	294961	343630	426614	289196	382982
6.28_589.5189m/z	0		543658	508729	495501	249974	174361	192334	124066	84751.5	154426	316481	359259	393854	275530	314048	394081	67730.6	85319	99464.1	201377	262909	295480	236894	265479	220721		432921	383871	298770	276896	228624	323082	425628	251154	451410	374289	352310	350415	362267	335672	352698	257586	238959	226787	390562	364584	453954	488537
8.72_655.5651m/z	0		1.02776e+07	1.05817e+07	1.03819e+07	3.61297e+06	2.73307e+06	3.04382e+06	4.34455e+06	3.0804e+06	5.08108e+06	7.44581e+06	8.02775e+06	9.46317e+06	1.0197e+07	9.9451e+06	9.57964e+06	6.98099e+06	8.06872e+06	1.10863e+07	2.76497e+06	3.99576e+06	4.98482e+06	4.66274e+06	6.0183e+06	4.83793e+06		6.59366e+06	6.76391e+06	4.67992e+06	6.33782e+06	5.7027e+06	7.53104e+06	7.66642e+06	4.02916e+06	7.41764e+06	7.87407e+06	8.09257e+06	7.86141e+06	1.03653e+07	8.53608e+06	9.80276e+06	9.75149e+06	9.88917e+06	9.96012e+06	7.07733e+06	5.70045e+06	6.7945e+06	9.00211e+06
6.28_797.5296m/z	0		3.06806e+06	2.69319e+06	3.2063e+06	2.43721e+06	1.69686e+06	1.4989e+06	793876	905312	1.05844e+06	4.57428e+06	4.50191e+06	5.20984e+06	1.35496e+06	1.26672e+06	1.4804e+06	430701	496634	495923	1.59873e+06	1.2927e+06	1.11861e+06	1.24781e+06	1.72548e+06	1.5975e+06		2.93582e+06	2.41097e+06	2.19714e+06	2.51814e+06	2.00145e+06	2.28519e+06	2.20361e+06	1.93794e+06	2.32829e+06	3.51598e+06	4.0851e+06	3.44991e+06	2.3749e+06	2.4034e+06	2.8042e+06	2.62513e+06	2.70129e+06	2.22834e+06	2.49251e+06	3.01043e+06	2.5881e+06	1.99711e+06
11.36_550.5561m/z	0		19279.7	23422.5	23735.9	25157.7	22156.6	21419.5	17018.7	21807.2	18276.7	46623.5	42626.7	37054.9	19095.1	14478.2	14832.3	6935.57	7020.6	8636.21	31025.2	37946	44795.6	30398.3	34857.9	24920.5		22958.2	21346.5	23609.7	25211.5	26661.3	21494.7	29510.8	32972.6	34556.4	31790.1	28687.7	27481.6	26274.1	30783	31524.5	20262.8	20549	23876.6	16942	15904.9	18518.5	15653.3
13.80_839.8133m/z	0		48638.8	58040.2	49573.2	45813.9	47981.7	38853	31570	44861.1	31933.3	36198	35362.5	39543.5	78860.8	91520.7	70932.6	68038.2	74330.2	94588.7	28191.7	28218.4	25930.3	22844.9	26227.9	21108.7		37428.1	30157.1	34502.8	55644.3	52887.9	33269.5	40776.3	57124.2	47966.8	50995.5	48893.1	36182.2	44400.4	57422.2	69305.3	47927.8	42204.3	62317.9	63335.7	78889.6	59839.8	50257
8.56_484.2828m/z	0		709579	771421	776963	1.35062e+06	1.3107e+06	1.3115e+06	643777	680300	702558	894123	885732	957569	854638	781236	778085	271750	260984	327701	603585	434903	447348	943423	1.08008e+06	970396		895843	957860	847902	822274	869465	750752	752567	749649	702408	1.20231e+06	1.39866e+06	1.09126e+06	891138	930470	941008	1.50196e+06	1.31693e+06	1.16007e+06	913823	953324	879183	857311
12.23_492.4316m/z	0		8467.11	10236.8	8976.51	13171.9	14493.2	16065.1	20863.1	17876.8	16632.5	14773	14891	12548	12696.2	11762.3	8110.61	15495.4	10755.8	16809.4	17290.5	19791.2	20734.4	15318.1	17471.9	17172.4		14200.2	13531.4	15809.8	13857.9	16897.1	16485.8	13587.3	13072	12930.1	14110.9	14064.7	17809.1	17817	9009.62	11341	13824.3	11482	18703	7882.76	10054	9561.98	8208.57
6.77_615.5348m/z	0		108966	113878	94634.9	56188.3	37443	40105.8	28599	12673.1	36412.2	79407.9	71258.3	88005.5	61394.3	55156.7	61511.5	2427.48	7830.2	13050.2	42271.6	46275.8	63230.5	58479.7	70511.6	51132.5		101465	90417.3	62391.3	70279	61580.8	86166.1	125681	68584	124032	91009.5	91451.6	79165.1	75293.6	59852.7	68101.4	58480.8	61056.7	48850.7	40243.9	33693.7	50076.3	61616.3
14.15_614.5687n	0		214019	222236	223398	214901	220870	239662	223570	226158	212189	285181	341286	336595	629970	583301	463739	406054	607118	446159	268963	271262	226866	238040	203906	216621		225585	273670	233448	221993	236889	224169	303678	154075	284731	267152	299116	310810	219235	340908	310680	279179	239252	282297	505481	619128	558649	806986
12.79_386.3425m/z	0		45004.2	41231.1	43215.9	15872	13552.3	11026.4	4586.33	7940.02	5187.24	47916.6	43594.4	40280.6	16222.2	16851.3	21743.4	6979.68	8958.48	5863.19	17655.6	17454.2	17486.4	17336.7	27118.9	15433.7		51196	38731.6	34177	23711.2	19077.8	18278.4	39200.2	54293.5	45517.7	27712.2	20340.9	18935.5	35125.8	50496.2	54306.6	19842.1	18782.1	12248.4	8742.12	10970	12466.8	37225
7.71_826.5102m/z	0		94711.2	101700	87558.6	100602	92143.7	93553.9	77250.7	91070.8	84903.8	82162.9	78082.9	78716	65453.8	56979.7	45163.9	58529.4	38370.1	49946.3	67542	66430.9	60813.1	72404.7	73557.6	84866.2		77893.5	88201.5	80531.6	97875.4	91037	95569	89305.4	107106	106481	111203	107764	81713.8	90409	88069.9	93276.6	76586	88001.1	91196.5	82744.4	61132.8	106693	55686.5
8.43_681.5811m/z	0		851635	824796	872714	197306	204172	200167	145212	123345	186593	606527	665951	773963	378829	388220	432629	58131.7	61212.5	72540.9	179101	197586	240638	191717	226981	166399		583731	593641	400967	316689	291261	375471	679319	369888	587979	350322	353696	343838	787723	727471	803379	332050	300964	256568	211053	185888	231382	551826
12.59_643.5679m/z	0		47330.7	50962.9	46657.7	13533	13376	10114.7	6379.44	7633.33	11499.5	33760	27262.2	26382.9	19009.4	18088.2	22260.3	21998.3	47809.4	42374.4	17781.3	17314.3	20958.9	17484.9	24719.4	20432.8		30290.5	26144.7	23523.8	24362.1	21442.4	27678.1	38947.4	47391.8	42564.6	32539.3	27955.1	23766.5	26968.4	24367.9	34310.6	24607.3	32905.8	28228.5	28862.5	30270	30884.6	31687.3
6.28_589.6058m/z	0		36482.5	30335.5	33909.1	17252.3	5794.07	11433.1	252.163	4160.29	8966.05	28000.1	29147.7	34246.8	19414.6	14741.6	19575	5868.67	1529.25	9479.02	12161.2	21966.6	15967.1	15738	11557.1	14704.9		29466.5	22164.6	23708.4	22892.8	16379.1	22039.6	29248.4	17983.9	37072.9	31436.7	29631.4	21656.8	19072.1	19294.3	16519.5	19761.3	19694.1	17154.6	20248.8	19527	28774.5	20973.9
0.61_446.2655n	0		64196.6	43107.1	36486.6	919291	900882	764342	259374	224046	304553	137918	89930.9	91714.1	156288	182832	119141	484692	48381	56259.3	194174	165537	205452	94169.1	160342	64025.8		129496	91011.8	56720.4	222102	102174	158460	60874.8	141291	99151.9	210619	254306	178443	55861.5	47574.9	38913.9	27561.6	22565.4	26506.1	140928	117047	112247	35086.5
18.95_304.3595m/z	0		27523.8	24991.2	25452.5	34173.9	31935.5	35412.2	35132.5	34153.6	32212.3	31064	30122.2	27815.4	13165.9	13312.8	10292.3	14014.1	14498.6	17052.9	34431.9	41849.2	37767.9	35579	30576.7	36131.3		22759.5	26321.6	26596.9	30633.4	30819.7	29896.9	27751.8	32572.7	33642.1	31005	31388	28288.2	31140.4	27232.4	31041.1	32152.4	30199.4	36131.7	11412.4	7821.44	12266.3	10225
7.13_787.5340n	0		2.19889e+07	2.41806e+07	2.43344e+07	1.08978e+07	8.64513e+06	8.7968e+06	9.77108e+06	7.3335e+06	1.2155e+07	1.88607e+07	1.9796e+07	2.25397e+07	1.68091e+07	2.19575e+07	1.9406e+07	6.56965e+06	5.42539e+06	9.50946e+06	5.82344e+06	7.01782e+06	8.9131e+06	9.36707e+06	1.19002e+07	8.24497e+06		1.93103e+07	1.80646e+07	1.22174e+07	1.30096e+07	1.17654e+07	1.57075e+07	1.80103e+07	1.11134e+07	1.83605e+07	2.11549e+07	2.06695e+07	1.94054e+07	2.17515e+07	2.11993e+07	2.38681e+07	1.97821e+07	2.02815e+07	1.60792e+07	1.76679e+07	1.47347e+07	1.68454e+07	1.49082e+07
2.11_326.2225n	0		287876	229331	249112	70448.3	37865	72357	122016	107688	136692	237607	245065	245647	111460	87950.2	89493.2	155314	167854	174816	227218	169237	174716	219224	215952	172717		206502	174724	174848	131990	142711	140174	233986	234526	307866	207344	240860	195771	252384	234900	219031	176022	169071	190171	210183	200238	177550	239354
13.66_480.3092m/z	0		6920.09	16728.4	13889.1	12782.2	14850.8	11289.4	12212.2	20957	17457	22739.8	27974	24682.5	9580.6	11751.1	6264.83	13338.9	11463.7	17583.8	26325.1	30116.7	26694.4	23086.4	26758.5	29682.9		17722	17055.8	18061.7	17173.1	17510	16003.4	18948.1	19829.7	14679.6	17513.9	20582.1	20737.7	24277.2	17498.2	19033.2	19665.5	15021.9	20750.2	8725.1	1995.63	5713.81	7770.28
6.28_299.2635m/z	0		15858.6	14685	14976.7	18899.3	11358.7	18845.9	13935.6	10409.9	10343.3	18554.8	13163.7	21213.1	7692.96	6435.79	7299.72	4670.05	5171.53	6239.84	27342.4	28402	26473.6	32356.8	21988.9	27778.2		17295.9	16650.3	17309.4	12255.2	14479	14676.9	14155	13985.1	16471.6	14982.3	16071.7	13013.8	15977	11386.6	16061.7	16317.3	14308.5	16048.3	6537.5	7198.84	8775.73	7925.36
9.28_643.5656m/z	0		102382	94000	102228	12876.6	21064.3	12316	13463.4	4817.21	16733.4	35194.5	42758.1	57713.9	34467.7	28052.5	31438	17460.9	15562	27018	18299.4	24148	36866.8	28636.8	56298.7	28143.2		53259.4	52428	35187.2	49827.4	28729	51667.1	67358.3	23318.9	68094.5	58245.4	41904.4	57320.4	51006.6	44650	48046	42216.8	42298.9	41839.3	29175.4	33081.5	32870.6	36533.6
1.26_616.1773m/z	0		53420.2	48213.6	57778.5	90120.3	79727.8	84638.4	297864	272730	481457	43949.5	42304.7	86486	62050.8	42053	9493.83	47243.7	301800	237276	3428.98	40199	29339	32437.7	89614.7	55978.2		30902.7	12292	8901.68	70144.2	151849	87028.8	89769.7	96665.6	100096	87720.9	51417.9	52880.7	210072	298251	236120	133312	118736	187129	243990	128229	179375	129845
10.28_774.8450m/z	0		149176	82780.3	110418	107893	25710.3	52813.4	50476.1	53211.4	73761.7	62990.2	86312.7	44734.6	67444.5	104009	167561	36553.4	50843.3	37753.5	84755.9	21906.6	59696.1	22883.9	86036.7	15672.7		52767.4	59322.9	91245	67750.4	33665	60554.6	31100.2	98597.8	58187.3	76888.1	50841.7	53881.1	111428	121363	105271	59494.3	61411	43717.1	35062.6	156203	137912	224819
15.09_760.8177m/z	0		8663.27	6211.34	5258	11586.3	7919.89	9571.8	10770.5	8055.13	7415.02	8901.9	7764.75	10208.4	9005.56	9089.16	5764.78	9567.24	8746.52	12059.2	11474.5	11868	8169.28	7736.08	10024.6	11318.4		6320.57	10888.9	12337.5	4279.76	11714.4	9018.51	6586.35	9657.76	4848.78	7482.26	4973.73	4192.45	1877.58	12130.9	8669.56	7352.47	6281.32	12762.2	8005.77	2060.83	5435.78	7067.35
13.30_639.6527m/z	0		140087	128269	144305	75274.1	72474.7	61886.9	107344	108385	118515	194506	167239	167919	185674	184900	207254	198274	277094	292575	112855	93942.9	120819	80654	102290	86901		128469	112652	108805	118411	142626	131851	148521	179797	147610	139823	129522	118392	142723	165237	175411	189328	192949	162399	148049	180214	155234	246707
8.56_361.3364m/z	0		52795.5	53231.5	59025.2	79105.5	79013.1	91152.6	55741.4	60638.6	76710	61231.2	66534.5	74876.1	47762.9	50537.3	56761.2	35679.6	44347.3	45774.9	36310.8	30494.1	33009.1	62502	60900.9	61024		61808.7	65827.4	56011.8	60435.6	66636.5	53036.8	55095.7	57429.5	57028.3	77165	101371	73952.4	65275.3	67061.5	70479.2	116363	104039	81839.8	44283.5	58965	51135.2	58589.8
6.34_625.4131m/z	0		40531.9	40122.2	39132.2	44066.5	43805.6	37477.5	35270.9	33653.6	43894.4	40237.5	35000	47273.7	32508.1	34190.5	33970.1	21492.8	21891.2	26541.2	55537.2	59016.1	54135.7	48752.9	45321.6	47613.4		37808.7	40994.8	36252.8	40180.3	35569.1	38715.7	47492.7	40119.5	43254.2	42288.9	50984	36949.8	45067.2	48954.4	35610.3	33919	36249.7	42299.4	26423.4	25102.5	26402.1	27989.8
14.15_677.6343n	0		101258	81749	105710	83235.3	70744.8	82487.2	80939.1	91773.7	86898.9	109267	107314	107372	129542	126289	116891	72802.2	83392.1	81989.3	87941.6	95524	80739	77686.5	99287.5	77473		97195.6	110373	97405.2	74098.7	90681.6	84390.7	121700	100391	93838.2	75850.8	85246.9	110476	95186.9	108308	88197.2	102339	93731.2	89814.9	113197	131536	127789	162882
11.72_378.2768m/z	0		343099	325065	350274	195042	156312	162651	83362.5	107557	116352	333940	331198	339347	220472	215462	238248	74143.9	109494	117544	149217	138228	170824	177537	256146	178686		273336	254700	201312	161578	172412	170417	303449	331745	306290	254210	220722	208035	254316	298411	313851	205507	227360	172294	268146	294156	271185	374099
5.27_415.2670m/z	0		1613.51	1290.47	2558.88	3065.64	2320.23	2556.01	2339.65	3535.55	782.596	2101.06	2048.99	2843.97	2114.86	2577.21	1854.58	3300.5	1166.86	7169.01	5383.39	7130.57	7127.7	4704.53	5620.45	5077.83		2562.68	2305.41	1349.28	1696.46	4559.22	2526.86	1568.13	2391.05	3138.43	968.584	871.055	3009.55	2673.11	3241.41	1434.02	1475.66	4106.85	4053.93	3608.63	2644.38	4017.26	2420.41
13.44_474.4075n	0		4181.18	4422.09	4452.02	7893.5	9503.68	8723.31	14905.7	20956.5	17530.4	16097.1	17571.6	12836.7	15435.4	12075.7	7838.61	26248.3	37353.3	23788.8	11474.4	20319.5	15133.5	13269.1	12409	14373		4730.38	6932.52	4798.67	5335.66	6436.38	5066.45	16953.9	17323.2	14101.6	12844.8	17637.8	22122.4	14936.6	15143.6	12301	11076.1	10453.2	10115.7	15019.3	9281.91	14178	7511.79
6.28_748.6135m/z	0		19979.8	21458.6	34551.5	31734	52321.9	39719.8	11479.1	25025.4	21148.8	23048.2	32648.9	25262	18722.1	26045.3	12200.5	15957	11151.9	21449.7	25891.4	34622.8	18063.9	22454.1	31437.5	22438.2		12104.6	24095.5	29137.8	18605	30690.3	17228.9	27076.5	16005.7	19599.6	21952.1	19669.3	25081.2	31379.6	26122.6	15363.1	23456.7	25749.3	34826.7	15376.5	15694.4	16815	14127.9
13.01_685.6115m/z	0		266237	220215	239284	56405.1	47733.6	50127.8	39410	33363.7	40182.7	177103	198670	241628	170498	191354	192092	48204.3	55007.8	73941.2	65027.1	110869	136595	74187.5	139588	75746.8		187898	173971	114854	109408	130772	169177	209615	106495	217999	142883	115461	145884	175435	173473	180745	134216	165814	155443	115293	104023	118637	284482
6.28_339.3945m/z	0		9858.2	6692.08	7417.12	8407.57	7465.47	7363.4	3070	4592.86	1648.65	14874.4	18887.9	16221.4	4476.92	4957.86	4482.54	3036.81	2798.83	3301.65	6065.81	5129.57	5947.27	8162.41	6509.69	6011.2		10183.3	7378.21	6415.91	10382.7	8576	6920.02	9262.35	6737.01	10517.1	13649.7	16419.4	13943.9	7553.87	10502.8	8882.72	10561.1	9791.67	10176.5	9012.23	7573.85	7462.69	5371.29
14.45_850.5913m/z	0		58285.5	61343.1	44495.3	100360	113748	146214	180072	182411	114775	86012.9	91055.2	89026.7	112565	95908.6	85974	211286	157015	198456	201319	154403	64057.2	144706	103647	152424		61991.7	110306	174145	109339	115988	68306.5	62747.5	63953.9	80191.9	90798.2	127647	100324	103423	75178.1	50640.4	96029.3	123456	160838	117178	138194	90850.2	78630
9.43_801.5661n	0		3.18428e+06	3.36933e+06	3.42145e+06	5.52042e+06	5.48374e+06	5.79493e+06	4.8141e+06	4.55018e+06	4.05391e+06	3.7545e+06	3.84165e+06	3.64199e+06	3.92621e+06	3.42472e+06	2.35962e+06	4.49922e+06	2.38053e+06	4.29761e+06	4.0079e+06	4.08907e+06	3.36753e+06	4.08596e+06	3.19805e+06	4.08684e+06		3.9093e+06	4.50661e+06	4.3685e+06	3.60378e+06	4.16802e+06	3.53172e+06	3.95888e+06	4.1691e+06	3.77076e+06	4.13441e+06	4.01859e+06	3.89291e+06	4.46982e+06	4.37906e+06	3.73406e+06	3.58935e+06	3.67151e+06	4.63892e+06	2.92158e+06	2.38516e+06	2.89262e+06	2.46347e+06
12.36_602.5838m/z	0		361868	249140	302614	150795	98495.7	105898	53638	69866.8	73724.5	268952	229843	206818	239328	285887	391866	76157.2	119088	107112	169183	176037	239059	132894	282366	134737		230296	148868	151415	146318	155839	204830	202221	227756	203575	191577	167790	182442	211552	261796	247310	124339	139085	88312.4	443318	590262	497422	437102
7.93_791.6743n	0		330915	289935	322330	349499	287267	285022	164865	157493	207952	269449	278302	308290	415798	401058	435570	313555	396743	415415	128146	113372	121794	132787	134959	138487		373039	316458	283095	257627	232902	254801	269111	223200	268889	280253	298868	283153	256509	273236	296241	305258	292750	253204	354496	330687	315750	581861
6.28_575.4195n	0		41026.8	43081.7	38117.4	47315.1	41802.2	54544.6	34276	32800	34326	40416.8	37506.7	44963.1	28592.5	27134.9	22421.8	21725.5	20408.1	28330.9	72544.9	79630	73180.2	66950.2	50828.6	61625.2		34809.7	44883.9	47856.5	39634.6	42734.8	48823.4	42414.9	33530.3	40254.7	32076.3	40575.8	37945.1	49890	35215	38702.8	34215.3	43060.1	56364.2	28898.3	22927.2	30793	27221.2
10.15_770.6988m/z	0		5.26552e+06	5.02381e+06	5.09489e+06	3.84476e+06	2.71239e+06	2.90637e+06	631790	824820	963229	4.04833e+06	3.97413e+06	3.98491e+06	3.20719e+06	3.29202e+06	3.82981e+06	1.26865e+06	1.59621e+06	1.49902e+06	1.99155e+06	1.66155e+06	1.47629e+06	1.28454e+06	1.47794e+06	998182		4.36919e+06	4.14419e+06	3.88873e+06	2.5944e+06	2.62993e+06	2.62228e+06	3.04383e+06	3.3889e+06	3.34592e+06	2.71722e+06	2.77219e+06	2.23176e+06	4.41097e+06	5.12442e+06	4.60296e+06	2.10621e+06	1.95015e+06	1.50474e+06	3.59165e+06	3.7411e+06	4.08379e+06	4.36766e+06
7.13_603.4675m/z	0		1.1658e+06	996186	1.04312e+06	467204	287594	311283	386029	246930	555386	836946	765618	920358	594485	517407	639464	197517	291531	301447	279752	304553	450182	399952	542141	349895		875997	745428	562088	538758	483947	664878	698755	467812	731289	840841	890377	847456	928221	850858	921410	826942	844003	575143	661765	655043	703710	567101
9.36_758.7027m/z	0		175417	115456	109206	64715.5	49001.3	39920.2	13716	16250.4	18966.9	71790	53925.2	64968.4	51763.9	49352.2	53870.9	19198.9	22979.9	20717	25961.6	27045.3	30955.9	23770.5	27222.6	24789.4		97415.2	73481.8	69265.8	50292.3	43495.4	37395.3	65128.2	83322.8	94596.6	55970.1	48947.1	37935.7	88048.8	104536	97993.2	38789.3	35967.5	34606	61388.2	64922.8	51556.9	106324
12.59_532.3428m/z	0		47190	33493.8	41104.5	13774.3	13194.2	12753.9	5652.51	4156.24	2848.2	25997.3	26629.5	20397.5	15278.5	18465.9	18763	4180.92	5553.16	9438.38	23574.6	24276.8	25048.6	19183.8	28302.9	20388.5		37002.9	37435.6	27751.3	20080.4	30448.1	21308.8	22821.3	24995.5	24612.9	23186.2	10587.6	23604.7	14092.4	19039.5	19144.7	20899.8	28978.8	10134.2	18172.1	18706.9	20597.5	30768.5
11.43_681.5811m/z	0		845547	790841	878356	199520	200707	201928	132777	161104	190734	591164	546788	574543	271384	249530	299281	89111.6	120434	124470	249081	209085	234969	272785	261749	197847		678246	585656	477775	288057	308414	323158	680030	836297	744306	362274	349044	278111	531855	695030	725560	285271	313535	258490	214388	264015	232250	549938
13.30_340.2768n	0		97701.1	81957.1	92261.6	53107.1	58212.5	38807.5	31107.6	38224	39440.2	109981	100398	96655.8	78870.7	90350.3	102109	65308.4	102739	101976	62162.7	59758.2	71033.4	69232.6	99486.2	70652		87116	77466.6	72776.5	59780.7	78050.1	69711.8	97229	117516	104356	64946.3	68083.3	57564	75031.6	92659.2	92872.7	85818.9	96920.6	81844	71058.5	91967.6	83555.1	122223
13.66_658.5847m/z	0		314756	230707	298871	109030	95854.9	90628.9	105961	124353	123357	189195	165818	171913	174917	196249	207970	148695	222224	243293	127437	128693	154278	124345	179953	126821		226991	191338	186948	151460	177371	175097	220876	251841	201528	143815	144204	175676	189778	194457	175226	185232	198508	166105	218168	196432	206081	279482
9.72_573.6145m/z	0		33386.6	32068.9	37024.6	28847.5	14963.5	20293.6	8852.49	12601.3	14673.7	31162.9	24788.4	25538.6	16215.1	18788.3	20310	5379.18	1575.2	6814.84	11523.4	15272	14093.6	10441.1	18748	14196.9		32163.4	23845.8	22595	25527.8	14461.4	21560.6	29432.4	32439.3	29431.6	16959.5	26446.9	22805.1	30215.9	26349.7	29135.6	24733.5	20036.5	13380.1	24080.8	26648.6	22418	22205.7
9.72_813.7168m/z	0		184108	185705	180936	114588	106655	102920	109051	110713	131008	114086	114995	127366	156949	153251	190172	175949	314870	169666	39775.8	38349.8	46666	59197.9	65907.1	47959.3		123854	102414	99354.6	112476	152164	121723	177099	202137	193695	138436	148129	93545.5	131744	148496	154184	133444	122936	105446	173578	205722	242645	262625
1.76_415.2830m/z	0		11343.3	10776.7	9759.24	18535.9	14132.6	16850	21451.2	20365.6	18929.3	14823	15478.7	13700.2	8700.16	7897.11	10265.9	11355.6	12845.5	11556.7	21479.4	23208	19782	19377.4	14885.9	15961.9		9675.05	14832.4	13830	19143.6	13446.3	12968.1	14431.3	18500.3	19122.5	17362	18458.8	16596.7	14905.5	12632.4	13140	12182.9	12219	12275.7	9758.56	9528.62	11092.5	8662.44
9.57_598.5961m/z	0		19939.9	17281.1	19098.4	1403.96	3979.97	4169.37	1829.97	2936.25	6688.71	13090.8	10876.5	13518.4	6905.22	7113.43	8205.53	3807.39	5615.44	4595.99	5513.5	4479.84	8060.68	7753.41	15806.5	7991		13474.3	13840.8	7256.6	8386.95	7127.36	9374.14	15417.8	2396.01	20498.6	9705.41	9699.1	8464.39	18689.4	12903.2	19766.8	11992.4	7342.41	3700.58	8362.43	11712.2	10818.7	15848.5
12.72_360.3277m/z	0		60193.8	46380.6	54925.3	23959.9	20743.5	17782.4	15369.8	15870	13957.3	34633.5	28940	30561.2	18089.3	15328.8	14181	8576.46	5000.66	11738.5	21457.9	24641.6	25507.7	21689.8	28540.5	22199.2		42035.1	37586.1	33739.5	32338.4	36086.3	32788.2	36276.3	35663.1	38935.5	28661	27788.1	24621.6	26656.4	33178	28312.7	28722.6	33743.6	26009.5	15601.5	22813.2	23458.1	24734.8
8.13_617.6354m/z	0		27819	44940.2	36366.8	9410.61	6214.07	6106.55	2379.72	1074.18	5624.93	19312.6	26770.5	22864.8	22900.2	16021.5	22232.7	5096.06	11623.6	5152.31	8545.17	8307.91	12561.8	12747.6	14049.5	9976.58		21177.9	17800	10252.3	10581.1	11758.5	11511.7	20839.2	17319.1	29635.7	23578.6	21973.9	23673.2	22670.7	23285.3	33790.2	15463	12288.6	12155.2	24242.6	25079	27674.3	32793
10.44_619.5588m/z	0		736727	696366	755666	215512	141643	157791	89204.5	94810.6	115611	483852	512424	653546	531599	485091	525370	117673	121586	126993	174065	288368	408662	304847	485114	326514		561717	504762	369967	275073	248410	286258	542288	347481	603110	405788	465008	423858	621142	595205	675329	371876	415805	357306	499781	505030	496786	758976
11.43_798.6333m/z	0		889741	764787	735825	172424	224725	284063	297583	326712	366444	387497	366326	415949	285738	269879	267423	158588	164693	162093	204240	167751	211016	117282	230787	152713		600478	442658	419432	378011	449878	395281	650043	725380	683965	278950	254067	158992	544601	577555	698069	265052	214506	122857	206070	242092	266612	410562
1.13_502.2931m/z	0		115266	104930	108248	115026	90858.2	88629	103350	124439	141697	87403	79944.3	83758.4	71892.9	67283.8	80524.8	222427	406530	269058	73941.7	66383.8	63632.5	58065.4	76837.8	61986.1		99603	80436.3	78903.3	100539	110513	138836	85267	84633.1	82432.9	118378	98978.8	91765.5	69202.1	78390.3	81576.2	208961	177327	148931	178327	245979	198686	213661
4.42_549.4178m/z	0		6855.11	3832.18	5351.78	7260.14	6801.33	6739.62	8496.11	10162.2	2253.43	4312.38	5771.68	5490.92	4894.02	5156.22	4539.87	6574.71	6573.69	4795.9	7027.81	10912.7	7576.49	6885.23	7361.66	7233.82		4367.32	6882.85	6704.51	5375.78	7537.39	5416.58	6213.26	6846.36	6268.5	5192.06	5199.97	6829.52	4898.95	3628.55	4642.15	4261.26	5254.6	8207.62	7576.87	5339.34	6675.28	5052.98
13.44_824.7608m/z	0		95174.6	53705.9	42688.8	25744.6	40772.8	25091.1	20088.6	22007.3	27973.9	41992	40402.9	39835.5	36813.8	31815.4	41593.5	20283.9	29685.8	26997.7	29599.8	9656.31	18823	17175	30685.2	25969.7		44015	42559.8	34218.8	35561	39298.9	53155	50478.7	41541.1	56048.6	27440.7	33392.3	28508.7	35850.9	35760.9	35784.1	24716.1	28001.8	28298.1	56309.2	44125.7	37957.8	73950.5
2.27_370.2778m/z	0		70408.6	65041	63723.8	6810.26	9364.26	9865.04	8141.85	9460.55	14450.3	21335.1	25594.8	24700.7	19862.7	18694.7	24122.4	26387.9	45677.4	33756	39264.1	36186.1	40675.5	25862.1	26672.3	25411		41040.4	41982.4	42010.5	21141.8	22177	25747.5	43503.6	42882.2	44125.9	30632.7	31142.8	31326.4	18261.9	20611	18260.7	39690.6	36747	28536.1	40070.9	55660.7	51048.5	48429.3
13.80_808.8854m/z	0		71658.1	44546.8	69575.2	61965.1	50268.5	62405.7	118689	165381	137641	121242	76838.8	71212.5	148552	135470	127912	96233	115125	119299	85446.4	66073.5	111684	82554.8	114691	100704		77679.3	68961.8	137450	63712.5	122487	115534	118542	146916	99260.1	62074.3	59910.2	73824.5	141144	140049	109863	120482	142107	126525	148634	137314	61180.1	118216
11.15_464.3117m/z	0		951417	877660	965855	760062	581161	637544	358966	441544	405037	870764	878672	912499	547529	518304	549178	149406	170240	176614	593803	571490	599446	545744	645339	529880		966990	923326	837272	686424	714295	638669	740297	830293	770295	821793	855229	696825	899769	938039	902244	585529	635811	549680	691017	724602	687921	660382
13.37_389.3702m/z	0		49837.6	41998.2	48216.9	27703.7	29427.7	24871.3	29749.2	38715.2	45317.7	66413.5	66493.1	60528.4	55188.9	67557.4	67274.8	60970	95438	109336	31590.5	26252.3	36582.5	32298.6	47445.4	34729.1		55167.5	43429.9	31558.2	39258.3	51418.2	44236.4	48657.4	57720.3	48583.8	42883.8	38293.2	42623.3	57606.8	63649.3	62678.5	64516.6	73408.1	65726.7	51754.8	61417.8	51213.9	94317.7
3.34_483.3678m/z	0		31716.4	27282.9	27979.6	51760.6	46331.1	45647.7	52025.4	47879.9	52876.6	39568.6	30187.1	39921.3	22264.4	26341.9	25193.4	39598.7	91825.5	42220.9	44052	52012.3	43265.5	43545.4	35628.7	40092.5		34076.3	33513.7	38016.5	51905.1	45448.9	37982.8	37195.6	42074.3	35411.6	49709.9	39721.7	52963.7	44539.9	36513	40944.5	37241.8	41985.1	48697.9	29027.4	25188.3	33689.5	24409.9
0.61_449.6231m/z	0		15013.8	7556.24	4484.66	442592	462266	296090	105487	99074.6	93187.8	36932.7	22413.6	31123.2	60946.5	68280.1	46223.5	216455	5929.67	10022.7	4890.9	10583.8	18528.7	6192.31	41856.1	5153.55		36105.4	5849.29	8559.33	108137	30200.1	52464.7	12897.1	45868.8	33630.1	95332.4	88212.2	59844.5	9860.58	5053.35	2755.7	5457	3068.78	4609.64	49939.9	40652.4	39468.5	4762.31
13.57_598.5887m/z	0		74047.7	62447.2	63143.2	54269.9	25315.7	32753.3	22107.6	32306.1	30131.3	58358.5	48601.4	53924.7	59510.1	62453.4	75975.3	30313.3	35012.3	44304.5	54160.2	49793.4	74160.9	51183.5	74993.5	46835		58984.9	40743.6	44914.3	57181.6	56448	57557.3	47230.9	68222.6	56438.2	53372.3	46342.9	24920.3	56569.3	73318.5	79033	46249.9	49840.6	29188.8	89641.9	109508	98476.7	99393.9
10.93_543.5135m/z	0		291063	246381	284847	126634	111370	97448.8	40003.2	54614.3	67331.9	246336	217158	255727	248688	238513	317316	34096.8	59858.5	55974	127218	113112	173558	95509.1	213746	118585		246490	176791	140371	154308	133117	140274	227629	266539	240414	235967	220686	163895	231651	261569	269822	146194	151421	85874.5	254751	297014	248991	292540
13.44_433.4601m/z	0		2663.24	3690.98	2746.26	4988.54	5566.95	3895.17	6787.24	5898.63	5669.23	2815.2	3520.54	7294.11	6615.28	4040.21	3904.11	11721	10028.8	12315.5	4918.53	6230.59	3527.99	6200.17	4754.16	6793.1		2721.15	3900.49	3451.77	6305.56	5339.4	2509.35	3711.41	4238.5	3712.36	4231.84	3631.72	5976.8	4506.01	893.393	4831.39	3830.77	6170.27	6587.97	5016.3	4120.26	4853.04	3850.11
13.30_530.3249m/z	0		58711.4	50646.8	56613.4	34517.7	32191.3	23347.9	34387.3	42627.8	42246	79881.4	66310.3	67588.5	59668.9	66481.3	68792.3	60662.8	83735	106625	49023.2	42769.6	58105.8	41974.6	57752.5	43551.2		60284.1	51902.3	49924.2	43903.1	54284.1	54620	55545.3	70417.1	66626.4	57130.6	53100	51827.6	59795.1	67389	74859	69355.1	83050	68785.1	52002.3	65536.1	57672.8	76759.8
1.13_361.2741m/z	0		23916.9	18952.4	19849.1	21045.1	21768.9	17991.9	23606	32403.3	36059.4	19171.4	20420.4	16159.4	18791.5	16002.1	20320.1	44579.6	66714.4	56773.5	19252.9	16353.9	16880.9	18887.9	20472.7	17953.2		26651.2	23902.4	25308.8	24994.3	24806.2	32236.2	16827.4	18518.6	16626.4	25205.5	22766.8	24379.8	11180.1	15263.7	15010.8	39690.1	36318.5	31469.7	26646.2	43998.1	31813.1	38575.7
12.43_715.5510n	0		5.86232e+06	4.91005e+06	5.12978e+06	2.21013e+06	1.66532e+06	1.70343e+06	1.3174e+06	1.66281e+06	1.80369e+06	5.52765e+06	5.14007e+06	5.37812e+06	5.55922e+06	5.95794e+06	7.10701e+06	1.39964e+06	1.96513e+06	2.11418e+06	3.62904e+06	3.5595e+06	4.67479e+06	2.62776e+06	4.52699e+06	2.91557e+06		4.61142e+06	3.4431e+06	3.32161e+06	2.65551e+06	2.5258e+06	2.7619e+06	4.72807e+06	5.85361e+06	5.07593e+06	3.86441e+06	3.44255e+06	3.00861e+06	4.19835e+06	4.83648e+06	5.05554e+06	2.77828e+06	2.92478e+06	1.98433e+06	8.54677e+06	9.86091e+06	8.46424e+06	1.00354e+07
10.22_776.8575m/z	0		77062.9	63796.2	47068.3	5167.64	42589.9	5898.39	227763	137148	114966	72768.4	35283.7	44286.1	43130.1	35488.9	46201.9	996.078	135232	84522.7	38053	30931.6	3424.28	35854.8	12410.4	24550.7		29923	70951.2	96658.6	74856.1	56715.4	133677	41735.6	46423.4	17442.5	56204.1	45362.8	56824.3	32162.9	67715.8	86778.2	114175	88555	55291.6	60429.8	76573.2	72711.5	76910.2
14.45_850.7668m/z	0		75660.6	129388	70916.9	149911	140105	206190	239422	246667	162524	143390	159295	144949	177934	165025	127681	338202	248796	307704	229290	162570	82417.5	161434	119468	168566		91948.4	108425	181572	152905	193673	105608	101279	110423	102960	102845	155377	161444	142744	118313	102577	158354	172917	189087	168200	177062	135735	89674.6
11.15_292.3520m/z	0		278627	260387	289013	186323	118980	129514	67258.1	80695.8	89392.1	257148	229832	266577	118964	120591	149567	28173.7	49416	47684.8	89885.3	76111.2	91637.1	74410.3	102245	81854.9		280083	241849	187601	146802	159411	141496	189944	241682	216536	224678	246180	168628	231096	290177	310063	138251	162272	106395	148257	163814	158068	150181
2.56_482.4120m/z	0		213828	190418	210093	238582	236083	246731	257662	288539	237895	218027	205778	215829	149133	162598	187411	317596	515128	401001	350755	401106	377099	294091	269877	287534		202555	198257	223420	216258	223393	221255	191347	177147	184125	205332	191705	203347	231914	191458	194785	197869	227937	234439	208896	212033	224948	181303
9.63_616.6019m/z	0		119768	111416	122571	33633.5	11328.5	20011.1	17623.6	3895.55	29373.3	82925.9	82767.3	97997.6	44064.7	49869.2	57978.3	9733.87	16305.3	7963.43	33837.6	45102.8	57046.1	44523.3	82718.1	43929.5		82309.2	69839.5	49665.3	52393.2	35359	61471.5	99757.2	34885.7	93105.5	70449.2	68392.9	56787.4	94004.4	90027.1	100292	63798.1	57090	34895.5	72666.9	64854.5	74852.6	99570.6
13.01_870.6175m/z	0		237381	206223	222163	91061	82235.2	107743	97315.3	87161.7	93610.4	158339	168933	216617	135650	135946	141849	79322.6	96904	104482	76624.5	107967	117041	71553.4	107027	82439.5		184136	149346	133096	133873	156230	172775	198745	130307	192556	141100	121877	123267	192542	162756	179652	155302	167148	169901	110492	95864.4	121853	201438
9.14_732.6937m/z	0		250873	197002	190579	150928	154647	139705	92000	98147	103766	157503	152872	168386	104084	114880	101717	110240	128279	148830	84540	72928.1	102725	76632.6	95754.1	80587.7		149682	144761	154686	158670	133025	171095	201827	210091	199293	132616	122171	131610	214738	223285	214732	126420	143687	107727	113286	109331	112255	111336
11.43_681.6798m/z	0		38086.2	34275.7	30101.2	10434.3	12424.5	9691.62	2765.17	12381.7	5777.48	33633.4	34671	23998.6	10481.5	11838.8	9926.98	1447.19	1864.32	759.715	6941.7	7001.57	8740.48	5055.01	9871.43	5263.86		27373.6	27096	25763.4	7448.76	19803.8	7076.48	38931.7	27320.9	46938.1	19888.5	16367.3	7914.46	33185	35805.6	42941.5	12712.7	21726.4	16191.1	7377.28	8949.46	5308.74	21486.8
12.01_786.6368m/z	0		1.03024e+06	883417	1.01116e+06	401143	389608	336804	211087	219286	228319	451677	461393	432766	747327	818125	1.03931e+06	215991	280350	253873	335879	289956	374788	286891	289894	251734		698866	501849	527846	421569	385774	369570	592320	714148	604278	365620	373380	283975	592502	697902	699652	265461	290911	303466	976209	1.27087e+06	1.09735e+06	1.89482e+06
10.80_683.6856m/z	0		176043	173873	183798	55742.4	40576.8	40082.2	30771.5	23331.4	39308.2	250667	252150	314032	135584	128564	114857	35421.8	28542.9	36928.2	35616.1	66123.9	80998.8	51169.1	84847	52440.9		157226	170532	89561.5	101750	80665.3	106053	248800	117946	269251	137408	104929	102605	282491	243724	302390	127136	129669	125917	71736	56118.1	61511.9	200689
12.50_353.3056m/z	0		95700.5	78576.4	80060.7	26909.9	20747.6	23373.8	16850.4	15381.1	11151.2	66471.6	63474.8	60063.4	39318.5	40789.7	42904	17924.9	16701.5	21426.2	42254.1	39542.7	47535.2	51706.3	71946.2	43391.7		76253.8	64165.3	53089.5	35274.1	42310	39678.5	70164.3	82301.7	75797	56165.3	43924.5	41862.4	65013.8	69737.1	67452.2	31957.7	42506.7	25128.7	65658.8	78885	70173.4	80259.3
10.08_832.5363n	0		198756	212798	197222	298596	362935	322047	471499	430395	427484	235626	239117	268508	165615	186410	198737	672574	677169	741561	251518	258969	268813	257209	297966	308151		219006	245849	297562	284858	299818	313281	292194	330117	338706	287159	282889	270400	263080	212835	204079	342038	376886	421969	170863	85157.4	128996	109592
13.93_381.3361m/z	0		53192	45131	47928.2	20633.2	13789.5	15477.4	10447.3	12514	12698.8	41797.5	33285.6	36729.9	47372.5	45011.8	42916.9	14975.3	18499.7	18540.1	43968.1	40691.1	52482.8	43838.5	59960.8	45676.6		44495.4	36537.8	41329	31462.3	28806	30332.6	36809.3	54291.6	46354.4	35103.7	36527.1	30300.4	45225.2	48114.9	47445.1	28409.5	30442.2	28689.6	67826.9	66629.2	65587.7	72275.1
7.78_698.5113m/z	0		180356	172231	183200	163512	170451	161890	128867	156715	164682	149247	140079	136081	82472.5	81090.7	93267.2	30218.9	39692.9	35191.3	138341	143611	137651	120087	133362	126993		187576	174834	164896	173799	188803	193182	261409	267405	253219	144056	153119	146110	135513	127519	128128	143881	154238	147318	121942	132504	140408	132652
12.72_514.3299m/z	1		674087	580133	655233	161702	158078	148928	45887.4	53520.3	55528.6	367072	319149	321365	254798	281105	364164	90258.9	118649	136559	263554	215008	254272	171431	287057	168010		503222	420186	329371	297644	353017	329212	408068	512850	465709	307305	265861	237878	250741	315807	325906	228036	295965	205693	357774	515439	439731	587658
13.93_542.3606m/z	2		42778	39773.5	35860.5	19529.4	19627.3	12042.5	8426.11	8990.38	6201.88	28363.1	33202.7	22988.2	22259	21246.3	28058.9	10300.6	13400.8	15091	28131.4	24975.8	28597.1	18590.6	22936.9	21173.8		31185	29253.7	29106.6	24025.2	34782.8	31237.9	36274.2	52952.1	34364.6	25954	21493.2	21265.8	18013.7	25971.6	28977.1	21436.3	29231.8	21946.2	22786.5	27343.4	27630.8	40053.3
11.72_789.5430m/z	10		8.07464e+06	6.10052e+06	6.81989e+06	3.89774e+06	3.96701e+06	4.21002e+06	2.78171e+06	2.51327e+06	5.12397e+06	5.90542e+06	5.34852e+06	5.1971e+06	4.65202e+06	4.47614e+06	4.3721e+06	3.89763e+06	6.00027e+06	4.94185e+06	3.09897e+06	2.84611e+06	3.35255e+06	3.5508e+06	4.56728e+06	4.13667e+06		6.45771e+06	6.04469e+06	5.51259e+06	3.90173e+06	5.46161e+06	4.16413e+06	5.91279e+06	7.47011e+06	6.61104e+06	4.47162e+06	5.9248e+06	5.29917e+06	5.73974e+06	6.74746e+06	5.59555e+06	6.34716e+06	5.44143e+06	3.42856e+06	6.4806e+06	6.04638e+06	5.9336e+06	5.07965e+06
15.36_663.5947m/z	14		112788	107777	105045	149556	160557	149391	162794	158538	138021	126186	127682	125555	68519.4	78167.9	59761.2	100640	108354	104842	193795	215434	180206	145637	134974	152640		107091	128366	136523	129781	140094	140044	116387	111044	102714	123060	110217	171306	140361	121671	113826	126287	132900	165171	81655.9	62465.2	84830.9	79066.3
10.51_816.5361m/z	2		3.91979e+06	3.63058e+06	3.67507e+06	1.15491e+06	1.15508e+06	990691	1.64511e+06	1.82678e+06	2.25991e+06	2.95782e+06	3.47547e+06	4.17823e+06	2.65402e+06	2.57059e+06	2.60103e+06	3.08437e+06	3.95246e+06	4.63957e+06	1.00683e+06	1.30826e+06	1.77616e+06	1.44722e+06	2.15891e+06	1.62662e+06		2.91056e+06	2.73609e+06	2.09275e+06	2.65719e+06	2.66212e+06	3.35079e+06	4.18824e+06	2.53257e+06	4.55977e+06	3.52277e+06	3.56361e+06	2.77238e+06	3.00734e+06	2.73516e+06	3.29299e+06	2.96713e+06	3.18864e+06	2.57106e+06	3.26217e+06	2.42618e+06	2.86657e+06	2.96644e+06
13.30_639.5050m/z	1		81946.4	80730.6	93193.6	44991.3	51541.8	48354.7	29780.5	63303.7	79119.3	161999	105728	115230	103223	100258	119017	97021.1	165339	158196	77822.1	48496.4	80468.2	56811.2	98063.7	48020.5		109985	73367.5	80476.3	33840.3	71210.6	82571.5	93904.9	113920	91230.2	76818.9	71279.9	60053.4	111528	113814	113855	102277	173512	116490	90111.4	120344	105251	162519
13.66_798.6012m/z	14		456227	489866	462432	146001	125096	126060	110451	124253	138204	242098	231687	257313	130382	105458	122356	381880	588684	632176	187221	157766	229125	161460	257635	228966		319698	303117	304716	324332	303140	323737	301649	383704	327527	312980	294660	235110	161586	178328	154490	356768	364158	317894	214444	238409	323680	286302
6.57_832.6779m/z	10		496158	464486	438995	411094	351789	367698	1.76779e+06	1.79435e+06	2.16709e+06	509602	465497	451388	577839	575316	802310	1.00422e+06	1.16281e+06	1.00768e+06	216816	173335	148296	301600	365703	313891		538275	487027	435916	342741	406517	493434	450504	455275	362762	480954	481250	424229	504440	524614	584126	1.05396e+06	957060	788488	510433	548766	488683	831849
15.16_891.6879m/z	39		35426.8	30047.2	31321.7	45023.3	51720.5	51980.6	50126.5	51944.9	44967	42628.6	44007.2	41043.9	105153	99124.7	99929.3	46257.3	45543	32197	78153.2	101449	85836.5	59115.4	101368	79449.1		33468.9	30251.3	35249	43145.4	45946.8	45750.4	52528.1	54837.3	62775.8	53468.3	56970.5	53390.1	32344.2	44714.4	32372.4	57125	56507.8	60809.1	68011	64079.7	60523.1	89216.1
7.42_739.5166n	15		1.90807e+06	1.66166e+06	1.81828e+06	1.39392e+06	1.76275e+06	1.32701e+06	4.70255e+06	5.49694e+06	6.84896e+06	1.21774e+06	1.03208e+06	1.14195e+06	3.19463e+06	2.82958e+06	3.49063e+06	8.6474e+06	1.24009e+07	1.15292e+07	841451	715722	897803	1.09836e+06	1.8321e+06	1.33019e+06		1.5122e+06	1.18374e+06	1.05807e+06	1.73897e+06	2.0654e+06	2.77815e+06	1.33075e+06	1.53827e+06	1.3237e+06	1.76095e+06	1.85838e+06	1.45508e+06	911589	1.0972e+06	1.07363e+06	2.96145e+06	2.74604e+06	2.00486e+06	4.04006e+06	4.92902e+06	4.47196e+06	3.88676e+06
8.29_886.6279m/z	4		108392	119514	114721	47600.7	52953.6	40697.9	38727.7	36768.1	55337.6	76990.8	80605	83833	70416.9	61560.4	88869	83476.8	119981	93061.1	30677.3	30493.3	27084.1	36606.1	25983.4	35383.8		76902.4	62893.6	61033.6	59963.5	58927.2	67850.4	65871.2	78321.7	80640.9	62375.8	53988.4	49642	66454.4	75095.5	87772.2	73718.7	76096.8	65046	48060.7	61368.7	58319.7	124578
7.78_746.4901m/z	14		1.7049e+06	1.48139e+06	1.6642e+06	1.47106e+06	1.4674e+06	1.33521e+06	1.36969e+06	1.46478e+06	1.74759e+06	1.03713e+06	1.05843e+06	1.08345e+06	1.16146e+06	1.12384e+06	1.09909e+06	1.20768e+06	1.48029e+06	1.53705e+06	541077	439619	545290	574180	792773	632613		1.31619e+06	1.05784e+06	934393	954388	1.01341e+06	1.1871e+06	1.27146e+06	1.44031e+06	1.22281e+06	1.23651e+06	1.18568e+06	687542	931103	1.02981e+06	1.12977e+06	1.25504e+06	1.12985e+06	767008	1.37192e+06	1.64022e+06	1.36434e+06	1.26544e+06
7.64_625.4544m/z	43		199661	164480	209743	98621.3	125762	110068	226054	283558	364769	112700	82973.3	113582	157360	138261	180754	135590	223437	170738	90557.4	44632.4	48776.4	122304	123345	105167		174534	126043	102271	100400	97573.9	194277	116249	138598	117145	184595	178217	165508	100524	113276	94900	256470	237893	155854	184459	233029	230170	228057
10.08_743.5748m/z	2		18286	18600.2	18539.4	16519.9	45957.3	34598.3	30209.4	48252.2	37870.9	17850.2	25521.9	22310.2	40581.4	41404.2	32289.5	104445	93316.9	117744	27116.1	42811.6	49057.5	22421.8	23966.8	31761.5		28827.4	11547.9	26436.5	44413.5	40471.1	66132.8	23517.8	39543.4	31363.5	22573.1	43010.8	32115.7	30855.2	21323.7	33072.2	38960.4	44490.7	43358.2	47635.8	38322.7	43503.6	25204.6
0.97_369.3476m/z	0		70906.8	62370.5	62733.7	34968.8	19586.8	33446.3	14108.5	14642.5	20025.8	104069	90864.1	95059.5	18253.8	26117.5	39540.9	31736.5	51118.3	44027.5	23034.7	23271	26465.9	46872.8	48391.1	35448.5		65034.6	41449.3	39098.1	103550	102736	120307	39121.2	57014.4	41738.5	38965.9	32994.4	24528.2	39080.5	46990.9	42323.4	20085.6	23033.7	16756.4	104830	177484	158925	132186
1.13_487.3236m/z	0		8192.31	7705.83	6601.87	18291.1	13976.3	13575	14397.5	10633.7	12735.4	7677.56	10759.2	11198.9	11675	6174.64	9429.17	7602.83	9333.83	11856.9	26424.7	22336.6	23133	13764.9	16616.4	13253.4		8858.66	10505.3	9872.4	9223.15	11412.2	8912.52	11881.3	10151.5	10796.8	12775.5	12883.4	23421	12562.7	10799.3	12779.1	9512.49	10626.3	12814.7	7468.05	7958.03	6043.36	9134.34
1.76_385.2661n	0		26376.8	29471	25419.2	12457.7	13503.3	18729.8	14713.8	17117.1	16302.2	21867	26320.7	26134.8	37008.9	30648.6	40490.3	22405.6	27109.3	24344.5	37993.6	34355.3	31244.2	25122.8	20413.6	22849.8		28753.5	24290.6	25552.2	15184.9	15686.8	14819.1	27187.1	26347.5	26263.1	19831	24133.4	27578.1	21455.1	21000.5	20928.3	25362.6	20761	20230.6	53035.6	61661.9	44539.1	56799.7
10.22_266.3383m/z	0		39842.8	37442.2	35051.1	33745.5	33375.1	26941.1	10296.8	14038.8	13679.7	36064	33352.5	38490.9	34446.6	32247.3	45222.9	12302.3	19484.2	18084	10853.5	11404.3	13358.7	13707.1	18924.6	15231		31474.6	27633.5	19132.3	26760.8	22258.4	26858.3	35366.5	42779.9	37399.4	36424.6	33159.7	24994.6	40299.9	40084	45645.1	33940.2	33950.1	29572.4	23832.5	27352.7	25976.8	36057.1
10.22_364.2613m/z	0		6.24484e+06	5.41127e+06	5.69478e+06	4.53406e+06	4.69462e+06	4.03114e+06	2.46233e+06	2.97073e+06	3.45101e+06	4.90123e+06	4.45285e+06	5.0406e+06	6.96566e+06	6.87363e+06	8.56917e+06	4.1278e+06	7.1373e+06	5.72572e+06	2.30249e+06	2.01869e+06	2.30218e+06	2.63496e+06	3.6e+06	2.62926e+06		4.77059e+06	4.10793e+06	3.24609e+06	4.04839e+06	3.71273e+06	4.28222e+06	5.38879e+06	6.22546e+06	5.18561e+06	4.94554e+06	5.34205e+06	4.03181e+06	4.93479e+06	5.38695e+06	5.7054e+06	5.03023e+06	4.81656e+06	3.61544e+06	5.69851e+06	7.7361e+06	5.98391e+06	8.10818e+06
10.22_593.5294m/z	0		160445	133912	152502	82406.7	82361.9	62327.3	28632	34342.6	51838.9	103108	94886.1	97770	158680	132624	188190	49684	77702.3	68958.3	66753.2	49771.4	56349.2	62115.5	80911.9	61590.6		109302	83880.9	72883.1	88071.1	72854.9	84075	106353	140384	110929	103846	101590	85669.8	104895	112236	130952	91680.7	99371.4	65319.7	112627	148165	135413	193054
10.28_346.2849n	0		268388	214779	205062	182157	152426	136007	145405	176156	185107	192213	174191	199859	219394	202311	249812	111309	178975	162863	79887.6	76458.1	84564.1	100375	131299	94908.5		180194	153434	118887	154278	150985	191336	203379	249881	198396	197777	203374	164315	192843	229309	219714	193527	188813	159859	160689	204370	168390	252209
10.28_358.3105m/z	0		396692	375146	403966	264665	228190	228152	80934.1	96943.7	103197	309651	285728	322114	209465	205899	244652	64517.8	87132.1	77286.1	150134	132167	150846	177580	204504	154319		323890	291177	255262	244134	232128	212196	287347	330972	294676	285637	303651	240732	330020	347788	355951	255258	249324	204503	194193	244244	218732	282624
10.44_390.2279m/z	0		203337	217723	210783	102785	54447.6	57271.8	20917.4	45910.8	52495.7	135621	96239.1	143466	81822.9	59837.4	104554	18935.1	30530.4	27903.5	52815.7	45393.7	51143.8	50506.1	71073.5	47839.1		160032	140447	109714	98843.6	87355	71409.7	99258.7	171412	150092	116777	132817	87807.5	139718	163025	167599	84903.8	107343	60953.6	113460	145024	111687	145705
10.44_469.2719m/z	0		162376	166961	159108	87016.2	70375.6	82002.1	24923.8	28324.5	30323.4	100065	109165	123612	79769.2	84191.6	98770.2	18809.3	31729.4	25404	55891.5	59147.5	53608.1	79936.9	79760.9	65784.5		122804	113136	85430.4	84874.8	83863.5	64553	113233	125491	98985	102838	103222	76044.8	97565.2	119872	121525	77200.4	71128.3	65695.2	64400.6	88515.6	85855	100597
10.64_841.5822n	0		4.32958e+06	4.23724e+06	3.86627e+06	750953	666788	612211	527697	406243	528329	1.96672e+06	2.43489e+06	2.96125e+06	1.7447e+06	1.84363e+06	1.65968e+06	982662	1.34873e+06	1.65837e+06	630682	969249	1.3234e+06	872327	1.75263e+06	1.11867e+06		2.27737e+06	2.57275e+06	1.61961e+06	2.01296e+06	1.92247e+06	2.62509e+06	2.37287e+06	1.10484e+06	2.58266e+06	2.46608e+06	2.26375e+06	2.2141e+06	2.52553e+06	2.2505e+06	2.4749e+06	2.57857e+06	2.99355e+06	2.66519e+06	1.48702e+06	1.03808e+06	1.17733e+06	1.37766e+06
10.64_861.5887n	0		90681.9	103232	72874.3	201174	202428	240839	144122	160804	148147	112761	128635	93309.6	48676.2	48858.5	31683.1	110454	86798.5	124320	172924	158505	140067	150840	124509	174915		90895.3	119748	159877	150851	158252	128625	114494	109858	121107	104399	121512	108218	159988	130513	123147	131465	120515	131457	53417.3	34708.5	49200.5	17411.9
10.71_867.5989n	0		7.31161e+06	6.81485e+06	6.67181e+06	1.70044e+06	1.2958e+06	1.28971e+06	1.08336e+06	794538	1.19096e+06	8.12958e+06	9.61565e+06	1.14971e+07	4.85251e+06	4.63936e+06	4.33363e+06	920227	928366	1.12949e+06	1.18547e+06	1.96691e+06	2.7355e+06	1.96656e+06	2.92174e+06	2.00602e+06		6.13807e+06	6.2397e+06	4.17188e+06	3.46144e+06	3.17063e+06	4.46355e+06	9.47316e+06	4.25286e+06	9.28251e+06	4.96499e+06	4.33244e+06	4.23987e+06	1.01646e+07	9.37317e+06	1.07544e+07	4.5942e+06	4.94701e+06	4.33527e+06	2.73035e+06	1.98053e+06	2.45458e+06	6.31863e+06
10.80_683.5969m/z	0		6.31697e+06	5.94333e+06	6.35277e+06	1.42297e+06	1.09304e+06	1.09036e+06	793977	542244	892670	7.42408e+06	8.79706e+06	1.12753e+07	5.62384e+06	5.2964e+06	4.93796e+06	1.09848e+06	1.02606e+06	1.25094e+06	1.34275e+06	2.46537e+06	3.09569e+06	1.97508e+06	3.12841e+06	1.93477e+06		5.9107e+06	6.08481e+06	3.57128e+06	3.08825e+06	2.83428e+06	3.64263e+06	7.9566e+06	3.81885e+06	8.7303e+06	4.34164e+06	3.86329e+06	3.74717e+06	9.16786e+06	8.37279e+06	9.73148e+06	3.97711e+06	4.36676e+06	3.94427e+06	3.15315e+06	2.31592e+06	2.57776e+06	8.83735e+06
11.07_569.6134m/z	0		91116.3	75525.7	87470.9	56152.3	29578.5	40191.7	18946.7	26821.3	28028	77952.8	88162.2	73108.8	51846.9	46246	48955.2	12532.2	17365	24183.2	28036.7	22884.1	31173.6	18102.6	30655.7	18275.4		85255.4	62156.2	66466.4	59564.5	47622.6	42053.9	60104.1	74931.2	66478.6	78569.9	70079.3	59645.7	69237	98385.8	94512.7	46426.3	47509.2	24390	55177.3	56137.5	58589.6	57987
11.07_711.6458m/z	0		40076.8	37308.6	48994.1	33506.1	19442.2	21798.9	16029.3	8231.57	16435	53351.1	43149.7	54680.1	26487	15545.1	24237.2	5459.5	11853.6	8921.24	16445.6	18981.2	16102.1	9565.42	16909	14969.3		42262.5	38929.8	33112	31297.5	34341.8	32477.6	29029.2	46921.9	45230.6	42313.5	42083.4	33615.9	42500	39574.7	60377.9	32608.1	33488.2	27070.6	31972.7	34383.2	22616.8	26722
11.15_292.3001m/z	0		7.23952e+06	6.40137e+06	7.04584e+06	4.51356e+06	3.11935e+06	3.48184e+06	1.80274e+06	2.29397e+06	2.30178e+06	6.33571e+06	6.08987e+06	6.49785e+06	3.84152e+06	3.72159e+06	4.62408e+06	942207	1.48798e+06	1.45983e+06	2.35066e+06	2.10563e+06	2.42014e+06	2.22343e+06	2.84932e+06	2.30468e+06		7.23304e+06	6.16145e+06	5.27016e+06	4.11537e+06	4.15401e+06	3.88188e+06	4.87604e+06	6.17539e+06	5.47545e+06	5.80075e+06	5.9802e+06	4.53714e+06	6.06737e+06	7.24212e+06	7.53764e+06	3.89161e+06	4.16536e+06	2.96844e+06	4.93461e+06	5.69679e+06	4.82955e+06	4.97495e+06
11.15_390.3353m/z	0		2.25825e+06	2.13077e+06	2.3565e+06	1.43566e+06	950034	1.05516e+06	490652	628473	668406	1.93425e+06	1.89079e+06	2.03729e+06	1.28838e+06	1.19163e+06	1.46901e+06	326313	492200	476291	848364	747094	856521	771771	986919	711536		2.1809e+06	1.85828e+06	1.5664e+06	1.35364e+06	1.29544e+06	1.18762e+06	1.54598e+06	1.99517e+06	1.84299e+06	1.7968e+06	2.01305e+06	1.41965e+06	1.90074e+06	2.23388e+06	2.37406e+06	1.22552e+06	1.31348e+06	866542	1.58741e+06	1.8025e+06	1.56465e+06	1.66657e+06
11.15_390.4266m/z	0		252725	200261	241397	152527	102850	103102	53880.1	84088.5	79552.6	197140	179472	217072	157011	140128	179234	46512.8	56011.4	55099.3	102557	75404	87731	69671.2	114181	74135.6		260879	219590	167702	127381	137262	104462	146225	206217	180505	192501	200323	126618	204954	220879	258822	114509	126541	103801	203679	232711	204419	211328
11.15_569.5292m/z	0		1.66019e+06	1.47016e+06	1.63822e+06	1.04957e+06	611901	687233	268499	406502	427742	1.46439e+06	1.36741e+06	1.50401e+06	1.07518e+06	1.03537e+06	1.16564e+06	209753	301582	307085	681839	498234	681680	470680	740233	418464		1.67237e+06	1.44768e+06	1.21936e+06	855357	835956	829882	1.0736e+06	1.30135e+06	1.14507e+06	1.27767e+06	1.35045e+06	971013	1.34469e+06	1.61391e+06	1.6089e+06	739807	807294	434580	1.43004e+06	1.56646e+06	1.38056e+06	1.32126e+06
11.15_692.5142n	0		2.94477e+06	2.57021e+06	2.91098e+06	2.11708e+06	1.35417e+06	1.57526e+06	724450	1.05269e+06	1.01973e+06	2.8075e+06	2.66476e+06	2.85225e+06	1.80097e+06	1.75092e+06	2.00833e+06	479942	692730	666675	1.19813e+06	1.1285e+06	1.32659e+06	1.02791e+06	1.3807e+06	1.03841e+06		3.12464e+06	2.58438e+06	2.2466e+06	1.76264e+06	1.70477e+06	1.71877e+06	1.95798e+06	2.33398e+06	2.23426e+06	2.40636e+06	2.45577e+06	1.85198e+06	2.4768e+06	2.94528e+06	2.81788e+06	1.61488e+06	1.58433e+06	1.12979e+06	2.42733e+06	2.68089e+06	2.37255e+06	2.31151e+06
11.65_184.0741m/z	0		3.84492e+06	3.3703e+06	3.70958e+06	2.2559e+06	2.12288e+06	1.96155e+06	1.9747e+06	2.28037e+06	2.31326e+06	2.73246e+06	2.47319e+06	2.55453e+06	2.20912e+06	2.34458e+06	2.80527e+06	2.08724e+06	3.29333e+06	2.78898e+06	758506	809836	886502	1.05484e+06	1.447e+06	1.2289e+06		2.8789e+06	2.26024e+06	1.95768e+06	2.05879e+06	2.06369e+06	2.17713e+06	3.09441e+06	4.09966e+06	3.20966e+06	3.00938e+06	2.75566e+06	2.18773e+06	2.69721e+06	3.41131e+06	3.47403e+06	2.78702e+06	2.8304e+06	2.29452e+06	2.14969e+06	2.66596e+06	2.42741e+06	2.66235e+06
11.72_389.3737m/z	0		18171.2	18790.9	16172.1	17295.3	12463.6	9332.91	4243.56	7237.86	8963.14	21184.3	21225.3	24135.9	10779	9655.5	10297.8	3930.35	8122.84	7600.87	9252.04	9498.38	7973.46	9717.22	10268.1	10515.2		16907	14776.2	10731.5	12967.3	11587.2	15861.4	20484.8	21369.8	22722.8	19003	20435.4	13174.3	15658.2	17975.5	19279.5	10732.6	16274.5	14515	12549.2	13464.7	13952.2	17487.2
12.59_601.5552m/z	0		404783	358135	373784	134045	82508.6	100705	42222.6	53346.3	58013.5	290381	256025	255897	201713	226887	312260	38242.4	69074.1	71827.6	200517	164295	222615	173506	251407	164769		333131	264571	224533	174921	156938	151707	252071	366705	322254	207339	173479	158784	239554	282745	313586	130543	144303	101822	382099	491239	438648	588948
12.65_391.3213m/z	0		1.54404e+06	1.28251e+06	1.42204e+06	341322	337889	293300	116551	129353	134203	784506	736482	707730	588029	667593	878101	165641	261809	278940	487294	401320	498762	340101	609483	351900		1.1076e+06	923186	675792	631547	725421	713038	874531	1.18589e+06	1.09747e+06	677492	557633	518278	538187	700084	760023	519743	675803	469095	866072	1.22205e+06	1.00244e+06	1.39563e+06
12.72_417.4081m/z	0		48288.7	32266.3	42348.7	17618.2	17007.5	12232.3	2859.31	3102.77	4467.26	55537.1	49709.8	43520.2	24033.7	24436	29116.2	4469.42	4772.44	5650.6	14631.7	9825.53	17796.7	11696.8	19514.2	10797.9		41930.3	36141.6	28946	21080.7	26506	21820.9	48344.5	50877.1	54180.2	27452.5	23262.1	22178.9	41978.2	49944.1	51262.8	20217.8	20581.9	17268.4	16401	21814.8	19360.1	52688.3
12.79_417.3365m/z	0		1.02824e+06	874241	954206	299460	265128	236383	75240.7	94835.2	94949.3	1.10783e+06	922856	921967	467697	538162	715381	70880.1	82037.5	83114.4	344064	263189	355334	281350	422954	235334		1.07402e+06	919316	661295	428187	492170	461401	892913	1.27602e+06	1.08475e+06	489950	407886	367524	848603	1.15527e+06	1.27416e+06	353757	456444	299279	319903	456084	380794	1.64886e+06
12.79_540.3453m/z	0		427364	362589	402112	135473	117082	105548	40059.3	49495.9	46232.5	454393	390029	398730	188898	208087	274705	31286.8	35694.3	51162.4	169476	130282	162784	125796	178288	107371		457643	391054	302413	191860	219068	195499	380460	522946	431013	210594	177410	158942	357469	482510	513892	160192	192516	137116	132763	178503	158031	682568
12.86_602.5851m/z	0		156710	131997	132269	118960	74149	72540.5	25412	39892.6	37584.3	141940	111759	114027	116153	111043	179139	48221.4	89845.8	78937.9	85567.9	71647.5	93300.2	76644.6	124819	74638.1		141740	96489.8	91025	107284	101399	104539	83712	127435	103057	102225	88103.3	79725.9	97689.2	134015	139506	89915.5	94364.5	59197.8	129112	188851	171269	270740
12.86_665.5864m/z	0		1.95177e+06	1.68216e+06	1.80252e+06	561339	470880	480132	237780	269311	279878	1.94064e+06	1.64456e+06	1.77104e+06	937472	998813	1.29232e+06	206319	249353	257862	689032	537071	647425	516281	645554	414528		2.01524e+06	1.73086e+06	1.3849e+06	814397	928587	859903	1.60161e+06	2.05469e+06	1.777e+06	833265	779410	683333	1.6355e+06	2.19149e+06	2.32815e+06	687411	772327	589133	755117	1.05501e+06	868253	2.99165e+06
12.86_767.5239n	0		821331	737804	791249	256244	139755	165883	90364.4	102851	98981.8	773845	726858	756015	257971	253808	316273	73269.2	75364	84507.9	277254	167158	260446	167903	211851	110785		835997	701119	553204	343018	316489	341312	711091	927803	810762	312727	340515	266841	725488	929810	1.0511e+06	306735	243206	200382	299829	361553	286092	785748
12.95_827.5795n	0		647166	630827	684821	438108	396921	442592	265126	274287	336681	778102	798321	847024	322696	285152	305404	116836	143438	198011	448938	414226	406228	379070	370674	335615		738694	763978	723012	620929	584861	555999	862688	677991	735382	528431	545687	481470	815094	898070	816704	498697	448069	469110	351825	265472	307405	625585
13.30_780.8075m/z	0		375145	307224	328694	190266	157840	139699	166526	238814	290509	482544	395629	418348	403916	398638	528107	414820	570110	737964	190434	168927	208978	211111	238613	175881		317096	265788	226770	265128	289998	345948	354247	434147	338260	344747	299882	280520	359209	406928	443454	429938	494289	338368	409197	529308	370557	564247
13.66_462.3702m/z	0		7156.75	8619.21	10502.4	9913.25	14389.3	12112.6	13596.2	10905.3	9103.65	11451.9	11688.1	15138.4	6613.7	7787.56	5341.76	11512.4	10597	15532.7	13913.1	12611.7	12468.3	10649.6	12499.5	13709.5		10058.3	9170.77	12992.5	10491	10652.9	9958.61	10586.5	7932.62	5511.53	13134.1	9950.89	11264.1	14086.6	9732.72	8139.57	9644.75	16304.4	12715.3	7768.89	5649.96	6205.45	5502.68
13.66_652.5997m/z	0		230669	194723	199192	245134	229589	234660	170105	196982	173087	224212	209879	202767	162253	186098	120887	185433	174418	208298	178234	238480	220295	192272	232686	256885		203306	193120	216493	200577	225393	213584	236513	235581	213720	198933	208892	212472	200254	200845	196972	202554	203397	229149	146599	118484	140511	137510
13.86_541.4446m/z	0		11876.1	3183.74	9377.96	16757.9	27428.8	26562.7	25452.7	21517.4	12815.6	13486.1	17546.8	13430.3	8693.89	9036.47	5493.98	9335.52	9271.5	9376.83	17986.8	13122.6	12585.2	15438.8	17722.6	16723.3		11850	14185.9	10761.4	19297.7	22860.4	17005.9	18289.2	7776.29	9622.46	5627.48	5675.75	20508	17534.5	16489.9	3806.6	13410.2	14912.6	23042.8	5226.5	4152.71	5343.96	5752.72
13.86_618.6029n	0		620231	615438	606434	450032	448961	497152	477884	460080	429629	547326	626342	621332	1.27702e+06	1.19612e+06	1.24649e+06	496623	612018	553222	831486	889048	788303	593449	564928	575312		550520	609638	571161	503976	538380	479657	623650	534794	658832	521177	575353	559385	616580	683216	663625	531392	493215	617238	1.62317e+06	1.81473e+06	1.52962e+06	1.99334e+06
14.02_417.3365m/z	0		141750	123138	124741	62145	39838.8	42153.1	28561.1	30558.6	23016.4	215787	181114	207498	127690	157790	178160	40000	41785.2	57003.1	90402.8	76408.8	111211	91642.7	105693	86749.3		151080	119180	114769	89658.1	97768.9	103714	178870	256698	180066	100968	81361.4	77251	161007	197106	211163	77467.4	103189	81511.7	81120.9	111790	91394.4	398586
14.02_550.7117m/z	0		8099.53	3766.23	8158.82	10360.9	6643.32	7183.96	8879.61	9026.18	11269	6230.38	9275.44	7920.31	3815.23	8038.32	4975.01	3850.39	4203.61	6483.09	8244.45	10798.2	8277.05	8649.09	8703.36	10440.8		9006.42	4109.08	8207.18	10171.3	7915.52	7102.92	4192.35	9165.07	6591.23	9965.71	7556.3	7160.84	8298.42	3140.7	7546.13	8000	6880.73	11217.8	2425.69	3656.32	4068.67	3718.14
14.45_619.4553m/z	0		13310.5	17477	9371.28	16002.5	18333.3	18932.4	27683.5	22742.9	20645.6	12682.2	25345.1	16065.4	11201.5	12324.4	12248.4	25364	33486.8	28753.4	22078.3	23588.2	18671.1	15988.6	15250.1	23883		11551.8	16750.8	13653.1	23767.3	13589.4	16209.3	17222.7	14200.6	14751.5	18480.9	16568.1	17175.2	17380.2	22495.7	19198.2	18381.9	19588.4	19699.8	20076.9	11341.1	18613.5	9729.29
14.65_696.6264m/z	0		54236.9	58774.2	54011.3	36252.4	37949.4	49666.4	46188.6	49611.8	52010.2	59537.4	45187.2	53318.1	152169	132700	161807	133545	204686	166725	79455.8	78313.9	63886.1	50266	51138.3	47714.6		52583.3	45039.3	47423.4	47664.5	47172.1	42832.7	64673.3	68455.6	64810.8	54801.6	51048.4	67386.2	56427.3	53035.4	52863.4	52871	51106.9	61525.5	113101	120261	123329	152001
16.30_1047.8986n	0		56851.6	52881.3	55353.3	58788.7	55273	73998.4	122805	109161	95098.2	82904.2	73509.5	82629.3	146734	107174	129994	89865.2	74771.3	77240.6	170662	199309	195868	157277	192243	190775		75515	76522.3	72457.8	107606	76118.8	92743.7	60294.6	74875.7	64388.2	74985.2	61326.8	86720.8	92454.6	64334.4	65180.2	96806.1	101656	94483.5	94467.1	106164	97811.7	126812
16.59_778.7022n	0		572435	587720	547746	743649	758312	742359	719550	729843	629448	581214	609269	592837	696799	610643	577037	739030	751739	904326	969900	1.11395e+06	882974	782534	699946	741949		552014	624317	644041	687246	679615	626544	607968	659047	678913	642243	653934	767699	644233	607235	609287	622775	617176	790260	708174	716890	816618	566317
2.11_395.2377m/z	0		10460.8	10617.4	10227.9	8382.41	7966.4	9338.45	10469.1	8495.69	9755.81	11181.7	13685	11265.2	15182.2	13270.4	14374.2	17669.8	20520.9	19696.8	11701.3	12151.3	10951.9	12121	10973.4	10133.2		11005.9	10580.1	9407.11	8326.84	11614.4	9000.59	9013.49	10244.5	13579.8	9854.82	12861.6	9399.87	11969.6	10453.7	11283.9	9493.97	10118.1	13927.7	16475.8	17506.5	16309	17857.6
2.63_432.3451n	0		105344	127425	110291	194863	167661	218777	175175	163629	208174	128453	145446	139946	180377	215150	241453	343326	638448	319670	183464	165801	159047	129068	124167	120318		142631	92070.2	152969	174790	138537	157961	135045	161168	133338	146063	171332	106710	115614	124928	162066	216065	122533	165093	200164	315446	226025	237209
3.99_374.3391n	0		1.1866e+06	1.19655e+06	1.13717e+06	1.62065e+06	1.7402e+06	1.82464e+06	1.80025e+06	1.70104e+06	1.46456e+06	1.33943e+06	1.4881e+06	1.43825e+06	1.94313e+06	1.87809e+06	1.6633e+06	2.17106e+06	1.85186e+06	2.43068e+06	2.72633e+06	3.55553e+06	3.12242e+06	2.51451e+06	2.28936e+06	2.56496e+06		1.32038e+06	1.503e+06	1.63645e+06	1.57628e+06	1.73185e+06	1.55045e+06	1.38412e+06	1.24719e+06	1.37301e+06	1.40552e+06	1.44242e+06	1.36631e+06	1.6535e+06	1.39583e+06	1.26308e+06	1.435e+06	1.56662e+06	2.00596e+06	2.11242e+06	1.73663e+06	1.97483e+06	1.64758e+06
4.26_455.4446m/z	0		26221.5	25816.1	24062.5	30538.1	30740.7	34283.8	35850.8	36063.3	27859	30935.9	22193	32559.7	23006.9	17339.3	17372.4	20564.5	23857.6	24128.3	35913.7	44954.8	45449.8	34710.7	36130.6	35443		24784.4	23651.7	27150.5	32286.1	34295	33535.7	28413.7	30625	31891.1	31543.6	32730.3	44335.2	33932.6	32191	27016.7	29731.6	34128.6	38786	16413.1	14537.1	14840.7	14912
4.98_611.5035m/z	0		17624.3	17759.9	17564.1	15811.8	13528.3	11553.1	7765.78	5656.54	9053.66	17152.3	15970.8	19356	14457.3	12449.5	19801.3	6751.52	14153.1	8902.38	9236.22	12737	11277.3	10871.8	11355.5	9301.07		18257.5	18357.7	15695.1	16031.1	14822.5	16456.9	18177.5	13475.9	21655.5	15538.8	16924.8	16032.3	16676.3	16890.2	19579.2	11817.9	10209.5	8991.63	13268.6	14214	14397.8	33057.4
5.07_884.6629m/z	0		11759.9	15053	15181.6	10690.2	5862.57	8679.96	27624.6	22525.4	46655.7	16109.8	16189.7	15788.8	19337.5	20916.3	28035.5	28893.7	39878.6	31042.2	12370	11121	12238.2	10080	9673.29	9293.54		19039.3	10932.3	12739.3	17308.3	14702.1	21973.7	15704.5	9059.79	10458.4	17536.9	8384.62	14669.1	12621.2	19429	20242.1	23864	21019.8	20766.9	25459.7	22510.3	27294.7	30321.7
6.21_639.5344m/z	0		262673	294606	248767	71056.8	98298.2	94152.9	46213.4	35198.5	60605.8	179508	198827	206038	156121	172944	222775	45209.3	53556.6	64335.9	115180	124571	134613	187490	168491	137498		236800	202148	165656	161313	135679	179956	232479	158125	250409	175713	173117	180710	243128	217248	223769	133213	147931	132104	176837	165209	212360	361828
6.28_729.6126n	0		574223	494753	536952	275238	355117	301358	197627	175678	222459	357775	353430	369995	254214	223070	264122	271290	403557	355926	177678	147504	158226	84846.3	243158	101995		362551	330470	257384	450243	550417	611923	665033	705081	659704	237338	265291	221195	283130	353857	258704	233811	236466	223648	277194	368412	348313	440285
6.28_755.6355n	0		2.23801e+06	1.98687e+06	2.14871e+06	2.64952e+06	2.11048e+06	1.97205e+06	1.03453e+06	1.19783e+06	1.32433e+06	1.75002e+06	1.68745e+06	1.80993e+06	1.59257e+06	1.45538e+06	1.75372e+06	1.52817e+06	2.14879e+06	1.73397e+06	914813	670931	550395	907052	1.11351e+06	1.00945e+06		2.03223e+06	1.63818e+06	1.55264e+06	1.68029e+06	1.70144e+06	1.92894e+06	1.8676e+06	1.95981e+06	1.91223e+06	1.64465e+06	1.8566e+06	1.52282e+06	1.30029e+06	1.5291e+06	1.5687e+06	1.46496e+06	1.51993e+06	1.26777e+06	2.03987e+06	2.73669e+06	2.27411e+06	3.55343e+06
6.41_828.5503m/z	0		8.14862e+06	7.82642e+06	9.03771e+06	8.22139e+06	7.57065e+06	8.55958e+06	2.82079e+07	3.02082e+07	3.85071e+07	9.49267e+06	9.13886e+06	8.86179e+06	7.75277e+06	8.17626e+06	6.60316e+06	1.37438e+07	1.73711e+07	1.78292e+07	6.07024e+06	3.75377e+06	3.74895e+06	5.23204e+06	7.55733e+06	6.61953e+06		9.30222e+06	7.42879e+06	7.95465e+06	6.05676e+06	8.36382e+06	9.72766e+06	8.5673e+06	9.96302e+06	8.70261e+06	9.84738e+06	1.04293e+07	8.30385e+06	9.52165e+06	1.158e+07	1.10754e+07	1.64497e+07	1.73307e+07	1.53887e+07	6.14698e+06	7.95844e+06	6.6314e+06	7.14484e+06
6.50_805.5614n	0		6.32038e+07	5.68538e+07	7.6041e+07	6.09892e+07	4.19569e+07	6.08065e+07	2.91559e+08	2.70299e+08	3.04387e+08	7.3013e+07	7.47857e+07	7.1432e+07	6.02041e+07	6.22197e+07	6.69014e+07	2.07382e+08	2.63991e+08	2.22753e+08	4.10506e+07	2.27821e+07	2.77779e+07	3.14457e+07	4.3678e+07	4.0413e+07		8.10183e+07	5.02063e+07	4.83725e+07	4.67878e+07	5.77949e+07	8.56152e+07	6.61952e+07	6.89568e+07	7.36203e+07	7.7476e+07	7.85933e+07	6.63247e+07	7.98821e+07	8.6796e+07	8.02366e+07	1.16317e+08	1.2457e+08	1.15173e+08	7.66479e+07	1.02241e+08	7.94499e+07	8.5137e+07
6.70_577.5188m/z	0		3.38105e+06	2.92458e+06	2.88771e+06	1.60381e+06	1.27541e+06	1.17452e+06	4.4583e+06	3.00143e+06	6.16763e+06	3.60523e+06	3.45969e+06	4.18516e+06	5.84354e+06	5.27663e+06	5.85286e+06	3.38319e+06	4.214e+06	4.67497e+06	1.74189e+06	2.11845e+06	2.96596e+06	1.73662e+06	3.47092e+06	2.00314e+06		4.81644e+06	3.69714e+06	2.86255e+06	3.60001e+06	3.00383e+06	5.50611e+06	3.02687e+06	1.42121e+06	2.91093e+06	4.84623e+06	4.94194e+06	4.67856e+06	2.94718e+06	2.73537e+06	3.30355e+06	4.70696e+06	4.80483e+06	3.32298e+06	6.09227e+06	5.12635e+06	5.63234e+06	5.60356e+06
6.70_651.5341m/z	0		1.70863e+07	1.50301e+07	1.51472e+07	6.96773e+06	4.97578e+06	5.23555e+06	5.75431e+07	4.07198e+07	7.89175e+07	1.6874e+07	1.50997e+07	1.6835e+07	2.21412e+07	1.99524e+07	2.43063e+07	6.2733e+07	8.95604e+07	7.45145e+07	6.32911e+06	6.47771e+06	8.97955e+06	7.46287e+06	1.20048e+07	9.01282e+06		1.92505e+07	1.60274e+07	1.14942e+07	1.69698e+07	1.82156e+07	3.35902e+07	1.3759e+07	7.91919e+06	1.20462e+07	1.4773e+07	1.55939e+07	1.49083e+07	1.5508e+07	1.38846e+07	1.52143e+07	4.11725e+07	3.97603e+07	3.0395e+07	2.14659e+07	2.13509e+07	2.32291e+07	2.09758e+07
7.06_649.6024m/z	0		133872	125177	102654	69285.8	45888.4	52688.7	309588	343858	455534	79576.5	57994	73469.6	66057.2	51743.5	74837.3	225720	366077	289255	35969.6	27768.6	39116.1	42908.8	38763.8	40809.5		115185	93395.6	80899.5	81138.1	89235.4	119732	83088.8	88392.3	88262.3	88025.7	116081	95123.5	73136.8	82576.7	80458	134776	119616	93693.6	81557.5	104549	101409	73332.2
7.13_603.5344m/z	0		3.57334e+07	3.18468e+07	3.23154e+07	1.31947e+07	9.001e+06	9.56652e+06	1.12251e+07	8.49512e+06	1.69683e+07	2.45458e+07	2.34221e+07	2.70416e+07	3.12478e+07	2.98669e+07	3.59809e+07	9.57554e+06	1.41385e+07	1.52337e+07	8.1808e+06	9.27331e+06	1.37906e+07	1.31559e+07	1.62259e+07	1.08569e+07		2.69976e+07	2.36263e+07	1.68202e+07	1.6411e+07	1.33865e+07	2.06687e+07	2.18907e+07	1.36823e+07	2.24367e+07	2.51443e+07	2.72505e+07	2.61163e+07	2.68186e+07	2.48661e+07	2.82664e+07	2.4865e+07	2.61384e+07	1.80423e+07	3.38493e+07	3.31185e+07	3.49007e+07	2.76062e+07
7.13_603.6125m/z	0		1.61939e+06	1.52481e+06	1.5448e+06	666064	444135	462022	556798	426979	839734	1.16067e+06	1.12568e+06	1.24485e+06	1.03621e+06	994686	1.2204e+06	378758	490745	553773	372879	423487	643518	602470	714927	520906		1.17655e+06	1.05486e+06	828683	832207	676151	973327	1.05856e+06	713966	1.12503e+06	1.20138e+06	1.31171e+06	1.32753e+06	1.28509e+06	1.20247e+06	1.37221e+06	1.19099e+06	1.3239e+06	864257	1.11502e+06	1.02538e+06	1.16757e+06	912121
7.13_807.6712n	0		1.67059e+06	1.51294e+06	1.54806e+06	1.36913e+06	1.30347e+06	1.25846e+06	2.02653e+06	2.03618e+06	2.89569e+06	1.64066e+06	1.58214e+06	1.71113e+06	1.5755e+06	1.36904e+06	1.92628e+06	2.99362e+06	4.153e+06	2.56705e+06	535370	470145	443605	752942	857847	777078		1.56119e+06	1.49441e+06	1.33671e+06	1.47882e+06	1.63301e+06	1.55255e+06	1.24809e+06	1.19841e+06	1.3285e+06	1.66205e+06	1.86632e+06	1.63132e+06	1.49262e+06	1.66622e+06	1.56992e+06	2.34064e+06	2.11266e+06	1.93661e+06	1.89457e+06	2.66092e+06	2.43831e+06	2.80305e+06
7.22_811.5331n	0		5.39895e+06	5.6444e+06	5.74669e+06	3.13706e+06	2.52112e+06	2.34347e+06	3.94261e+06	2.90861e+06	3.89811e+06	4.37996e+06	4.42896e+06	5.11274e+06	5.76815e+06	6.37486e+06	3.54608e+06	2.17366e+06	2.89326e+06	4.20091e+06	1.4491e+06	1.71155e+06	2.12933e+06	2.78107e+06	4.46766e+06	3.00115e+06		4.68007e+06	4.26881e+06	3.01508e+06	4.01375e+06	3.61909e+06	5.1899e+06	3.64094e+06	2.23779e+06	3.53889e+06	5.51348e+06	5.53369e+06	5.17025e+06	4.48012e+06	4.4056e+06	5.00334e+06	7.01551e+06	7.17975e+06	5.57021e+06	4.90485e+06	3.19698e+06	3.5923e+06	3.95953e+06
7.42_599.5034m/z	0		616883	527534	596905	496811	553204	400006	1.6954e+06	1.98764e+06	2.72765e+06	403850	297190	328787	1.0323e+06	818358	1.30417e+06	2.94109e+06	5.43516e+06	4.03421e+06	272910	180322	257469	462701	693216	523973		483867	353210	346236	551989	642931	972282	377101	473605	378146	572212	647147	497959	258135	280632	284193	1.1242e+06	985858	648696	1.14895e+06	1.70126e+06	1.5098e+06	1.37344e+06
7.64_766.6247m/z	0		631884	577004	681025	449957	530255	345353	724128	859511	1.10201e+06	468185	408392	398926	551028	534664	661587	479805	719991	591145	168955	138047	162286	298916	388831	300288		526981	393798	356469	470425	479887	580990	471014	494226	454511	584233	639709	551218	344310	340672	377833	880291	803279	565697	674687	801795	689082	736173
7.93_589.5566m/z	0		43195.5	42195.3	46901.1	25418	15024.6	16720.1	9832.25	8696.68	14103.8	34684.5	28713.7	41562.6	29116.5	34522.6	31670.1	8882.24	12142	13148.4	20289.2	22262.4	30181.7	17054.7	30769.4	16745.7		64456	56229.4	42728	29835.3	24791.3	33791.5	26268.1	13290	28214.8	51686	45954.4	51939.3	32790.5	32477	30030.9	23361.9	25758.4	12682.2	50712.7	37644.8	54479.8	47349
8.13_696.5806m/z	0		54489.4	47647.6	45957	22709.9	28820.7	26661	14134.4	25025.4	23816.1	46192.5	37727.6	36217	32452.5	35145.8	36061.5	16491.7	15491.7	18736.4	27785.1	24731.6	34779.3	30535.3	45747.6	28751.2		28022.7	26068.8	22960.4	28520.9	29814.8	34866.3	35709.2	33357	31051.2	26622.8	27609.8	25002.9	29786.1	38942.9	31727.8	23790.4	25821.3	23641.8	37273	39224.6	44159.4	42241.3
8.56_390.3377m/z	0		205892	208993	218522	248936	262968	245472	184187	226266	254725	201899	195028	206488	176796	175816	226688	136137	175082	157481	106919	87109.3	81424.5	149344	171970	161647		237367	217539	188326	192262	194029	205884	192474	186975	165969	244746	309402	229419	193816	217253	201010	383665	315289	229762	174677	258909	224097	227473
8.56_749.5353n	0		4.40249e+07	4.49251e+07	4.45405e+07	7.80907e+07	7.78153e+07	9.32212e+07	4.53302e+07	4.59178e+07	4.83601e+07	6.63524e+07	6.7733e+07	6.99239e+07	4.54804e+07	4.76026e+07	3.87936e+07	2.03096e+07	2.37822e+07	2.6706e+07	2.9664e+07	2.77421e+07	1.97423e+07	4.5234e+07	4.11609e+07	5.02058e+07		5.77417e+07	5.98914e+07	6.23091e+07	5.02e+07	5.52053e+07	4.83519e+07	5.6922e+07	4.62957e+07	5.573e+07	8.73102e+07	7.94658e+07	8.09499e+07	5.4752e+07	7.31189e+07	7.13385e+07	8.57533e+07	9.06957e+07	9.22742e+07	5.56166e+07	4.5632e+07	5.12841e+07	4.92847e+07
9.50_688.5270m/z	0		606932	545267	597835	470996	423042	398312	206020	197463	298327	480899	477785	539692	466448	478061	581379	138830	183558	192399	360523	351539	416430	290906	551722	379066		548877	427340	409787	409466	372082	406236	564887	624724	547073	545356	547192	437952	399258	415835	434473	404689	416130	295000	748908	848895	758922	641593
9.50_875.5617n	0		288851	273116	262265	1.15701e+06	1.13161e+06	1.28156e+06	1.03079e+06	988991	817685	447696	438380	379996	294485	278234	127274	396873	222015	411229	736254	599487	413294	642125	426928	624142		412785	590903	732489	501356	647260	506036	430781	530542	397669	532816	494356	526657	486205	481559	354702	484237	482157	720163	212027	138470	188686	95401.9
9.57_577.7169m/z	0		13139.6	18073	15887.9	5973.87	9490.88	6334.89	16056.6	18409.1	23980.2	9569.31	7134.86	8845.85	16294.7	8446.68	12486.7	21520	48545.5	37527.1	4204.7	8485.73	9842.8	9930.56	10862.5	15675.7		9191.11	6398.48	7194.14	13496.2	10249	9557.49	16392.5	17254.6	18170.6	18255.3	23866.4	9120.5	7695.61	7980.12	14179.9	15484.6	19250.3	15116.1	19103.7	17187.6	18683.9	16115.9
9.57_778.6542m/z	0		527258	525848	582624	145095	78803	113618	94863.3	59658.4	115245	399463	393019	448663	238989	261959	326749	58409.7	92888.8	59672.1	122025	162255	179838	166394	297815	171521		371697	318047	232100	244961	175439	282840	468745	183814	448432	328138	323652	275431	401983	378251	457342	235582	237182	172412	443546	477434	453622	563686
9.72_816.6625m/z	0		232412	273353	201674	94677.5	105339	74401.9	115427	131431	153919	143584	166440	183603	132289	166564	157588	114763	139209	123912	58974	79964	92258.3	89381.7	115402	85007.8		154820	145094	131278	118855	146858	130060	211165	166579	225093	209635	195175	147174	168099	199227	197778	157795	157207	142631	221102	194277	215802	176240
9.79_816.5742m/z	0		2.70895e+06	2.41949e+06	2.58901e+06	543977	525191	423887	688685	596885	842666	2.33233e+06	2.7144e+06	3.40979e+06	1.82199e+06	1.83181e+06	1.67714e+06	871515	905116	1.38656e+06	551473	899309	1.32454e+06	937373	1.67127e+06	1.12137e+06		1.96982e+06	1.88511e+06	1.28935e+06	1.57554e+06	1.48309e+06	2.16368e+06	3.39307e+06	1.52159e+06	3.64954e+06	2.57635e+06	2.36343e+06	2.13835e+06	2.20211e+06	2.00694e+06	2.41361e+06	1.86066e+06	2.04888e+06	1.77695e+06	2.38345e+06	1.33608e+06	1.69378e+06	1.9574e+06
0.26_326.4389m/z	0		17697.2	11116.6	17521.2	15619.1	18410.9	15646.2	27096.8	25161.4	19544.4	19282.3	23504.4	22559.4	15417.4	15886.4	10157.2	15705.2	15754.7	23603.1	23565	27411	24709.6	25052.9	23936.2	22432.4		14070.2	16542.8	21823.5	19631	23638.6	21980.9	18522.3	17381.7	18915.8	18897.9	24258.9	23734.4	28588.6	26494.2	21329.4	21973.7	23936.6	32154.8	16775.3	14799.3	17339	14163.4
0.41_425.2149m/z	0		86886.8	74421	77511.5	66236.9	103900	97688.5	112963	113834	82610	84628.9	83713.9	74467.5	106037	114699	89230.8	112188	125086	146220	148277	173480	165457	144411	131851	136754		91627.2	91645.7	94688.1	93528.9	95870	93660.9	84977.2	80708.9	73159.2	76389.5	89016.6	88093.2	99867.6	84253	61226.2	83798.6	96519.1	85149.1	125486	107829	128001	104933
0.55_458.5410m/z	0		544.138	25.3196	4.5184	54240.6	28354.6	52526.4	6161.49	2463.89	6928.3	1096.14	0	1634.71	8968.2	8307.21	7179.71	20329.4	0	1039.7	300.301	0	381.027	0	3341.64	0		957.993	497.353	0	3638.92	546.129	1361.54	379.591	1241.17	997.485	4013.78	3864.39	5098.18	0	0	0	0	0	0	4770.96	4205.32	4237.29	0
0.55_469.5476m/z	0		461.929	0	0	83849.9	22801.9	74425.9	7120.4	1617.12	9288.87	1189.59	0	1512.29	12338.9	13211.3	10443.9	26834	0	0	0	450.507	482.222	0	9464.87	0		2008.93	0	0	0	4455.39	5006.9	1653.46	723.481	658.304	3358.43	0	2372.21	625.014	0	0	0	0	0	14666.6	12995.2	11766.1	0
0.55_473.8039m/z	0		0	0	0	85084.9	51777.8	95098.8	8182.88	5796.76	7420.92	0	0	0	20707	19014.3	17519.9	42929.2	0	2434.69	0	0	0	0	0	0		0	0	0	6420.57	0	0	0	0	0	5469.93	0	3683.97	0	0	0	0	0	0	10440.7	9131.89	8380.3	0
0.55_480.5545m/z	0		1606.84	842.24	0	159133	57833	143940	7759.94	13457.8	10223.7	3156.99	3712.78	2027.42	21040.8	20883.4	13931.7	44275.6	0	2917.79	0	1311.14	1881.77	0	7325.58	0		8004.28	696.11	991.434	14508.9	3868.15	10103	1273.85	4396.74	3633.82	10685.9	8933.3	3877.03	0	1094.26	0	0	0	0	9941.48	9037.2	9820.64	491.324
0.55_484.8104m/z	0		0	1497.27	0	146387	85636.2	202800	13697.2	11073.3	9127.34	0	0	2567.81	35778.7	33862.8	27518.5	74876.9	0	0	0	0	4240.54	0	7941.26	0		6848.81	0	0	10478.7	3626.35	8247.83	0	0	4058.55	7383.31	5980.67	7142.02	0	0	0	0	0	0	15436.8	13238.9	12503.7	0
0.55_485.0613m/z	0		0	1617.34	0	115072	58205.2	154404	13681.8	14983.5	12298.2	2908.8	0	2524.74	31653.3	32324.6	27216.4	71005	0	0	0	0	3582.74	0	7980.59	0		6789	0	0	11247.3	3729.36	0	0	0	0	9846.3	5164.79	8719.19	0	0	0	0	0	0	15032.3	12128.7	12201.5	2942.21
0.55_491.5606m/z	0		0	0	0	189150	55117.9	139119	8868.58	8008.85	8888.5	1767.79	0	0	16390.4	18744.6	13991	43648.4	2296.51	0	0	0	0	0	4673.99	0		5256.43	0	0	6619.89	0	0	0	3284.37	0	4635.16	0	0	0	0	0	0	0	0	7604.63	6350.52	0	0
0.55_491.8112m/z	0		0	0	0	198585	66494.3	138912	10171.3	12915.5	16631.1	0	0	0	16384.4	22731.2	14743.6	48471.5	0	2756.38	0	0	0	0	7121.67	743.118		0	0	982.864	14520.5	4666.26	5292	1136.88	2577.29	3526.5	6704.25	3535.2	0	872.925	246.026	0	0	0	0	10774.2	6655.51	7900.45	273.345
0.55_495.8174m/z	0		2149.44	0	0	231170	113200	280110	19934	18900.4	15390.1	4976.66	0	4546.96	44025.7	45810.4	39716.7	107121	5695.96	7137.53	0	0	5133.42	0	9850.75	917.109		9019.35	0	649.11	15190.8	4591.36	10553.7	2354.55	5957.22	10319.2	14137.9	9168.23	11444.8	0	0	0	0	0	0	21144.8	17052.9	17764.9	3555.54
0.55_496.0680m/z	0		0	0	0	232533	113467	277413	29669.6	14195.4	9186.27	34.6153	1822.79	0	47876	46206.9	42292	113445	0	0	0	0	4992.94	0	14455.7	0		9534.82	0	0	17205.4	0	11872.1	0	5601.27	11331	12184.8	8334.04	11209.2	0	0	0	0	0	0	22622.7	14831.3	17912.6	0
0.55_496.5699m/z	0		0	0	0	58149	21040.8	58604.2	0	2802.02	0	0	0	0	10015.1	10540.9	8741.16	22209	0	0	0	0	0	0	3380.39	0		1641.47	0	0	4207.68	0	0	0	0	0	0	0	0	0	0	0	0	0	0	0	3295.85	0	0
0.55_502.5671m/z	0		0	0	0	286973	76415.4	182820	13529.6	9161.18	19849.7	3956.84	0	674.61	17351.1	20400.5	17389	54248.9	2167.35	0	1005.18	943.395	4304.89	360.793	7013.14	64.5345		6690.25	0	0	15858.4	2271.48	11430.3	0	3055.69	7634.98	11284.3	9056.36	11468.5	0	37.763	0	0	0	0	8043.38	8236.41	6514.67	1582.8
0.55_506.8237m/z	0		3174.46	0	0	320876	94484.9	330976	24228	14675.1	17053.3	5854.82	0	3542.34	49105.6	51783.4	43764.8	116377	6522.89	7959.77	0	5516.76	7308.04	0	11497.1	0		14930.9	597.368	0	26999.8	5626.92	15571.7	0	7492.31	8571.44	13775.6	9139.57	14643.4	0	0	0	0	0	0	28017.1	17216.8	15917.7	4202.57
0.55_507.0746m/z	0		2822.78	0	0	303353	117872	292004	24791.6	16510.9	19123.2	5552.92	3040.15	0	47275	51278.2	42788.1	116428	0	7711.2	0	0	5562.64	0	13447.3	0		11205.8	0	1302.39	19367.8	6391.96	19673.4	0	0	9604.97	14346.3	11018.2	13728.6	0	0	0	0	0	0	26468.7	18159	17819.4	0
0.55_513.5736m/z	0		7737.07	1888.78	637.932	212852	45102.6	132987	8176.67	8732	4444.42	17883.4	11412.6	4589.45	24088.5	28689	23157.8	35382.9	419.636	2364.26	445.914	2521.94	6776.78	914.53	21238.8	1443.55		21895.9	4527.1	6216.99	19006.2	2222.96	27398.1	7991.14	7388.61	18349.4	31556.4	23471.1	27999.8	7083.13	1006.9	609.608	68.6761	0	0	28254.1	25308.1	26139.3	3571.73
0.55_513.8241m/z	0		2126.57	588.948	0	237558	40700.1	162490	8194.9	0	24149.5	0	0	5300.03	15622.7	20225.8	11811.1	46515.9	414.332	0	0	0	1896.1	443.764	0	0		3024.41	0	286.488	4990.9	2567.99	0	0	0	4125.17	6550.13	5147.81	12249.7	0	0	0	217.852	0	0	8782.8	2611.82	5525.77	472.931
0.55_517.8306m/z	0		0	0	0	383563	136166	327327	26629	16191.6	22495.6	5591.98	4030.55	0	46090.7	50700	39921.4	113883	0	7498.67	0	3746.62	4550.47	0	12693.2	0		10863.6	0	0	26072.4	0	14690.1	0	0	0	13167.3	13657.1	14462.4	0	0	0	0	0	0	22727.6	19691.3	16436.3	3417.83
0.55_518.0807m/z	0		0	413.467	0	381442	132485	344131	25401.2	23745	30137.9	9819.07	4601.19	4441.26	50925.4	60356.7	44346.3	130642	6025.86	7746.79	2408.01	3933.02	8111.31	89.7071	18847.3	0		16694.5	0	0	29069.2	5862.73	16874.7	0	9660.05	10917.2	18946.8	15371.6	17683.5	1581.99	0	1488.19	0	0	0	26019.3	19860.7	19308.7	4570.24
0.55_524.5813m/z	0		1843.8	0	0	214084	56291.1	123911	10552	6243.94	21736.7	10237	4719.49	4735.86	16560.6	19838.4	14207.4	33016.7	1207.77	1200.29	0	380.345	2232.73	1329.92	7524.63	0		8559.21	1336.45	1671.07	10752.2	6858.9	5312.7	2779.19	7766.73	8669	12367.8	9972.02	7342.35	0	2227.97	0	1719.33	0	0	11473.5	7663.77	10339.2	2508.48
0.55_528.8369m/z	0		3610.77	1917.17	0	369046	97021.4	261228	28075.6	13127	23765.3	5609.93	0	3996.3	38884.3	43125.7	35208	92874.9	0	6885.11	0	3160.27	5032.86	1246.61	11735.7	1036.08		10346.4	0	0	26069	5734.64	13972	2016.77	8397.57	11398.4	13771.4	9352.01	17405.7	0	0	880.533	0	0	0	20887.3	15422.5	15671.9	3199.88
0.55_529.0878m/z	0		0	1788.01	0	355171	99706.5	274843	27391.9	16188	24759	0	0	0	40506.7	46072.5	35686.4	101431	6623.42	5717.64	0	0	4995.65	0	9320.46	0		10382.6	0	0	20600.6	1669.88	16820.7	0	0	10955.8	12995.6	9685.93	15142.6	0	0	0	0	0	0	20124.2	15984.9	14221.9	0
0.55_534.6516n	0		72337.6	38098.7	17412.2	4.66254e+06	2.03132e+06	3.47697e+06	486432	387755	335319	170045	109912	122054	637183	711774	517804	1.72576e+06	63855.6	88552.4	40500.4	73565.7	152187	33424	260735	27062		231851	22684.1	33909	405361	136691	297223	64841.4	206371	210330	372306	274495	332480	40906.9	23339.6	7754.99	24483.9	11619.4	18635.4	407099	328793	305849	45218.4
0.55_540.0940m/z	0		0	0	761.344	385015	113704	268880	23391.5	5919.32	17364.3	8143.81	0	4573.7	34602.2	43375.1	30374.4	78665.6	0	6373.82	2958.5	0	0	0	9341.87	0		9552.26	0	35.5037	18287.3	6033.93	15531.7	177.977	6135.14	10423.6	13273.3	0	13533.2	436.721	213.657	43.9069	0	0	0	25121.9	11902.9	12980.9	8.33302
0.55_540.5960m/z	0		0	0	0	99889.3	23098.8	65115.8	0	0	7439.99	0	206.252	0	9440.29	11096	7298.3	21508	0	0	0	0	0	0	0	0		0	0	0	0	0	0	0	0	0	0	2743.28	340.195	0	0	0	0	0	0	0	0	0	0
0.55_547.0920m/z	0		0	0	0	125568	26019.4	85232.2	2857.24	5403.74	5992.17	288.076	0	0	6663.21	8225.39	5119.16	24586.6	848.293	0	0	0	1589.1	0	1644.48	0		1681.81	0	0	7320.34	1359.7	0	0	1406.49	0	257.256	659.089	2956.38	0	0	0	0	0	0	3885.98	4197.45	414.337	711.315
0.55_552.3507m/z	0		103203	59901.8	30349.6	6.23182e+06	2.82754e+06	4.64205e+06	673470	528908	578248	224331	130992	163751	859807	940101	694251	2.3388e+06	102299	164222	64351.9	116315	202664	55478.3	338221	41089.5		284531	34544.1	50469.9	549492	201728	372867	83310.3	275989	254412	457335	358838	420986	49575.7	32153.1	20903.6	43684.9	16522.1	21136.9	537481	432763	399589	70216.4
0.55_553.0199m/z	0		30689.9	20430.9	8818.99	2.14367e+06	1.02622e+06	1.59486e+06	218767	180693	164838	76482.5	45115.3	53655.5	274025	309254	224912	774822	29419.3	40614.5	20031.8	36475.5	68188.5	17924.3	116228	10720		97767.1	10895.7	17204.3	190862	67719.2	125502	30102.1	90618.4	78229.2	158730	123692	150922	18179.9	8640.12	4030.54	11428.3	3453.4	5847.6	172142	138044	128880	21302
0.55_558.0750n	0		45031.5	23572.8	30125.9	3.48359e+06	1.23463e+06	2.20502e+06	313527	236968	220676	97583.3	59597.1	69684.1	396579	466118	335458	1.02091e+06	37718.1	54900.8	25272.5	40382.5	75667.2	16125.1	157243	14195		132038	5056.8	9833.81	237208	87161.7	183644	32620.9	99953.8	113863	184484	138359	192587	19492.3	12187	0	13416.8	2803.6	10055.8	227558	181632	167476	28530.5
0.55_561.3507m/z	8		21632.7	12432.1	5646.27	2.1877e+06	699369	1.22653e+06	115888	99948.8	167231	41037.6	29659.9	26644.7	134207	148921	104005	442719	22705.2	29033.8	24731.8	33065	48443.7	16866.4	60687.2	12331.5		60985.6	11887.6	16766	113217	42584.7	78910.7	13285.6	40837	48672.4	90115.6	74304.9	92691.8	10485.6	7215.72	6698.49	10640.4	7176.05	5482.33	84696.2	64420.6	61208.9	18073.9
0.55_561.6854m/z	0		6769.54	6015.29	2176.1	1.47118e+06	464357	837907	81360.8	64391.8	79854.1	26431.7	9636.07	14907	89926.1	99334.1	71955.8	287738	7411.54	13675.9	4811.66	13160.6	19885.9	6047.61	39224.8	3225.08		32262.6	2831.56	0	72931.3	25086	46938.7	7276.77	29305.1	30503.4	61582.3	46189.1	52762.2	4684.71	3129.22	2242.84	0	0	0	52509.1	43285.3	36100.6	1709.81
0.55_561.8569m/z	0		0	0	0	263263	61492.2	126337	14782.7	9022.86	10974	0	0	2372.8	17833.2	18180.9	15877.3	41199	3019.94	0	2435.19	0	0	0	5064.98	0		6890.64	0	0	12005.2	0	8094.42	0	0	0	9485.12	0	7338.18	0	0	0	0	0	0	10254	6199.75	7253.9	0
0.55_562.1068m/z	0		1950.34	0	0	298838	72981.6	159121	16483.8	11388.2	16052.5	4153.28	0	0	19257.9	23563.2	17005.7	53161.5	3685.76	4014.64	0	667.591	3234.53	0	1664.53	0		6872.48	0	0	14131.1	0	10362.4	3133.26	0	7137.16	8855.09	0	10437.6	0	0	0	0	0	0	9826.22	7857.55	8310.87	2051.5
0.55_567.0263m/z	0		96352.6	58033	25527	7.21617e+06	2.94265e+06	5.00272e+06	686388	533522	420801	225218	133172	161901	940010	1.0269e+06	763793	2.49915e+06	98149	138846	62730.1	116789	183532	47969.2	336105	36848.7		288767	30263.7	47220.1	578542	197246	381014	83649	256499	259422	460478	367693	424084	56179.1	29692.6	13914.7	30680.2	14058.9	24487.1	568200	453883	412432	68440.2
0.55_567.3608m/z	0		139023	54813.7	65073.9	6.10429e+06	2.58152e+06	4.29602e+06	886865	743081	857193	244022	148283	167106	793275	1.07887e+06	629148	2.12037e+06	93533.7	130190	67784.9	107068	163222	52483.2	336493	37854.9		303759	79105.8	89259.5	513909	222263	371421	114022	239744	231242	399685	324313	389462	77275.1	62597.5	17369.5	138742	92995.4	84514.6	475015	378396	347175	63524.4
0.55_567.6954m/z	0		32913.4	21621.2	10959.1	2.60741e+06	1.031e+06	1.79601e+06	252114	198447	164981	77311.2	49950.4	59441.8	321821	362835	261176	868913	32157.9	45887	21828.5	38537.7	70764.4	20446.3	126607	14612.9		112392	11936.1	15159.2	199702	69537.8	138953	29447.9	95723.8	99240.2	167415	131000	161144	19790.6	12418.9	6579.87	10337.1	0	6088.99	193521	157116	146246	24352.6
0.55_576.0262m/z	0		9615.43	5446.82	2528.22	1.97337e+06	482155	957006	88526.7	66281.2	70281.1	24130.6	9791.77	11799.2	105219	110488	84906.3	326049	9747.01	15285.8	5058.25	14989	26404.7	5890.73	44521.2	3005.77		32256.5	2001.94	5617.05	70307.7	21636.8	46590.6	10273.5	33644.5	32586	57842.1	37427.8	53031	5407.55	0	1232.55	0	0	0	54379.1	49958.6	39063.1	7308.54
0.55_581.7016m/z	0		97154.2	56806.5	27416.3	8.04325e+06	2.92047e+06	5.21835e+06	704628	531732	507225	218741	133822	158569	992851	1.09997e+06	814602	2.61542e+06	105343	148469	60619.1	112602	192655	50200.4	351049	34645.1		305080	32912.9	41278.9	585586	196110	397553	85300.1	264534	277983	478288	364065	447090	53817.2	26626.7	14637.5	30319.6	14212.2	24611.7	583934	472327	429002	70211.4
0.55_582.0363m/z	0		72417.4	46208.6	19959.6	6.31861e+06	2.37808e+06	4.06577e+06	548593	418758	347688	177081	91084.6	117114	777388	848894	628895	2.03686e+06	81299	106094	47698.1	80919.1	150883	36991.3	262119	30186.7		240489	25040.7	35146	431878	154398	303860	66357.4	200978	215747	375681	267883	345494	36203.3	22572	10989.7	26343.2	9629.28	17329.8	448701	362580	333606	54941.6
0.55_587.4251n	0		40810.8	27103.8	10005.7	3.38997e+06	1.10747e+06	2.00323e+06	275046	217256	310158	89948.4	50346.9	61346.3	382995	415424	310631	934921	42615.5	57865.2	40584.3	55580.6	71914.4	23811.8	142554	20639.4		141601	19840.7	21599.2	238087	85927.4	185464	33004.3	101426	120117	183709	147923	188188	24736.3	14857.9	2175.4	9660.62	5372.99	10695.4	210835	166081	153302	26448.1
0.55_590.7019m/z	0		5268.37	3387.06	0	1.80621e+06	417125	827334	75228.8	48575	41247.5	19529.9	14158.2	13435.6	91787.6	102542	75258.4	282496	8257.86	14395.4	9519.52	11122.7	20562.5	0	44527	2443.79		31855.4	3305.41	2181.01	52646.4	20347	38998	3188.2	29274.3	34478.1	40632.7	33668.4	48976.5	3042.93	3394.43	0	4628.66	0	0	52519.2	36991.1	32761.5	6307.53
0.55_591.0362m/z	0		4471.22	2863.82	0	1.38179e+06	313508	625905	65648.3	53880.3	41104.4	7972.13	7907.21	5465.74	70161.2	83630.9	55273.7	210561	8203.65	11563.2	0	0	11619.7	4718.67	31340.5	0		15806.1	1511.26	0	50016.9	22840.5	39482.2	0	13619.6	26317.5	23922.5	16127.7	24543.6	2414.43	0	0	0	0	0	29296.3	33627.3	23787.8	0
0.55_596.3770m/z	0		100807	64050.7	99487.4	8.43866e+06	2.94946e+06	5.26967e+06	741614	562641	618998	235242	132219	157876	1.00073e+06	1.13664e+06	838664	2.59199e+06	112590	155181	74328.1	119366	195010	49851.1	361183	40759.7		326781	35861.5	40163.5	576034	207805	423459	85264.7	259255	277929	468889	348385	479882	59106.7	35100.5	13311.5	40223.8	15754.3	25493.1	586590	466654	428798	76076.2
0.55_596.7117m/z	0		75665.1	43218.4	66462.3	6.69969e+06	2.2185e+06	4.1183e+06	551803	412105	446941	166071	83172.9	114953	777626	870312	652117	2.04239e+06	78875.6	111473	48464.5	82667.6	143991	31517.1	268535	26009.3		226950	23737.5	31576.1	458061	152481	307553	59899	207605	212161	365109	264895	342969	38249.1	22456.1	13149	23622.5	11767.1	20683.1	444450	359077	328126	51132.9
0.55_602.6876n	0		5806.27	4727.46	1821.38	733997	173412	353810	29379.1	31497.2	35952.3	14645.1	9948.46	10909.2	42618.3	50099.5	35605.5	103019	1177.2	1499.75	8314.38	9501.34	15798.3	3395.57	24688.3	1204.91		27425.5	3723.51	5989.77	26470.9	18045.6	37519.5	7178.72	14363	26136	39310.6	30456.1	36161.2	5946.51	2711.57	0	2801.31	1925.92	2539.98	33594	23919.6	24151.2	1933.75
0.55_605.3769m/z	0		7163.01	8406.87	9889.64	1.65291e+06	391419	770622	76085.2	57859.3	96743.5	39363.5	31654.4	32795.5	93137.5	104446	73649.8	256712	21725	30280.7	18876.4	31351.2	35690.4	11413.4	37389.1	9296.93		52204.8	8126.28	8976.54	73176.8	27236.7	52120	8318.65	28999.8	28771	51518.9	33413.8	63339.7	5493.3	5481.93	910.858	10321.7	4795.85	3764.53	61978.8	54319.1	48852.6	12885.9
0.55_605.7117m/z	0		7229.56	2368.57	1147.71	1.26667e+06	277729	589333	58236	45050.3	36077.8	17184.7	5117.32	12749.7	64657.8	71731.3	51131	171232	6538.18	0	3111.97	3522.45	15038.1	0	27115	0		21580	0	1651.25	49314.2	10336.7	35574.7	2366.67	22060.5	20901.9	34425.5	30425.4	40507.1	4396.68	0	0	1200.25	0	0	34924	29148.3	22742.5	1313.75
0.55_606.1326m/z	0		0	0	0	101948	21220.1	55522	6606.51	5534.52	3096.84	2996.74	1520.12	0	5466.08	641.381	4071.67	14050.5	0	0	2262.16	0	1021.88	0	2102.63	0		2718.36	0	0	5905.67	1738.41	45.4132	0	0.0941802	0	4186.64	2497.1	0	0	0	0	0	0	0	3375.71	2065.64	2959.64	0
0.55_611.0524m/z	0		81597.3	51914	26195.2	8.16334e+06	2.56975e+06	4.82949e+06	666327	479890	432349	193444	108918	133780	921722	1.01737e+06	765891	2.36744e+06	83370	133335	61793.4	97864	163210	40134.8	310117	29885		282183	28118	34834	542882	179528	376348	70008.3	235582	263966	423668	305797	407624	46261.9	23759	13906.5	20572.4	7296.8	24599.4	517963	416697	378916	66062.8
0.55_611.3867m/z	0		81351.8	53241.3	27226.2	7.45542e+06	2.5711e+06	4.47192e+06	626617	473488	493960	181931	112562	138489	810333	892339	660177	2.14315e+06	88119.5	122571	56330.4	94976	160987	41760.3	282855	36790.5		257454	31923.1	49134	515256	180458	364410	75616.9	214120	239408	411596	296807	402283	48413.9	28056.4	17791.6	35400.5	16806.2	27573.1	457376	367746	339484	60715.2
0.55_611.7212m/z	0		33777.5	24687.1	10427.2	3.39838e+06	1.10831e+06	2.06645e+06	303059	224807	156350	97167.9	54858.8	62935.4	382872	436750	328347	974880	36801.5	55336.8	25940.3	40353.8	64385	15921.6	144913	16725.6		118536	7366.83	16648.1	228977	76327.1	168356	34636.7	93073.6	108799	179774	130403	187493	17698.9	13266	3495.07	6462.9	0	0	221198	159358	160851	28359.2
0.55_620.0522m/z	0		2788.29	0	855.631	1.27756e+06	264736	556902	46727.1	42693.5	44688.3	11360.2	0	9166.65	61582.9	74399.9	49186.3	166948	6370.77	0	0	0	16870.6	0	23725.9	0		21391.4	0	0	37837.9	15302.8	31586.7	3835.19	18139.9	19776.4	35330.7	21859.8	38674	0	0	0	0	0	0	29102.4	21470	20846.9	0
0.55_625.7277m/z	0		75582.9	49451.6	18180.8	7.38923e+06	2.27163e+06	4.28285e+06	596259	431051	405165	171149	98794.6	122001	806985	902428	677228	2.05554e+06	87751.2	124857	54078.6	88607.5	139123	31119.7	278567	26972.9		256552	17911.3	34971.7	477420	145746	339259	71249.7	213730	243328	372266	278150	360572	33649.2	21968.7	13252.3	25751.5	11678.6	17213.9	447516	355563	329886	58160.8
0.55_626.0622m/z	0		59579.9	38784	18226.7	6.16012e+06	1.79495e+06	3.52238e+06	473181	356177	319097	134837	72714.7	93442.1	660883	743229	559622	1.70119e+06	70681.2	92666.8	41594.8	63407.6	116133	25136	222238	22791.6		212119	18571.2	25789.5	404257	135924	268504	53230.9	169254	195009	312274	215471	295145	32379.3	20976	10556.5	20077.7	6567.13	15015.2	376778	286788	268959	46868.7
0.55_628.1458m/z	0		0	0	0	46966.6	1213.45	23160.9	2197.9	0	0	0	0	0	0	2174.2	1707.85	8478.77	0.752368	0	0.123687	2453.07	0	0	0	0		2619.61	0	0	0	0	1910.49	456.696	0	0	0	0	0	0	42.0883	0	0	0	0	2394.1	0	2823.11	0
0.55_634.7277m/z	0		2669.23	2006.7	815.812	1.01122e+06	156050	438238	43611.4	28688.4	38156.6	2866.46	0	41.7787	42195.3	44678.5	31491.6	120108	1466.79	7198.12	0	2116.67	2724.31	0	18714	1705.32		16505.5	0	0	31305.8	3950.28	22838.2	2838.76	13498.2	18283.8	24037.9	17097.4	34926	0	0	0	0	0	0	24686.2	16643.6	16923.8	0
0.55_635.0624m/z	0		0	0	0	835375	172581	351091	24185	19549.7	19965	8076.75	3284.6	0	31758.4	39128	26831.9	100838	0	0	0	0	2074.14	0	12231.1	0		12271.3	0	0	22256.2	0	17880.3	0	7459.77	12645.8	18519.8	12099.5	26116.7	0	0	0	0	0	0	18297.4	14527.6	13167.8	0
0.55_640.4030m/z	2		75806.9	38129.1	17953.2	6.38145e+06	1.88821e+06	3.7034e+06	551990	387335	451989	154270	88957.5	107831	693026	780872	593470	1.73798e+06	79622.5	107616	53585.3	81453.5	127741	30532.5	246009	23386.2		244649	26942.8	33504.4	453883	151952	326075	63362	189240	231197	348243	242678	373621	34020.5	23775.7	9990.87	23387.7	11411.8	10742.1	391193	304328	286117	54092.4
0.55_640.4805m/z	0		1059.49	736.772	512.314	241434	44848.6	133950	10259.5	8810.23	9256.48	3393.15	2235.95	0.0840251	15225.7	32425.8	14475.7	49000.4	1786.38	1087.64	817.785	1254.66	2518.91	357.539	3261.72	530.652		5486.38	1274.22	474.704	10675	3040.71	6268.69	1242.9	2979.82	5167.15	6225.13	6280	6580.83	0	228.663	40.625	12.8671	0	0	8349.93	4847.51	8748.41	1497.33
0.55_640.7375m/z	0		50271.3	32311	15869.8	5.24457e+06	1.55811e+06	3.00912e+06	433595	306131	338450	106675	64010.4	71951.3	562725	626939	479217	1.41448e+06	54805	83407.4	37830.5	55820.2	91117.7	21428.8	187896	17487		178984	17486.7	21455.1	339666	108923	257574	45092.2	132028	163643	267349	194638	299439	27141.8	15895.7	9529.06	17267.6	5167.9	13348.2	310041	233651	205543	36973.3
0.55_641.0719m/z	0		26147	18267.7	7292.56	2.82758e+06	868946	1.59501e+06	251971	180606	215898	57939.8	40718.3	32851.9	315744	349884	257255	764725	29317.7	36123.1	21568.5	32693.2	45255.2	7079.99	104278	5845.02		101572	6097.58	8028.19	183930	61623.6	124689	25001.1	73872.2	106145	142418	102954	157967	9619.39	0	3607.34	6053.19	3848.84	3300.15	167649	126853	119249	20832.1
0.55_649.4030m/z	0		6293.49	5158.19	4115.93	833595	138070	354929	29829.3	35089.5	44302.7	15951.7	9721.65	3562.23	41114.2	41882.5	24994.5	101700	3433.98	10018.8	10306.4	8949.12	13924.4	3538.75	15879.4	3710.76		19599.9	1566.12	4387.18	26899.3	14043.4	21674.6	49.0605	15031.5	17663.4	30976.9	12915.5	24697	1370.8	542.421	1730.54	3514.69	1899.58	0	22448.8	16520	11899.6	2728.81
0.55_649.7377m/z	0		0	0	0	647597	120392	217564	28207.9	16921.1	15873.4	2517.32	4269.36	2525.47	24292.3	29035.4	24311.8	62987.2	0	0	0	0	6543.99	1212.89	9721.95	0		9204.25	0	1190.2	17176.2	0	13409.7	0	0	8023.11	13712.6	11954.5	18829.9	2014.04	0	0	0	0	0	12455.1	10398.4	9102.29	0
0.55_655.0783m/z	0		37756.9	25355.5	8617.03	4.96973e+06	1.4766e+06	2.85672e+06	386753	274649	315250	67419.1	48841.6	47034.4	509471	588493	437513	1.28842e+06	54199.8	72986.3	37227.5	53456	80973.5	14956.8	162731	8682.45		175047	12411.7	12894.6	335189	80240.1	246405	43964.1	106242	170384	249935	174991	249966	26260.5	10960.1	6281.07	12852.5	4725.49	10008.7	280207	193266	199574	34875.7
0.55_655.4126m/z	4		47299.9	31558.2	18530.3	5.33501e+06	1.74152e+06	3.06558e+06	445304	306011	288031	122491	74506.2	82971.4	491601	556027	411642	1.32079e+06	54679.8	77526.9	41685.3	61715	90144.3	21818.5	188468	21811		177817	18878.9	28016.7	362338	118416	257443	45693.4	147032	152258	281742	186795	280184	28626.3	19369.8	10931.2	17496.5	9298.83	16826.3	269508	208381	193543	36330.9
0.55_655.7471m/z	0		22324.6	12313.8	5163.03	2.31701e+06	722408	1.37113e+06	190864	142242	147371	41962.9	24518.3	28307.7	227958	280322	202954	597897	21721.8	32337.6	19976.3	18374.5	36581.8	9926.97	81912.4	4490.95		64397.1	5164.83	0	152334	35034.4	93342.1	15573.5	60051.1	81693.4	127795	84165.8	136269	8776.15	4707.4	4115.65	0	2525.63	6122.08	124251	89770.8	86807.2	15281.5
0.55_664.0784m/z	0		0	0	0	375625	63495.3	193306	19988.9	14178.1	14964.6	5194.4	2336.19	0	17109.9	20197.7	14193.4	46273.2	0	0	0	0	2053.2	0	9070.01	0		8549.02	0	0	20124.4	3887.65	15893.7	0	0	2551.87	10723.7	0	15643.7	0	0	0	0	0	0	10124.3	6915.66	0	0
0.55_669.7537m/z	0		37333.9	21184.1	10020	3.8588e+06	1.17387e+06	2.17457e+06	310835	232062	300454	84434.7	49113.2	56839.9	389582	436982	331719	966423	41353.8	53049.9	26435.8	35469.2	66858.7	13814.2	124789	10212.4		127947	7512.96	13177.8	248961	86596	201668	21018.5	108020	140672	196177	133263	204893	16033.9	9483.44	6278.81	10647.5	4593.71	5673.84	201073	160680	144373	26085.2
0.55_670.0880m/z	0		20352.7	20445.5	9721.25	3.32532e+06	999693	1.91585e+06	275978	194723	253135	65662	31807.7	41195.8	341557	381357	291510	842052	32587.5	47653.5	25231.4	36680.6	46915.6	11031	115489	7708.88		121604	7798.99	10297.9	229719	76226.6	169969	35798.6	89077.8	113225	163949	111042	164449	11513.5	8507.65	4774.63	11088.8	0	8116.49	180725	136173	121453	24580.6
0.55_670.4220m/z	1		22722.5	8751.4	6047.8	1.91424e+06	640542	1.11898e+06	184604	107661	166654	42521	32149.7	32239.3	202843	221581	163957	488939	25311.4	25894.7	12673.3	22011.3	42536.3	7242.51	69586.3	7065.26		81061.8	6067.52	9097.36	154136	44306.7	105267	18180.8	56800.9	77302.1	113766	78675.1	101206	9367.51	7593.92	822.953	5503.09	4379.98	8680.69	104834	80096.4	73329.3	15575.2
0.55_678.7541m/z	0		1638.86	135.677	120.57	325137	60956.1	134427	3952.73	0	21605.4	4182.84	1210.13	189.03	13312.6	15363.9	9977.7	30727.7	0	0	0	960.378	0	0	144.816	0		1655.35	0	614.291	0	2145.88	2951.75	1848.14	818.34	8171.09	12797.5	3929.5	3338.39	0	0	0	0	0	0	875.303	5363.34	5815.29	144.903
0.55_683.8436n	0		0	0	0	222205	63925.7	119614	11728.8	8845.44	13810	2425.81	1007.25	4361.03	12945.4	14591.4	10304.6	34088.4	828.235	1905.37	666.64	1029.2	1428.99	0	6174.06	313.624		5533.6	380.482	757.695	15937.7	4742.99	7955.06	716.99	5395.4	3695.26	9107.8	5410.63	9442.53	1130.36	0	0	0	0	655.19	7918.2	5140.16	4346.45	658.167
0.55_684.4290m/z	0		33865.1	20284.3	12179.2	2.84608e+06	938941	1.68065e+06	267441	214081	297157	82154.9	42780.1	57485.2	302678	332105	252758	706755	26027.2	44756.5	28888.5	32376.2	60649.7	12252	110089	8242.99		126443	10378.3	14902.9	225275	74380.9	177511	32663.4	109657	127443	170017	120099	173432	18046	15348.4	6582.83	11966.5	6205.13	6577.68	153496	121745	116427	20885.2
0.55_684.7637m/z	0		21063.6	13106.5	6356.37	2.48947e+06	766611	1.42737e+06	205879	143826	182021	39558	29897.3	36304.6	242449	284113	211858	614542	24750.7	30334.1	21619.8	26380.1	37247.4	4980.58	86064.3	4862.99		96880.4	6859.27	7114.26	179634	56554.9	127567	19080.8	73006.8	92657.4	124424	69413.7	107096	10628.2	10492.7	0	8036	3965.06	0	124406	87187	83555.4	17205.9
0.55_685.0978m/z	0		11827.5	7725.23	0	1.36281e+06	450028	785057	123626	72205.6	106939	22799.4	13531.6	17720.5	143028	146013	110049	318448	13579.3	18814	8575.3	11906.4	19816.9	3196.64	36742.8	0		47689.5	0	0	82286.5	25932.8	63465.1	11022.8	32510.2	45990	77408.7	41006.4	75957.4	7148.54	0	0	4471.55	0	2746.2	61023.1	55610.7	44008.2	8866.82
0.55_693.7633m/z	0		0	0	0	190395	33986.4	82782.9	0	6966.51	0	0	0	0	8772.35	11775	0	19518.3	0	0	0	1950.51	0	0	0	0		0	0	0	0	0	0	0	0	0	0	3400.54	5464.77	828.181	0	0	0	0	0	0	0	0	0
0.55_699.1042m/z	0		14321.1	9661.76	5002.63	1.92805e+06	644362	1.15747e+06	184968	106928	109998	46199.2	19255.8	28644.5	182091	206199	156814	442779	20090.6	29333.9	14761.2	19917.6	23723.7	4491.49	56501.7	2687.32		64082.7	4920.27	5846.42	121260	42422.1	97050.4	14069.4	49502.2	71017.1	91910.9	65884.8	71359.6	8282.07	4688.81	0	5477.3	0	0	89893.9	68352.9	64880.5	10388.7
0.55_699.4389m/z	45		21514.3	13014.3	4905.39	1.86742e+06	633054	1.09819e+06	177404	122498	233988	44367.6	28498.5	23038.3	179338	202731	159022	440108	24656.3	22683	29283.4	30636.3	26271.3	13491.2	68979.1	11955.2		72447.4	10818.8	8637.88	145910	43835.7	99429.7	16413.5	48262.8	70179.7	103168	71412.5	101146	15676.5	6881.73	4056.24	8694.34	559.456	2646.87	84231.7	59209.3	61904	15145.5
0.55_699.7733m/z	0		11229.8	738.438	4121.71	1.0437e+06	358951	624032	105735	61606.2	67757.6	20007.4	13231.7	11614.6	87460.3	108824	79252.3	226131	9543.37	11616.9	7710.75	10394.5	12152.1	2557.61	37245.1	0		34963.1	3686.83	4500.74	64974.5	24734.1	56348.3	9983.03	24146.4	46842.4	49045.2	31551.5	46506.3	7276.53	1.21612	0	25.6646	0	2623.94	44475.1	31318	35811.8	7697.76
0.55_713.7797m/z	0		14785.3	7519.03	0	1.36656e+06	383944	794741	143430	87716.9	89422.9	26319.3	14244.2	15558.8	119380	136311	109899	303083	11761.1	20770.6	13016.4	11222.2	12782.5	0	46501.1	886.86		48652.1	3062.87	4638.44	90923	32606.1	72754.6	9888.19	28303.3	50396.8	68043.9	45468.6	68738.7	5631.57	0	0	0	0	0	61995.6	45472.1	37173.7	7910.46
0.55_714.1140m/z	0		11268.8	8448.46	3144.25	1.24888e+06	343634	647869	96479.7	61766.6	57375.4	24171.6	14788.3	16443.8	110943	116924	90709.3	259093	12496.3	17915.5	11040	13089.4	13781.2	2991.6	40844.8	2430.52		39674.1	3725.2	0	83463.9	23429.3	59390.1	9057.23	30100.1	44775.4	59435	36871.9	56618.5	6885.4	3554.81	0	0	2432.73	3355.19	55494.1	37560.1	40342.3	7882.05
0.55_714.4480m/z	36		11628.7	0	5880.94	822962	296517	481593	87829	56121	82984	20171.4	14061.8	18016.3	65799.8	77422.7	56804.3	164154	11314.7	13981	9947.42	7438.26	19633.4	3752.17	36745.6	820.073		35631	2622.2	7840.13	58122.3	24951.8	46188.6	9164.73	30460.7	39561.9	55900.6	31013.1	48842.4	1463.12	2430.36	1137.66	1408.4	1410.44	3122.3	38033.6	28088.7	25614.1	7110.9
0.55_728.4550m/z	0		18927.3	4549.39	1120.81	982807	320696	598000	121166	83605.1	101209	33787.2	24728.9	24295.7	85133.8	99033.4	73383	213170	11201.1	10878.3	14325.5	12496.2	15699.3	3717.64	37311.5	3954.98		52137.5	4259.06	3622.58	75538.9	26130.5	76999.3	12613.2	37829.8	52979	78210.3	58590	76504.2	7419.32	3839.93	1587.01	0	0	4509	46755	36860.4	40425.7	6977.45
0.55_728.7892m/z	0		9711.65	6091.57	1622.51	804142	225289	498358	77126.8	52250.2	63158.2	15640.2	15049.8	12949.6	68662	78859	59835.8	172883	8893.56	13681.4	9125.18	11134.7	13265.3	812.647	26436.2	2330.57		40806	5484.5	689.299	63849.6	20973.5	50662.1	8805.84	31886.7	38344	48161.6	30075.2	37901.5	5900.66	5264.91	710.254	0	0	800.524	34418.8	27378.1	24495.9	604.091
0.55_729.1240m/z	0		0	2173.23	0	410230	154172	285468	39747.8	32562.9	27028.5	10405.1	6767.29	4.83864	37427.7	49405.1	32686.9	95737.1	4624.21	0	0	0	6744.46	0	14002	0		17647.1	0	0	40172.1	11563.5	31901.7	5269.53	13632.1	18584.8	28105.6	18508.7	24626.3	3541.41	1774.08	0	0	0	0	19389.4	14351.1	14308.9	0
0.55_743.1303m/z	0		6690.78	2881.64	0	583479	195025	362612	54248.5	43167.3	28377.1	10348.6	5840.78	6421.75	35674.7	41521.2	30661.5	119319	0	7117.54	0	7666.74	5482.77	0	13416.1	0		23399.4	0	0	37252.2	0	29005	1509.44	13693.8	18643.5	33224.1	21891.5	34585.1	2945.29	0	1184.86	0	0	0	18095	13293.4	13440.7	0
0.55_743.7990m/z	0		536.584	3014.91	0	340119	121739	220203	29813.1	24237.9	37808.9	2529.64	767.425	497.214	25809.7	30206.9	21742.4	63140.7	4469.32	174.915	5599.06	5660.93	0	0	10727	1870.12		14358.9	0	537.1	27213.8	9109.37	19964.8	0	11939.3	14863	18091.4	12833.4	20575.3	640.707	0	0	0	122.989	0	14082.6	0	10035.4	0
0.55_757.8057m/z	0		4265.1	2340.32	0	377478	126282	241328	39397.6	26327.7	17335.6	0	0	4950.12	27107.9	33310.7	24842.5	73805.9	0	0	0	5889.89	0	0	11941.3	806.8		11908.8	0	0	25783.1	0	18722.2	0	9572.18	13799.7	17711.9	12988.2	17939.9	0	0	0	0	0	0	11368	7774.23	8960.44	0
0.55_758.1401m/z	0		0	1348.56	0	303216	104224	207290	30207.7	20531.3	18052.2	8172.92	4418.65	4421.09	24165.5	28516.5	21371.4	60370.8	0	0	0	0	0	0	9959.11	0		14447.6	0	0	27314.3	0	22089.6	0	10745.1	16705.9	22289	12413	20321.7	0	0	0	0	0	0	14007.4	8510.15	10619.1	0
0.55_772.8154m/z	0		0	0	938.044	206198	68958.8	138815	23044.2	15620	28247.8	0	0	0	14231.3	17013.2	13757.9	36763	0	0	0	0	0	0	7450.15	0		10656	0	0	19598.3	0	15594.7	0	0	0	12987.2	0	12322.1	0	0	0	0	0	0	9545.88	0	0	2804.09
0.61_194.1160n	0		306669	394368	355303	35057.2	101511	51623.6	648050	1.19079e+06	379678	297454	409619	397456	208875	181862	145421	85117.9	1.07677e+06	299779	734482	1.16401e+06	1.45758e+06	436529	666795	754773		576153	398646	377274	297015	413887	422780	239805	646770	210439	315612	281719	263265	302802	529167	110745	609034	1.00681e+06	805956	258025	229507	44275.8	462092
0.61_204.1408m/z	0		14176.2	16570	16725.9	2620.39	2394.51	4239.74	6804.25	4883.39	5956.13	8052.17	16240.4	15309.4	17806.2	13811.7	13718.6	3656.55	25345.7	25270.8	42497.9	34307.5	24859	60628.1	16189.7	29286		7384.36	14038.2	13798.1	7274.55	6916.91	6302.13	19550.2	8210.48	17738.7	6639.46	11417	8560.74	27891.3	20538.4	23904.5	13486.7	13843.8	24337.5	12645.2	13628.3	11346.6	49344.7
0.61_282.2223n	0		22734.9	25185.6	19324	9210.89	18646.5	11705.8	30140.2	26781.3	26531.5	20580	18291.4	20561.6	12046.9	11282.2	12611.5	10377.9	27837.6	19891.3	22844.9	35432.2	36169.9	15766.4	22641.4	27199.8		34297.4	39591	19301.1	31970	29715.9	11911.9	22198.2	30084.7	24448.2	15068.9	17258.7	29286.6	31586.1	20685.1	14553.6	20333.4	14519.8	24583.6	10313.6	8256.56	6689.28	15081.1
0.61_291.1457m/z	0		2081.33	1939.15	1736.89	305.111	4448.49	339.448	7599.99	6056.1	5286.03	4173.34	2008.2	3173.74	1495.2	2093.46	1208.56	370.615	4124.91	2545.14	2697.64	4403.86	3823	2569.41	1604.58	2473.73		3898.21	3949.5	1842.56	4569.16	3623.59	3431	1258.11	3164.14	4587.34	2162.63	689.673	1785.78	1244.33	1151.75	745.522	1.68929e+06	1.6959e+06	1.54961e+06	1346.74	839.525	856.316	3711.93
0.61_326.1947n	0		204328	276438	215081	18253.3	183637	133405	732304	612266	633807	488296	357110	369139	145908	83405.7	156981	89230.3	260321	195943	342596	438916	597427	181011	246564	252328		490406	595803	299230	464329	462807	264568	466476	375743	473953	519219	473268	502764	577299	426549	498780	243446	195568	267292	219562	110971	107239	146861
0.61_365.2278m/z	0		15231.6	16867.4	16283.2	5156.9	15432.6	17262.4	29838.2	23953.3	32802.4	23912.6	18596.4	19902.2	8837.74	8539.55	8750.84	21559.3	36636.5	54919.3	18537.7	22022.6	25795.3	13047.7	13384.3	13838.2		20404.7	24608.2	15731.4	21421.3	20201.6	13751.5	17822.8	18925.1	15046.8	19116.6	16577.5	19125.3	24571.1	21611.4	20669.5	17972.4	14798.1	18950.2	14894	8828.61	10634.7	10885.7
0.61_370.2201n	0		323571	200408	234056	186164	482274	366443	2.15023e+06	1.58463e+06	1.17807e+06	1.93509e+06	863134	700895	189212	636536	275112	182741	527772	318352	449361	416262	412138	230865	275660	217309		524446	438878	469207	647753	579862	423798	664155	575685	648969	855058	895858	1.08542e+06	935920	878496	989124	480211	464880	402802	463265	226801	341740	271827
0.61_401.2654m/z	1		8797.23	8641.03	12196.1	2295.4	22568.2	15368.8	19193.8	23643.6	26892.1	12124.4	13388.1	11747.7	5983.74	7124.93	4696.98	7032.67	7818.88	6586.6	17220.3	24872.4	20200.7	16786.1	20915.8	17849.3		18089.4	20916.9	15308.4	12854.1	26498.3	12176	9180.01	9904.52	5028.59	11419.5	10453.4	15094.8	12395.1	11737.6	8550	7990.01	8231.27	9781.03	6073.76	4720.81	4758.79	3370.91
0.61_429.6067m/z	0		4561.23	0	0	135871	89094.7	94377.2	31061.6	26268.9	26676.2	12536.1	4992.63	8658.94	10190.7	14478.6	7949.95	52567.2	0	0	0	3242.28	5809.49	2179.3	11960.9	0		11836.5	1092.87	2349.73	30035.4	7954.92	14951.4	3949.27	12509.1	9466.34	25564	23184.8	15345.2	3424.28	0	0	0	0	0	9139.36	8002.15	7777.4	1084.21
0.61_433.2849m/z	0		9649.89	9770.8	9645.31	7167.44	8408.74	13848.4	51819.5	45175.2	42298.1	21740.8	23902.2	16350.9	9554.24	7246.92	5993.99	10848.4	16349.9	14073.2	23620.3	23180.4	20340.1	14883.7	14344.5	11158.6		14519.7	13481	13193.7	30044.4	23708.1	14439.1	19729.6	21324.3	18676.1	28504.5	28838.1	24029.6	30141.5	21730.3	24801.9	10382.9	11881.6	15687.1	13331.8	7276.99	6309.39	9245.77
0.61_434.9478m/z	0		6292.04	3094.59	0	153949	102256	93375.9	42631.8	38259.5	39882.6	17948.4	10761.6	11154.6	17419.1	23362.1	12622.6	71196.3	2223.88	2600.49	0	4200.54	7574.73	0	16566	0		14879.2	0	0	41470.8	13012.6	21494.3	6575.44	21731.2	12884.8	39758.4	30839.3	22790.6	4270.05	2244.21	0	2543.66	1431.95	1561.23	15629.4	12845.2	14435.6	1721.15
0.61_504.9662n	0		84435.6	52465.8	21851	3.84042e+06	2.50651e+06	3.26414e+06	543707	452691	351088	212451	121743	146919	599738	664055	465593	1.69733e+06	56026.7	81603.5	41937.1	83650.7	125971	36310.3	268556	28965		242615	30493.1	46311.9	482186	164503	313446	75963.3	235164	218441	402505	335147	350994	50407	30417.3	14640.3	36955.1	9078.85	19064.7	410630	334609	311196	49072.6
0.61_508.3248m/z	0		77283.5	43900.2	29923	2.97482e+06	2.11436e+06	2.54688e+06	486486	397139	531161	177663	107948	128819	461575	536059	354568	1.36302e+06	54172.6	77949.4	42240.7	74026.9	109789	39004.6	216515	30971.1		197942	32295.3	44440.7	417971	149848	269350	73929.5	209288	162985	333877	280860	306739	52749.2	34412.9	16257.4	37250.1	16139	25217.7	319814	260796	242387	41447.2
0.61_523.3344m/z	20		77403.4	49241.8	35064.6	2.88309e+06	1.76323e+06	2.41631e+06	431357	356967	475246	159331	111735	126311	478784	493419	351074	1.2613e+06	68143.2	312983	56085.9	85463.4	112998	47936.7	210288	40916.3		185642	37595.5	48338.5	368271	148077	248576	69575.5	186612	160863	310015	249465	270378	57886.4	40281.8	17360.1	49279.4	28957.9	38474.1	297964	240843	228149	46001.5
0.61_537.6755m/z	0		90949.6	52237	22352	4.98528e+06	2.57364e+06	3.97189e+06	596158	484066	446244	207126	118848	144903	721251	799136	574504	2.02209e+06	70988	102075	51190.8	94441.2	142773	45295.1	298532	33519.6		240013	27774.6	44656	516935	180782	324963	74777.8	237371	215162	432243	338031	374917	52863.4	27705.5	10668.9	32270.4	15053.7	23718.3	459103	376877	342447	50605.5
0.61_538.0100m/z	0		66046.6	38619.2	19228	3.65547e+06	1.92497e+06	2.89517e+06	420716	348570	309916	150340	87283.1	109468	526019	578940	417779	1.48193e+06	51599.9	71630.9	35764.1	68559	101903	31051.1	207212	22677.7		171413	21183.7	33728.4	371013	131188	240413	58732.7	173408	157736	309474	236579	263588	40775.4	17178.3	11238.7	20352.2	7736.39	12161.2	325482	274987	247341	36670.1
0.61_546.6754m/z	0		14936.5	9052.58	2498.04	1.91153e+06	669327	1.16158e+06	102903	87227.3	80801.1	40150.7	24442.5	23987	124171	133997	91808	402079	9932.26	15303.8	10674.9	16341.7	22788.5	4541.56	55571.7	4045.17		39507.5	2982.95	5918.2	86922.2	29780.6	59470.4	11934.2	43990.6	36208.2	76028.4	52922.4	64420.1	6121.98	0	1685.5	0	0	3086.92	68162.7	53319.3	49494.2	8196.31
0.61_547.0100m/z	0		0	0	2680.88	1.35672e+06	492652	861935	86023.8	71796.3	63842.9	29346.6	12970	15578.3	88335.5	97378	62800.6	299019	7968.4	13333.9	4685.02	8074.1	21028.1	0	40651.3	0		36329.9	3492.3	3937.02	76716.4	23866.4	52241.6	7004.46	34725.4	33642.1	63757.7	47891.9	52755.9	0	3407.03	0	1122.79	0	0	55927.5	40467.3	38117.1	4557.76
0.61_590.3614n	0		148449	115252	119662	1.91865e+06	942935	1.06027e+06	504831	446284	491559	277549	223736	222192	194868	197237	164707	456218	165583	210186	243221	249569	246741	149547	207786	136194		218921	152126	158900	354415	231384	233163	195350	285590	239816	403181	302920	319558	238486	196061	203478	137759	110803	131776	227979	212408	221044	113887
0.61_757.4496n	0		390902	212691	99432.1	1.92545e+07	9.35521e+06	1.09979e+07	2.14014e+06	1.74955e+06	1.70989e+06	1.12641e+06	560887	627644	1.54817e+06	1.73145e+06	1.26346e+06	4.5618e+06	131433	223626	163492	295395	423178	134616	927084	98369.1		1.09757e+06	137367	229963	1.90616e+06	771177	1.54325e+06	310428	1.08916e+06	1.09161e+06	1.89059e+06	1.50553e+06	1.72483e+06	234284	145323	64512.7	132175	61779	91564	1.21142e+06	1.05781e+06	973845	141340
0.61_757.9514n	0		232562	138127	61475	1.1919e+07	5.74852e+06	6.76745e+06	1.29104e+06	1.0761e+06	989929	695987	332824	374083	915371	1.02425e+06	758429	2.76984e+06	74902.3	129252	87618.8	173884	257910	80381.8	570217	62512.4		655808	80966.2	138552	1.16365e+06	446743	937558	190194	663499	654616	1.16098e+06	941194	1.02334e+06	139302	81364.8	44347.5	82564.3	39411	60256	712505	635865	586614	79650.3
0.68_142.0796n	0		9141.85	10296	9983.38	10499.4	15041	15840.9	17301.5	17518.9	14652.5	17781.2	13842.2	14018.7	172348	164313	220231	10352.4	16724.3	12781.4	10619.4	12098.5	9554.66	14420.4	10384.7	13582.4		51496.5	45840.8	47069.6	13851.7	14718	14492	25432.2	48506.8	42007.8	14686.8	20156.1	37393	8938.38	12210.9	12540.6	19918.5	18683.1	18764.3	70734.8	79787.9	70732.8	78844.8
0.68_167.0861m/z	0		3507.86	3413.29	3011.05	1510.51	3317.68	3781.49	3808.68	3648.39	4379.59	5194.37	4724.53	3438.49	404246	436147	486902	4546.34	5107.4	5169.83	3276.26	3074.19	2764.32	5396.06	3177.98	4467.71		220031	293052	191038	1991.18	3467.34	3516.99	12681.6	8979.88	9842.77	2532.88	3582.28	15918.4	4299.82	3693.24	3722.86	5547.31	7120.85	7597.55	10411.2	10636.9	11154.5	7644.92
0.68_178.0774n	0		7153.3	5871.35	5777.86	2304.92	8801.26	9476.58	7606.46	8219.72	8678.99	7409.96	6857.84	7517.32	6883.65	7268.61	7785.88	9367.42	11622.2	9284.33	7680.35	8928.95	7991.05	9159.27	8943.39	7401.3		16969.2	14558.3	15358.4	10466.2	9333.86	9377.48	6949.91	11450	8434.14	12881.2	13024	20060.6	5205.51	7268.21	6880.39	16757.7	16565.8	14200.2	78751.9	106586	92933.6	214871
0.68_178.0783m/z	0		3917.98	3003.41	2448.26	4419.34	5872.9	6008.83	5747.63	4217.63	4045.15	4482.52	4247.63	3059.1	2072.79	2773.41	2615.81	4140.54	5640.64	4331.33	4564.23	3320.26	3481.19	3655.86	3396.47	3524.65		10697.2	9775.54	10195.5	10923.4	12006.8	13623.6	3765.44	3511.83	2303.1	15998.2	16963.3	25088.9	1844.77	2431.33	2901.17	27636.8	26426	26902.8	21303	25748	25345.9	274270
0.68_188.1762m/z	0		11169.1	8724.5	7589.39	6641.26	30793.2	36595.8	62784.4	144625	79374.7	4935.29	3012.01	1215.95	14642.9	6600.02	11010.1	83958.1	133357	195688	4971.22	1419.29	1934.26	1211.87	2390.74	2354.93		6499.96	3673.73	18527.3	11356.7	12424.3	12160.7	5586.02	41485.9	5023.13	7984.81	7660.83	4983.13	6648.2	10575	6156.74	11353.4	15770.2	3444.52	15891	26934.3	21675.9	4299.44
0.68_190.0791n	0		10290.8	10763.8	10631.9	9063.04	10146.4	11462.8	17635	15823.9	17831.1	15574.7	12402.5	11863.7	9790.7	9582.19	12314.2	13110.8	18105.3	10951	10930	12605.1	10874.6	13209.7	12006	10907.2		8591.07	8206.26	9782.91	29619.2	22753.7	23558.3	11208	14472.4	11026.8	36694.1	45546.3	35706.4	10887.1	11618.5	11645.6	55710.3	52487.4	49621.5	505781	630904	528037	637565
0.68_202.1239m/z	0		2448.31	2139.68	2737.83	3795.17	2774.69	4370.2	4620.78	4120.92	4526.92	3502.16	3246.26	3024.11	3589.85	3165.87	4799	4218.24	4810.11	10975.3	3022.3	4195.72	3296.85	3713.6	3402.84	3766.19		3264.13	4072.09	2554.83	4456.4	3966.11	3511.85	5371.97	5690.4	5019.17	4662.37	5264.1	5091.56	4432.48	2614.54	2835.92	4581.09	6592.14	5667.19	2576.88	2674.34	4911.38	13475.2
0.68_208.1704m/z	0		5539.7	9282.12	6349.9	3270.89	16123	5859.52	11772.9	8826.1	15177.6	8123.08	10702.7	8600.88	3866.91	4080.1	3575.36	4234.83	8966.33	5596.95	7658.68	10122.8	10361.4	9399.88	7791.17	9631.7		10342.6	9572.39	7204.74	11698.5	11324.2	5940.56	7381.44	9088.27	8705.29	7812.36	10151.2	9269.22	4893.8	5479.77	6143.6	7215.97	5319.89	6547.37	6767.41	10281.8	4328.92	2953.18
0.68_243.1211m/z	0		10990.9	17269	8761.76	6257.35	23109.7	15526	19393.6	20007.3	13038.3	7374.03	16767.9	10582.2	8596.51	10556.8	7433.25	10013.1	17454.7	11071.1	11297	38606.4	70173	11001.7	30846.4	30105.5		21265.7	12199.6	8943.19	14500.9	9466.99	7804.36	4783.13	22247.4	9009.24	14418.6	8337.16	30980.5	8729.02	24222.1	4127.51	19831.7	30807.7	14177.7	4527.74	5177.46	4704.77	10370.2
0.68_247.2302n	0		2.40762e+06	1.91843e+06	2.49842e+06	836610	3.45247e+06	4.52202e+06	1.65104e+06	1.33815e+06	446347	867696	399367	571475	269360	277192	387299	339514	1.06476e+06	967721	73869.4	83751.6	51815.9	43664.1	30011.1	32804.3		5.27747e+06	8.82419e+06	5.37893e+06	3.91165e+06	5.61444e+06	2.41279e+06	632218	190426	1.12989e+06	480798	277267	386727	167620	483427	1.05923e+06	477897	274871	464194	765340	433737	825074	340526
0.68_248.1649m/z	0		7121.93	12809.6	11482.4	5078.01	13773.6	10047.9	13440.5	14148.3	7790.26	10561.8	6570.1	6320.14	3329.93	4229.06	3687.36	4366.33	5130.67	8386.43	6589.76	7040.37	6762.47	8879.71	6667.49	7205.66		17924.6	8697.24	5939.53	26543.8	7741.03	10095	1.13052e+06	1.04087e+06	1.04878e+06	6790.17	6006.89	4361.95	5352.36	5966.93	8138.64	5345.61	4329.75	7747.02	4187.6	4795.06	5954.18	4727.75
0.68_267.1701n	0		10178.7	9694.74	7793.08	707.036	14528.8	9767.08	24990.5	22818.3	9586.2	23165	13833.6	13561.7	5293.84	7702.28	6442.64	6880.34	12925.1	7003.43	6810.16	18788.9	32573.8	5349.29	13064	18012.1		17198.6	9926.77	9022.04	11134.7	11225	4737.24	6544.75	13311.2	8713.49	8452.31	8914.28	20227.6	6479.7	15346.9	5860.37	12662.2	14273.6	9823.89	387930	30100.2	332186	5451.77
0.68_273.1680m/z	0		12310.9	8775.15	9813.99	5466.46	10288.8	9584.54	25406.8	15863.4	13893.4	10598.5	14805	13593.4	6451.36	11596	7195.18	8964.15	17820.5	10645.6	22768.6	29264.1	39014.7	17247.4	18551.2	17099		12510.2	6680.31	15183.4	12397.9	8832.49	11848.4	7852.38	14210.1	10063.4	9259.38	13576.6	8981.8	6789.06	13194.1	6548.04	15863.8	19270.8	12397.1	5224.66	3432.77	1871.36	7286.99
0.68_296.2123m/z	0		21106.5	4800.07	5025.21	5566.09	13646.3	41716.4	367953	280133	115315	517608	155999	122570	6792.22	59668.7	23541.3	9645.98	53279.7	127265	4898.48	6478.37	6714.29	5529.03	3862.64	4845.28		19774.2	12138	24405.7	20212.9	10274.6	7506.29	49094.4	84713.1	141071	30481.5	147190	137648	12752.4	81262.7	123466	44157.7	47385.9	30865.8	46990.1	15654.8	59639.3	2225.64
0.68_318.2796m/z	0		18346.9	17161	19333.8	15974	26497.6	22906.2	14533.7	24157.3	10497.4	9806.86	10865.3	7748.36	45866.9	8677.93	13178.3	10325.4	21537.1	30495.6	49621.8	30864.7	43069.2	80478.5	44795.3	49221		26020.8	27974.5	26838	21409.2	25289.6	38261	8216.74	9515.34	9686.04	8983.29	11102.6	26122.3	4691.65	10233.7	11731.6	14361.4	13578.2	8331.84	12021.5	13682.3	9773.05	16674.7
0.68_329.1687m/z	0		28465.4	28815.8	27249.3	426.485	2882.86	5273.97	7951	5409.88	6815.13	7692.83	4409.93	4226.54	174951	203619	237840	3376.93	5719.86	7410.07	12153.6	7331.77	7594.32	176110	165748	167332		2596.09	4465.85	2562.14	2569.29	4500.65	3395.35	4838.37	3794.22	4115.16	3770.7	5714.13	13166.3	22473.1	29240.2	24949.7	532119	500993	423620	4686.86	2379.03	2926.81	3332.77
0.68_331.2094m/z	0		8887	8312.01	9408.18	0	13644.2	7539.09	18630.1	12067	13439.2	8608.95	14224.6	7703.33	4560.62	4110.34	4295.74	5347.17	12081.5	6584.74	18668.7	30689	34638.5	14169.7	15824.6	20681		12467.6	9555.82	8971.19	8535.67	7126.87	5750.28	5774.19	8424.58	9086.89	8601.57	9724.9	13758	8477.72	8902.7	6588.42	10149	9610.94	9884.67	3517.68	3381.46	2082.33	3914.58
0.68_333.2251n	0		21739	20448.1	13498.9	30566.2	33125.1	39431.4	93398	69435.6	37799.8	108000	40179.3	31938.5	25115.7	37140.8	25795.9	24117.4	39403.2	41589.9	28368.2	31624.9	31569.4	28164.6	22583.5	20610.2		24277.8	24250.8	29240.7	33621	21117.7	18290.2	57292.7	59846	63349.8	17691.1	63755.7	63038.2	24539.4	27779	51843.3	25904.8	28451	27535.4	32907.2	18560.7	26512.5	23787
0.68_344.2133m/z	0		33916.4	13634.5	8279.18	22121.6	31803.5	63727.6	422098	289499	81071.8	576792	159431	110538	12686.9	80247.3	34129.5	22341.2	68184.5	42531.6	12718	12886.5	14980	8167.61	6387.37	9640.57		45543.9	25072.2	38844.5	42788.9	13779.7	12431.2	54755.2	96216.7	130112	38088.8	163186	154296	18908.4	95414.7	160303	66069.5	66357.1	42095.4	75946.3	25794.5	79956.4	32995.9
0.68_357.2205n	0		141513	27223.4	15662	87537	98107.5	279481	1.68608e+06	1.1822e+06	411191	2.26631e+06	610422	451211	50990.9	497869	221078	81921.4	397473	195605	25776.1	27526.8	25821.2	16988.3	14014.5	17588.9		192861	99551.7	167805	153267	49953.7	41348.1	206817	408776	526475	104729	714568	615394	68889.1	430132	729412	262609	298434	156235	425381	162541	458731	200857
0.68_372.2433m/z	0		107277	23545.2	17240.3	86401.9	100773	204716	1.04621e+06	717762	215587	1.46291e+06	344969	265962	43046.2	416997	173423	63655	306118	137305	25965.7	25815.4	25289.6	17651.7	13018.4	18724.3		152258	73510.1	133250	133229	38696.9	34447.7	132421	273069	324754	75716.4	505099	417167	50687.4	258425	519938	165509	195667	94760.3	326109	130406	360350	155392
0.77_258.2224m/z	0		5467.91	5169.73	5516.53	7397.33	7751.88	8569.41	15035.9	13333.3	12093.5	10836.6	8656.66	8936.1	4429.1	4951.22	4428.77	6688.58	8102.86	8204.9	10138.7	11488.4	8802.7	11092.6	8374.49	8070.71		7576.87	6917.02	7090.23	6688	6022.48	7158.87	7967.32	9096.65	6820.33	6450.78	8168.69	13045	7573.3	8836.38	8297.42	7741.53	7992.8	7815.56	4444.12	4323.67	3535.17	4905.13
0.77_302.3053m/z	0		3414.96	1733.85	3028	10604.1	6957.95	12326.1	17428.2	6257.47	12637.8	7998.26	14447.3	21245.4	3431.13	2865.81	4450.58	20887	17920.3	6556.16	46289.5	30917.9	19849.1	15956.9	11138.8	11408.5		12244.4	12309.8	5922.86	8424.73	6853.26	5279.29	3113.45	7163.58	8455.29	6057.72	4938.46	4855.92	3557.57	6912.3	11740.3	9681.8	6978.81	6495.56	11402	5081.7	5794.26	11222.7
0.77_306.2912m/z	0		7205.15	4868.76	8156.25	16796	10109.6	11925.9	8240.29	10451.6	10386.8	8553.3	7707.34	6262.61	3346.4	3672.52	4515.25	2268.09	4522.95	3163.2	14274.5	16801.3	15846.4	18492.7	15422.1	12928.6		12139.2	19074.2	12324.1	4906.82	11877.6	10692.5	8849.84	4493.53	5020.07	7943.66	6901.53	6744.24	10328.5	3869.2	6138.39	7148.4	5753.54	6620.69	3807.9	3471.61	2336.17	5694.82
0.77_319.2871n	0		29528.1	21108.5	22552.5	24983.4	27045.7	32859.8	32554.8	34411.3	17348.7	32608.4	21554.2	20149.1	14379.9	10154.5	18395.2	12599.4	23191.7	44383	55649.8	38965.8	51338.3	84971.8	38334.8	47741		34867	37962.8	37418.5	29474.9	35480	62436	14519.1	18915	16504	16497.9	18338.8	33319	12925.4	19617.9	19671.6	25217.1	19903.2	20643.3	15906.9	13804.6	14386	12102.3
0.77_324.2435m/z	0		55464.4	7869.71	4386.2	34207.1	35824.4	102645	701938	442381	188895	880849	268731	188400	8749.17	123909	42957.3	21283.3	92584.1	75238.2	8799.95	5905.28	7034.63	4743.29	2932.11	5246.82		69471.5	36512.9	67796.4	57997.1	14215	13151.6	73836.6	160277	255714	41149.9	305477	242824	27140.1	175348	280413	123368	120611	64267.6	122426	43562.5	136557	53590.1
0.77_344.2279m/z	0		48182.8	46076.3	42874.5	41708	45437.6	41542.3	51635.6	49131.8	50971.6	46114.4	36866.9	43669.7	50373.4	55698.3	47600.2	69512.1	65427.8	85815.4	67355.3	78109.3	78725.5	78123.7	68354.7	72501.5		48470.3	52853.7	53834	42763.7	41052.1	41165.3	47435.9	45225	44812.7	43311.5	44190.9	52565.9	35076.5	35492.8	38870	37806.9	37813.3	44774.4	62982.1	54693.8	51996.1	52568.9
0.77_422.2584m/z	0		4732.6	3985.16	4838.89	13529.6	7997.46	12998	6226.94	5253.61	5440.42	4911.93	4096.79	5789.51	4106.08	2242.01	3199.6	8067.12	5682.45	6776.73	43429.7	91286.7	49803.7	23342.3	18953.3	14534.4		5534.87	30370.3	9788.64	5844.39	6859.82	3937.27	4749.85	2986.96	4163.03	4432.79	4239.2	4087.54	3399.81	4541.45	5406.76	1745.21	3501.77	3132.51	3224.36	3350.13	3604.97	3885.62
0.77_432.2353m/z	0		52302.3	55533	51747.9	62793.5	59493.4	86847.3	88521.4	122564	109500	53551.5	60651.7	70299.3	75084.2	82992	72427.4	105941	114247	108536	136440	110621	106112	81454.3	59409.9	61215.9		62381.9	43347.5	74227.1	66464.5	48710.5	53393.8	58976.7	77344.5	49956.3	61446.1	79151.2	45297.3	36770.7	39771.8	51646.4	74150.3	61569.8	61593.3	85180.8	103257	90372.3	78951
0.77_439.1919m/z	0		22054.5	11674.8	8415.96	6819.65	11330	35687.7	193825	149081	55904.7	263295	71852.6	59218.6	16358.9	44329.1	22081.8	31877.6	37877.2	29676.7	21002.2	21148.7	22617.2	16531.3	12324.9	14111.6		33636.4	17238.4	22461.2	28738.1	13124	10288.6	33417.8	53036	49873.8	21619.4	80572.3	70071.2	20367.6	45989.6	77833.6	32977.9	36856.9	28455.4	36754	22907.2	47014.9	27044.6
0.77_447.3099m/z	0		6151.83	3629.04	4710.69	6625.05	9488.56	4941.62	13027.6	4895.86	5061.03	5560.24	4925.97	5236.32	5148.23	5201.63	20118.1	4200.63	8526.79	6461.88	5084.77	7137.75	6446.8	4251.19	4062.62	4189.37		4603.49	5911.15	4190.75	4185.22	8328.01	9247.25	3553.44	4561.67	2925.28	3804.09	5313.96	4791.15	3860.51	4140.47	4470.42	5314.68	4554.71	1887.96	3635.68	4780.93	4212.88	5938.63
0.77_530.2341m/z	0		26711.1	4334.33	6090.21	9151.55	22001.3	51306.7	452012	359553	118402	596819	154387	96683.8	12689.9	76731.8	30525.5	17657.5	49837.7	26627.7	11516	10213.3	7391.07	4670.47	10191.3	4877.66		57032.8	21149.6	40101.5	28194.4	9495.66	11986.3	53725	93458.1	56960.7	25817.5	128102	116435	16248.9	82805.8	134123	54137.5	57670.6	24034	50697.2	24461.5	81170.1	33299.8
0.84_212.1447m/z	0		4200.42	3476.89	4401.77	5003.42	5203.11	5196.48	7155.63	7214.51	6548.09	5335.15	6948.92	6668.92	5847.32	5225.68	4575.54	5440.09	7918.48	13671.2	5194.06	6797.5	5356.5	6789.37	4450.41	5724.85		4528.37	4542.44	5041.04	5236.28	6690.12	3961.51	6975.31	5471.96	5060.53	6334.8	6021.25	9882.86	7373.31	7018.52	4653.83	5553.93	5647.43	6666	4993.91	4185.85	4533.08	4573.41
0.84_228.2311m/z	0		23138.5	24263.7	15532.1	129264	9717.39	104766	5407.5	4504.5	5152.43	3323.29	2556.07	6131.47	80153.2	73695.6	111758	8248.25	8597.89	10817.1	8468.8	9258.24	11604.7	22856.6	70701.4	17269.2		6133.43	3677.01	4916.72	18581.3	7963.86	6815.15	8787.81	5157.71	4859.35	23887.1	13444.7	42489	2874.16	3789.4	6207.53	10485	2497.18	6908.11	7689.3	5340.9	8219.55	9217.88
0.84_228.2691m/z	0		1.35301e+06	1.20931e+06	785931	7.32216e+06	269532	8.44655e+06	43890.7	22916.5	18149.9	20788.6	14299.2	14911.1	8.76915e+06	1.10429e+07	1.62967e+07	68135.7	42604.3	66560.7	130626	156431	306619	1.14706e+06	5.38288e+06	723724		116686	27007.9	23397	708996	330089	347319	169951	181262	72917.7	1.37172e+06	539985	2.70183e+06	19012.8	12043.5	16317.1	711719	131600	454636	42090.3	32448.5	34382.2	102318
0.84_228.3117m/z	0		45237.9	42464.9	28472.5	424896	7870.17	474601	535.891	417.706	534.876	359.789	677.691	305.298	479152	618170	474409	2060.41	810.089	1932.33	4204.38	3682.11	8974.15	44680.5	295759	23634		1772.69	1028.57	405.677	23099.7	9267.71	8580.4	5692.53	4639.55	2064.94	53542.2	15828.3	118290	36.8453	444.44	144.801	20973.1	2959.54	9306.84	1165.1	1085.09	816.813	2501.67
0.84_230.2755m/z	0		10764.3	9634.27	4940.97	55955.9	1339.37	60628.4	786.732	1332.41	1023.16	490.937	274.518	625.916	46958.9	62595.3	73534.5	136.411	826.773	893.363	749.508	811.074	2510.34	9515.43	43037.9	6645.6		1465.96	131.679	1085.31	3338.66	1839.73	1647.56	1234	2577.04	1021.45	7960.85	3051.22	18235.3	441.057	789.648	287.343	4522.02	440.962	3712.27	225.444	579.983	162.903	1006.05
0.84_361.2236m/z	0		3759.25	1234.9	4369.78	3539.24	4346.24	3550.1	9128.73	4128.97	3489.96	3068.87	2548.98	3545.68	120949	4076.34	2276.26	6047.94	14989.5	6470.07	4312.67	6040.64	5048.7	4224.5	3882.15	4363.36		4613.67	5908.96	4483.23	3059.3	2348.02	3603.6	2865.17	3133.39	4221.46	1655.05	3561.96	2770.09	1278.26	3209.26	3601.62	2955.22	1582.97	2150.62	4771.67	2908.15	2587.42	6680.39
0.84_427.3058n	0		43252.1	35186.2	45699.6	121764	108454	155750	68758.1	53154	49866.6	33173.9	36773.3	40636.7	18648.8	15251.8	20812.8	50733.5	30531.2	193575	635202	1.03336e+06	679210	331843	209221	172818		73086.1	464624	130981	55871.8	65557.5	43951	24192.7	29514	38829.1	27953.9	26774.9	30961.3	22860.4	57267	50258.2	20387.5	23547.2	21828	22239.9	19449.7	22851.7	17884.8
0.84_502.3173m/z	0		8504.31	10172.2	7804.53	31430.5	18008.3	16977.7	20840.5	19894.1	21975.7	11568.1	14300.2	15167.7	5577.47	4671.65	5427.77	11562.9	7910.37	7766.84	20795.5	22272.3	14307.8	15324.5	10617.8	10054.2		11456.5	8140.48	12337.1	12228.5	10822.4	12759.5	10258.4	15326.3	12774.2	10006.4	11759.7	10398	9580.23	9692.75	10824.7	15803.2	12945.4	12418.1	2880	5079.14	5268.74	4873.16
0.91_202.0781m/z	0		539.773	2106.23	1526.9	2988.08	2548.53	3734.46	2169.49	2433.26	1729.47	2750.8	1358.71	1779.58	3036.84	2853.6	4282.83	4360.61	3958.04	2734.7	16657.1	13820.9	16445.5	11366.6	8923.65	7069.31		3701.93	9698.55	3235.78	1517.72	624.191	948.363	609.877	2761.73	1346.59	2014.96	2765.08	2998.92	859.948	1888.67	1897.37	221.824	1241.92	460.811	2069.68	2851.68	2296.04	4733.29
0.91_212.2375m/z	0		51433.5	35842.9	48807.6	180828	92713.1	100420	39450.8	48038.9	23037.6	26434.2	31848.6	31439.3	6425.13	8950.96	27815.3	19103.7	43808.6	25734	53280.6	32858.8	57907.3	44679.2	26365.4	28892.1		93792.6	151467	108088	76040.8	106602	83523.4	36946	33268.1	32454.7	38269.4	17002.7	16848.3	14100.7	25356.2	31061.4	34874.3	25999.5	16845.2	20142.2	14460.5	17524.2	11840.9
0.91_254.2118m/z	0		3181.59	5542.92	3077.18	5872.01	4447.13	6259.76	7871.06	6416.81	7268.4	11622.1	6498.86	8211.76	5353.09	14695.9	7886.13	8125.87	11904.8	9596.16	2225.6	2366.68	1856.51	2373.88	3494.6	2913.9		5312.72	2670.38	5191.57	6613.65	5196.55	3448.55	2664.42	5899	7296.42	7212.06	17588	10036.5	3665.2	6544.24	8170.07	6619.83	7238.08	5630.99	10090	12453.1	10511.4	5578.24
0.91_264.1391m/z	0		7801.69	9438.49	6718.41	11719.8	11049.6	9024.88	8910.61	9308.15	11900.1	8518.45	9642.93	9505.11	9843.73	9950.78	11312.4	13079.7	13573.3	11879	6147.95	9492.67	8687.37	10559.2	9361.74	7071.68		8757.29	6710.68	8787.11	10753.1	9400.32	7040.91	6570.45	10083.5	10513.2	10316.2	10884.9	12011.6	10889.5	10012	8593.23	8477.18	6870.3	11137.7	9188.88	10680.3	9835.72	13184.7
0.91_304.2556m/z	0		42080.5	34030.7	31566.5	98022.8	60275.5	58035.9	35923.6	45905.4	22754.8	22130.3	25541.7	22051.2	7688.33	8209.96	21550.5	18537.2	39965.6	28758.2	37233.7	23668.1	53824.5	38097.4	16718.4	20307.7		55544.5	78057	61604.2	60315.8	62477.2	53573.8	23829.2	30131	30811.8	35451.6	16474.9	14055.7	16641.8	28975.2	30328.8	27310.1	14633.3	21919.1	14909.5	16674.1	20016.6	13601.6
0.91_304.2997m/z	0		2.26105e+06	1.68127e+06	2.15847e+06	6.69565e+06	3.84926e+06	4.11281e+06	1.94387e+06	2.384e+06	1.13489e+06	1.25136e+06	1.46186e+06	1.37893e+06	806917	805628	2.35983e+06	1.71155e+06	3.54885e+06	2.77406e+06	2.28288e+06	1.4127e+06	2.72997e+06	2.02249e+06	1.17324e+06	1.06469e+06		3.81649e+06	5.81051e+06	4.0575e+06	3.24574e+06	4.65477e+06	3.61596e+06	1.78642e+06	1.59774e+06	1.54353e+06	1.92568e+06	1.01551e+06	803745	784321	1.37493e+06	1.62241e+06	1.82224e+06	1.30389e+06	1.06057e+06	2.12381e+06	1.45662e+06	1.64749e+06	1.22532e+06
0.91_320.2582m/z	0		20324.6	14431.7	16679.4	49273.5	26940.3	39102.7	17068.1	14181.2	11008.9	7900.32	8057.7	9358.11	8761.52	8939.15	21997.8	19222.3	27544.9	18005.6	9367.46	10973.6	8254.4	8459.91	5496.77	6524.56		41033.2	60313.8	35628	31297.1	41733.1	18249.1	13717.5	6827.52	11585.7	21185.7	11491.8	11101.9	4202.17	9672.23	11179.2	8959.63	6691.09	11206.9	16920.4	14829.4	29754.2	15355.6
0.91_376.1900m/z	0		3101.26	2131.5	1771.03	342.622	2116.88	10543.1	3132.76	2258.57	3220.46	3014.59	2476.52	1550.38	5665.49	2927.02	3531.22	3097.15	8152.38	4761.72	21048	19225.1	21391.6	13019.2	9976.24	8799.3		3967.76	11227.3	4212.37	3934.51	1374.79	2436.72	474.935	2451.18	4657.77	3471.76	3521.56	7692.75	1006.46	1551.24	2271.11	2501.85	1391.55	2082.7	4475.89	3511.73	2532.7	4253.99
0.91_390.1965m/z	0		3847.27	5662.33	5302.96	6006.44	9727.66	17514.2	5535.19	3735.31	4214.47	2850.54	3130.3	5777.93	4070.49	2756.26	2694.94	4413.46	4646.95	3122.27	131018	97038.9	112114	64528.7	45110.5	36335.4		7947.79	49126.2	13050.2	4301.37	6739.16	4284.77	3611.76	4434.74	5364.06	3165.59	3920.89	3988.74	2901.02	4404.75	4690.58	1263.29	0	1779.71	3061.91	3054.88	3941.11	3844.75
0.91_404.2126n	0		8058.64	9903.42	9547.5	9913.72	64268.9	14805.6	13445.1	16316.5	14312.2	10010	12613.6	9554.6	9571.4	6853.26	9048.7	13022.3	15527.8	17704.6	57619.9	53916.5	53637.8	35391.7	26791.6	21890.5		14443.7	26157.9	13170.7	12299.5	12698.3	11250.9	8807.47	12578.4	12519.6	12005.4	12722.4	14570.6	8979.65	11773.3	14267.2	12515.8	8669.79	13002.3	9775.51	11331.1	8960.9	9975.86
0.91_412.3210m/z	0		815186	554209	705711	2.34384e+06	1.2939e+06	1.8517e+06	515620	593569	165309	213694	123563	179194	168515	108190	164901	109706	335340	351160	42720.1	44759.1	33779.3	22850.7	18550.8	19767.1		1.96691e+06	2.69505e+06	1.8255e+06	1.40349e+06	1.93869e+06	846558	579169	83932.8	457334	1.1985e+06	111784	105236	64626.1	147917	290994	155784	70604.1	124227	301665	153416	1.76671e+06	159924
0.91_423.2836m/z	1		4879.26	5998.69	2946.57	7951.47	8085.92	8684.34	7977.83	5153.11	6675.2	4358.39	5356.16	4789.58	7310.35	5555.24	7150.39	7358.78	10929.8	98360	11043.7	8963.79	7476.08	9127.61	4898	6975.92		6143.8	5361.49	6066.76	5328.1	2832.62	4183.8	3325.85	5929.93	7224.05	3670.76	8064.01	7363.7	4907.88	5923.97	4185.29	4188.33	2120.38	6243.1	8144.9	6236.38	7159.25	8366.19
0.91_434.2050m/z	1		539.073	1104.56	1143.27	1118.02	931.14	1922.45	0.177415	1362.22	216.162	730.614	767.553	765.351	1450.33	213.831	1110.73	358.712	891.682	894.594	10298.2	9228.27	8603	1557.67	4255.14	1900.64		265.705	1368.48	1913.98	955.326	1571.16	822.672	0	1874.58	1034.65	1.83238	536.992	1225.95	915.871	416.425	533.69	15.1796	0	0	527.723	0.25874	3.50645	464.557
0.91_434.2589m/z	0		19236.5	16695.8	22941.4	39029.1	41285.7	74885.8	29263.7	32163.5	24520.7	31590.9	22875.5	22724.3	6840.01	9287.86	10293.1	13391.3	17859.7	40586.5	515759	392154	445631	253779	185181	132593		38508.6	199386	57374.6	25660.7	24159.8	15009.6	15012.5	17848.9	14824.5	9713.03	18506.8	20042	10890.6	17655.4	19427.4	8700.15	11122.5	10156.5	12987	10280	12754.2	8748.88
0.91_437.1776m/z	0		12457.1	6074.77	2726.41	5028.1	13594.7	20705	259302	239918	99031.3	438348	126780	74074.5	12986.7	103340	29949.8	32495.2	60967.7	30695.7	20050.4	16037.4	15637.2	12413.4	6176.72	7104.1		26065.3	7316.56	18031.7	17275.6	5777.8	6727.65	72259.2	111463	44735.2	20128	120548	100990	9161.62	36835.9	80051.5	53173.5	44122.8	30853.9	57873.4	40887.4	90796.4	33731.7
0.91_459.3576m/z	0		7121.05	8132.92	19591.2	7788.32	32547.4	11823.6	20365.5	13533.3	22779.9	7809.53	16679.7	13075.4	13713.5	5039.8	4810.82	11745.3	25568.9	11496.3	43920.9	24018.5	25870	24071.3	14324.1	15525		11796.5	11378.5	11471.2	30903.2	30969	8086.94	6112.11	14152.8	17461.4	6657.83	7402.21	22388.8	13597.8	9646.76	9861.84	11902.5	12264.2	12345	9037.21	12607.7	5657.85	9262.56
0.91_471.3393m/z	0		20951.2	19559.2	25431.9	54611.7	31750.9	38186.9	34074	32665.3	23043.7	20310.8	17133.5	20357.1	18741.9	17827.4	19813.9	23919.8	37416.9	37473.5	41688.9	38684.9	41904.5	27073.2	24954.4	27891.2		27384.4	32183	26004.9	28710.5	32790.7	20961.9	16253.6	21402.9	19901.5	14981.6	19462.9	29614.3	18110.6	16627.4	24414.3	12162	14721.2	12914.8	26960	23149.9	31624.6	24716.9
0.91_478.2627m/z	0		34393.3	25593.2	38846	49833.3	66498.4	139123	32231.9	32217.5	36356.6	10062.6	22494.4	25499.1	6832.83	5792.34	9013.58	16346.7	16433	73289.2	178203	208521	212848	206674	232279	178640		64869.6	289763	89507	11286.5	35211.8	18916.8	8459.45	21166.6	22432.4	16332.2	17414.5	23532.7	11811.6	23419.5	38675.7	7614.11	10262.8	12150.9	9091.38	12693.9	14199.3	7204.33
0.91_478.3863m/z	0		33088.2	33937.3	49153.7	62652.4	68425.2	176902	38644.6	33652.4	34181.5	16911.6	33118.1	30726.1	13896.3	10669.1	13353.3	18786.1	16807.5	14733.1	136537	125293	158862	66994.4	455501	333976		85487.3	512946	119063	28923.4	53208.3	27677.4	7090.35	15739.8	29706.1	8245.78	20564.8	19323.2	11752.1	35488.2	30437.6	8201.46	8438.95	9724.36	14589.6	11645.9	13914.2	7114.53
0.91_514.3972m/z	0		61570.5	42584.6	66063.1	302339	109199	157987	39646.3	44741.7	23582.9	31361.7	22287.3	24286.8	50465.2	33587.1	58295.2	22079.5	45511.3	38534.2	25341.5	12939.2	23712.7	13998.8	16012.8	13207.3		137937	246030	128719	92125.9	148016	61480.5	22916.2	18733.4	31990.7	19557.5	17897.9	19781.2	12865.6	18321.6	20385.8	23566.5	18377	16682.6	41907.9	37550.3	40534.3	45426.7
0.91_515.3690m/z	2		19228.9	17239.1	23862.1	82554.1	35455.8	49185.9	20939.7	22458	17374	16376.6	11638.9	13235.1	15664.4	14993.1	19207.9	20299.3	25986.1	27132.6	24513.2	18706.2	19250.8	17371.2	11649.4	12554.6		42913.9	56324	38293.2	30700.7	37521.5	19136.6	11957.9	14051.5	13550.7	16723.5	13545.3	12438.1	8128.83	11201.6	14774.3	8937.89	7065.76	13039.8	20423.8	17871.6	19903.8	18544.4
0.91_558.4214m/z	0		80821	47379.7	91124.9	494251	174300	234392	79230.3	47147.1	20021.4	23504.1	19817.2	18696	14840.9	10246.9	24884.7	21028.8	52521.8	42313	20093.5	8224.19	14969.5	7550.03	6883.18	7772.55		210341	363796	186645	132954	229048	92406.4	23884	11443.4	43069.3	12053.6	16611.1	13035.5	8000.19	11603.7	16464.3	26172.4	16894.7	32996.4	52955.8	25907.5	38263.9	21910.1
0.91_602.4472m/z	0		78558.2	54567	99906.5	502403	178490	242309	31232.8	50445.1	20155.2	26456.7	18275	14433.9	9478.81	9194.65	21785.4	14423.4	42464.6	36036.4	15170	7628.73	14901.3	2194.47	4109.34	6321.02		201123	340514	171674	136803	217564	88619	22760.6	12054.2	44971	11887.9	9047.97	12461	4114.01	9101.58	17111.9	16318.8	16251.2	15203.3	38655.8	21655.4	33747.1	16632.3
0.91_621.2771m/z	0		4629.84	446.869	2128.41	7652.92	5769.97	11700.5	101041	88638.5	31488.7	146399	39550.8	21489.3	2359.46	13541	4999.72	2630.68	9853.42	7830.26	1786.92	1429.43	2556.23	1419.72	1286	261.191		12365.6	3600.5	9590.51	6399.03	3719.71	2261.26	13298.2	29318.4	13587.8	6228.39	40010	28472.2	3129.35	20205.6	33645.4	16045.9	15514.8	9276.43	7713.81	2491.53	13610.8	7081.29
0.91_646.4735m/z	0		54529.8	35766	72403.8	375652	126453	164513	33170.9	44374.5	18441.4	11746.9	5138.56	3709.5	11006.5	5018.81	13535.8	9685.05	29600.3	25034.3	16193.5	5592.23	14595.5	3257.4	5991.07	4908.3		138201	226898	109274	93630.3	147480	59029.3	15639.8	6510.51	28431.8	8467.56	9343.84	10444.5	8432.48	11329.9	12683.2	13186.4	14616.9	10599.2	21824.9	14612.9	20495.2	14478.1
0.91_690.4984m/z	0		24128	17568.9	35397.3	187544	64984.1	74933.6	13663.1	28315	8850.94	9873.17	8840.46	4255.97	9567.44	5327.29	7257.99	8435.94	15930.1	19546.5	22192.9	7408.27	16739.3	8002.56	6425.88	6562.45		64190.4	103909	51056.2	52663.3	63898.5	33360.8	9301.37	12323.3	19172.5	7303.27	7213.26	6721.99	3123.82	5700.63	8594.36	10680.5	5584.99	3742.91	12760.5	11081.6	13293.6	9901.46
0.91_760.4668m/z	1		5323.24	5018.57	9082.19	38262.4	16902.9	26997.1	9693.95	12810.1	13177.8	8887.78	8204.35	5810.57	9859.34	7015.38	12162.7	19965.7	19562.9	55522.4	30000.7	21057	14661.3	13025.2	12986.1	10648.7		12574.1	11454.8	10740.1	11652.2	7591.7	13403.7	2691.45	11148.9	6826.97	9555.71	7242.21	2771.14	2835.13	2426.69	5086.04	12159.4	5266.72	3362.14	13300.9	13584.8	11376.8	17163.1
0.97_256.3000m/z	0		26980.9	20382.6	24779.8	129386	44707.3	62628.7	104991	43509.8	46581.3	40690.5	53545.7	44522.2	12470.4	34230.1	16850.8	49727.9	50418.4	23183.3	114394	57397.9	72327	43719	44688.4	45252.6		50788	38392.2	44516.1	43119.2	34473.3	30849.9	23594.5	32111.9	32978.9	40193.5	23727.1	19419.4	16928.6	22894.5	27980.6	34772	32554.9	28119.6	17654.4	31899.1	20243.7	21232.6
0.97_278.1547m/z	0		7762.5	7154.65	7287.52	9793.08	10073.3	9928.03	7707.94	7290.6	8990.92	8105.11	8410.43	6610.06	6621.89	6957.05	9973.71	6483.95	11958.1	8446.64	8410.87	10961.8	8682.89	11222.3	8872.45	7775.51		7264.33	7804.55	7804.06	8251.77	7266.6	6078.98	7556.57	8152.1	8164.1	9151.94	9598.84	8291.45	7197.36	7697.4	7680.84	7494.35	6816.14	7963.99	7828.36	7881.55	7881.53	9563.2
0.97_286.3104m/z	0		9124.03	4519.56	5745.33	29895	11201.7	17677.5	39006.1	10835.1	16829.5	13323	23499.8	28755.2	3324.76	6567.95	6843.63	21689.8	16111.8	8697.27	54968	44290.1	37588.8	26152.8	21760.7	24980.4		20924.4	16236	11459.1	16568.3	10277.9	9351.91	10368.3	15648.4	17658.3	13490.4	12779.3	5834.68	8407.17	8937.76	14591.8	14183.9	16583.9	9433.85	4806.72	9725.1	7279.18	10835.8
0.97_298.3469m/z	0		7817.34	4654.1	6996.15	23902.3	12362.1	13402.9	8611.02	6804.56	2643.36	3085.86	5103.2	5375.22	1049.12	1335.11	2620.5	2808.32	43436.5	3955.95	8633.16	5475.74	12631.7	6217.14	3859.99	4266.86		16126.2	25548	13679.1	16721.3	13709.7	6638.08	3830.3	3280.54	4146.5	5092.89	3047.96	7879.57	3814.77	3710.58	4606	4158.4	3256.57	2906.32	2306.34	2013.74	3263.17	1978.63
0.97_405.3005m/z	2		7399.14	5093.38	8296.24	21044.7	9654.51	14988.4	8930.42	7348.26	7385.26	5454.13	5547.41	5504.05	4496.99	4802.3	5841.18	5716.04	9679.14	7947.71	7162.65	6338.91	5971.32	6960.89	4301.73	5240.83		8348.94	13051.5	6880.15	7175.84	8962.2	7035.9	6685.11	6589.62	5240.93	4703.56	6797.14	6091.06	4746.49	3980.74	3862.61	2865.08	894.171	1407.21	6169.97	6540.45	7040.98	8257.63
0.97_422.2693m/z	0		2314.76	5138.01	3336.83	3899.25	5136.25	6309.51	8800.39	4986.82	5648.05	5500.9	3458.95	4366.03	6210.03	4078.13	5639.58	4681.6	7413.2	10271.8	13649.7	8934.07	7020.08	10175.2	4161.53	6123.51		5864.33	5267.23	3952.4	5989.13	3993.18	3777.22	1795.98	3684.24	4825.94	3708.61	6404.61	4836.06	2982.24	3998.07	4708.57	2451.4	1295.29	3102.45	6125.25	4220.24	6473	5497.47
0.97_447.2711m/z	0		5173.92	5432.04	5444.04	15962.1	8596.06	12429.5	5173.43	6632	6870.9	5947.66	5075.51	3091.66	5522.42	5931.07	5659.37	5534.12	6626.81	7172.76	37120.6	29518.9	31079.9	19686.1	6458.66	12178.6		8885.27	18253.3	11976.7	9689.01	11830.3	5243.06	4649.42	3862.05	6007.31	3555.82	3965.93	6245.21	1994.63	1884.64	4866.94	2181.47	2785.86	817.938	5123.19	3679.66	4075.34	5461.39
0.97_452.3341n	0		56883.7	35886	58232.2	273208	89900.1	138989	29287.3	35689.9	14688.7	24756.6	18031.6	19829.8	12342	13129.8	22569.5	17023.5	35014.6	28239.4	18783.9	13643	20088.5	9329.57	11214.5	10330.8		121495	224133	117009	90040.2	124877	55594.4	18930.4	13211	31599.8	12015.6	10217.1	16787.4	8850.66	13115.5	16183.2	19031	16490.9	17393.3	29808.8	19532.6	22331.3	12893.6
0.97_477.3140n	0		1.14238e+06	921947	1.35711e+06	2.08342e+06	2.29945e+06	4.92614e+06	1.20503e+06	1.20436e+06	1.13976e+06	540932	923115	1.10152e+06	365542	271924	413570	756792	539938	489311	3.29597e+06	3.05239e+06	3.72071e+06	1.90918e+06	1.07253e+07	7.90575e+06		2.39236e+06	1.2554e+07	3.60261e+06	1.20885e+06	1.61617e+06	885474	433368	618138	861914	486171	515934	759204	449411	1.00243e+06	1.12875e+06	192043	219780	277419	450175	452508	592870	293378
0.97_517.3713m/z	0		6769.84	4851.02	4521.46	17560.4	12435.8	9174.97	13749.6	27537.7	14166	12027.8	13100.6	10753.9	77476.8	16063.4	10939.4	15112.2	27024.9	18153	26624.3	15301.8	13830.9	13505	18022.5	13946.9		11352.6	9557.31	9633.23	11271.1	9405.06	5217.96	7865.18	8768.36	9481.57	7526.04	4891.38	11910.6	8264.3	7756.29	3977.73	6842.14	5398.41	4069.47	16144	22831.3	14845.5	39475.9
0.97_552.2947n	0		24708.4	19539.2	17766.9	29277.8	28488.2	39302.7	48190	176823	53736.9	24597.2	44785.4	29563	167830	27898.1	16723.1	22371.1	50502	28779.9	203439	92356.7	81512.2	73685.2	133200	101409		34834.8	30080.6	37161.3	22120	20925.9	18693.4	22306	28652.2	25589.4	25272.2	24983.5	16083.4	16890	23078.1	27880.6	30133	24201.5	26068.9	24473.6	42599.6	21821.3	83266.6
0.97_567.3944n	0		37978.5	26035.8	38341.9	115524	71263.1	117831	94858.4	92130.9	83057.8	51154.1	45985.7	39891.7	42788.9	43923.3	63605.9	145331	224333	187636	63090.6	47126.1	43204.9	40098.8	38605.9	29734.3		55121.1	61101.9	52438.3	61198.9	60216.7	48810.1	34462	45766	41369.1	41085.2	30332.9	39424.6	25723.4	47955.5	46844.4	53219.9	41585.1	43256.3	60960.9	75562	96960	62973.9
0.97_585.3693m/z	1		8302.78	5651.91	7199.01	16253.5	10520.8	9490.61	8470.68	10076.9	12887.4	7011.91	8419.92	5454.14	85408.8	9161.99	12949.7	10774.1	27004.5	19638.9	13414.9	12281.9	11428.9	7990.72	8589	8992.82		11301.2	14000.9	7807.37	16471.7	15963.3	7679.87	4536.49	10297	11908.2	7802.35	9634.19	5141.7	3543.13	7738.1	9117.41	8585.9	8285.57	7497.11	10683.1	9335.91	16082.4	14939.3
0.97_605.4242m/z	20		2866.16	2490.1	3580.14	2897.09	3466.52	5040.34	4459.24	16614.3	3016.75	1500.62	4223.52	2651.96	18418	2417.21	2364.86	4309.68	6823.74	7951.31	10459.1	6801.38	6671.04	5262.5	10441.5	7961.94		3291.4	3105.39	1893.46	3185.87	3579.41	2399.02	2672.76	1964.54	857.143	1012.4	2851.77	3492.82	1037.93	2292.19	2716.8	2101.03	2325.1	3647.89	162.879	5241.62	1924.56	7767.5
0.97_612.4138m/z	0		6941.41	6352.75	10539.3	31649.4	17042.9	24608	19839.8	17201.6	16573.6	9642.91	10258.7	10252.4	10606.8	5317.86	12830.3	14255.5	20760.9	22933.9	21187.7	17817.9	15100	11233.8	10410.6	8246.75		14241	13879.6	9462.56	21421.3	13132.3	12205.4	6190.4	21098.7	10704.6	16617.8	10519.3	7844.35	5194.27	9156.69	15809.6	12676.7	7752.74	6592.93	10309.9	7575.93	20743.1	7707.32
0.97_633.4193n	0		21683.1	13300.4	23896	81001.4	40259	62358.8	41989.6	47840.1	37692.3	35527	20178.3	19935.6	12102.3	12577.4	20324.4	24209.4	39261.3	35375.9	52102.7	41409	31569.5	26694.4	29075.6	21399.3		28339	31651.3	31342.6	37755	28677.2	27995.4	19241.7	29168.6	30020.3	23026.3	23636.5	16049	14824.1	22488.5	30008.9	31848.2	18370.8	23492.2	14571.3	15012.9	27497.6	19197.6
0.97_642.4551n	0		173162	114191	196207	1.16185e+06	388741	542898	98014.3	135357	75034	62026.3	52147.9	49093	40309	36558.1	79832.2	94053.5	151192	128678	169791	95357.3	91917.6	65144.9	42543.5	48778.9		391090	785774	366309	284313	469457	203979	58818.5	47656.2	92368.5	44727.8	39772.1	37115	23299.5	42518.9	55658.9	80914.3	49086.4	44086.5	103036	76291.2	94619.8	59522.2
0.97_660.5822m/z	0		9282.02	5702.03	7706.1	39648	12537.3	25757.6	6822.76	6800.91	3703.72	1597.74	3694.88	1854.08	1278.4	1816.97	4974.95	3439.06	5054.25	6823.17	6700.89	3339.52	3246.18	1603.52	1424.41	2638.53		16929.8	29494	15777.2	16956.4	20850.9	11579.6	1903.05	2163.75	6817.61	4675.69	1961.16	1679.71	2423.07	2499.82	3643.93	4801.96	2857.34	3805.26	6271.88	3889.87	4548.69	2702.05
0.97_704.5146m/z	0		165505	99324.7	194466	1.23144e+06	397722	536562	97658	116162	62461.1	57128.1	44965.5	40141.4	21257.4	28980.3	61640.2	64120.3	124003	91932.4	116886	62296.5	67775.5	36231.3	27580.3	34296.8		366620	730174	338133	289586	431976	188827	52463.6	38972.1	84791.6	39616	32544.3	29781.3	15264.2	31772.1	45384.3	72929.5	37125.8	41947.5	83590.8	59375.7	86768.3	47326.3
0.97_748.5405m/z	0		107780	61017.2	129309	927070	272847	377798	47120.8	79623.5	32074.2	36003.5	26067.2	21367.5	12144.6	12870.8	30480.1	30886.7	62794.4	51423.9	60179.3	34230	39863.2	19128.4	14513	16463.4		242281	471368	227585	191807	279180	131380	33747.1	28723.6	50573.6	24145.3	24243.9	17537.2	10889.5	17551.9	28490.5	40170.9	25106.3	28522	45917.8	31771.4	54804.4	26456.6
1.04_242.2845m/z	0		4358.84	3819.13	3196.53	8821.24	5365.8	7831.46	15865.1	22244.1	17948	10333.3	10879.8	8462.84	6578.46	6394.5	11871.9	12073.4	19283.9	12684.8	14818.8	14698.8	16973	11375.9	11778	9903.44		6222.94	3025.65	4293.89	4307.59	4285.69	4589.55	8980.46	17716.3	7745.29	12617.5	9377.3	12824.9	9394.67	8249.11	8605.74	9252.74	9437.53	9506.5	7023.05	6866.44	8165.1	7631.17
1.04_265.1706m/z	0		11001.3	11143.2	10644.7	13840.5	14873.7	14015.1	13759.7	12059.3	16216.2	11496.9	11422.2	9621.41	15474.4	11121.8	17762.7	14061.3	21639.7	16901.1	15114.4	18739.1	14208.2	19585	14655.1	14028.4		10096.4	13080.8	11687.4	12444.8	14131.2	10152.3	12556.4	12273.8	13552.1	13451	13259.8	12713.7	10805.7	11295.6	12764.4	11019.9	9840.51	11657.1	14736.4	13425.1	12312.1	18264.7
1.04_292.1701m/z	0		7872.06	8147.65	7298.75	8973.4	12223.2	12595.8	8551.67	10211.2	11700.3	9230.47	8337	7525.13	13159.6	10005.5	16901.1	13078.2	17960.4	14045	11840.1	15173.5	13323.3	14229.9	12787.3	11502.2		7940.43	8625.4	10146.9	6923.96	8684.87	8022.69	8067.31	11669.6	9157.84	11170.1	13960	10446.6	7247.63	9532.78	10399.4	7528.3	6857.47	9832.55	13352	11865.5	10390.2	15121.1
1.04_385.2741m/z	0		61719.3	57542.3	59338.4	60954.4	41982.8	49786	341901	422909	472624	48979.6	46882.2	42218.1	52844.6	44833.9	53983.2	419389	774401	560021	39661.1	38268.7	35600.6	41152	46526.1	42238.2		68362.7	56372.3	57233.2	66458.3	91392.4	116515	55635.6	61268.1	58853.5	66924.8	66910.2	66353.2	46834.4	52578.5	50484.2	153164	126834	116428	107553	181013	150275	122698
1.04_390.3377m/z	0		4981.7	4489.16	5367.72	3284.21	3505.38	3153.75	7881.98	8098.11	6264.57	7226.64	5388.07	5601.8	3548.72	4422.87	4526.35	6873.97	8190.82	6630.51	3081.46	2637.38	2775.14	3908.36	2423.09	2931.65		4912.21	4067.42	4022.63	4031.06	5641.48	5531.4	3242.7	5045.87	5747.96	4957.42	6307.04	5034.08	3455.41	3100.66	4259.91	7314.23	6786.27	4018.06	4342.73	3842.78	6529.79	5969.2
1.04_417.3365m/z	0		25270.9	25568	24598.7	34705.5	31757.8	33500.9	5842.02	9445.88	12608.8	17795.2	20012.4	19944.2	37411.2	42024.7	51202.2	18662.2	31460.1	21989.9	18644.5	17645.9	18321.6	22936	14919.7	12895.4		16797.3	16233.3	14133.6	11674.8	13518.2	9113.39	14943.7	15795.6	17412.4	19624.7	20992.7	20896.4	16344.9	15313.8	14945.8	14319.2	10703.1	8974.5	43939.7	68654.7	53688	69774.7
1.04_423.3319m/z	0		39678.7	37531.9	37651.4	68480.2	35041.5	50393.4	32042.1	33493.3	34594.2	18836	21278.2	20266.1	29189.5	29006.9	34991.3	39065.5	53106	37792	53722.3	39322.3	39253.3	34880.5	25031.9	21108.1		52744.8	69738	47697.3	37941.5	37965.6	26092.7	20645.7	20785.7	20550.3	18383.3	21228	16217.2	10475.9	14624.9	20388.8	18574.2	14065.9	19743.9	44175	57289.7	51767.5	36184.7
1.04_434.2450n	0		11649.8	11973.7	11332.7	13835.4	12470.1	13880.5	16906.2	15695.4	16231	9216.09	7269.48	7581.15	13342.9	12544.1	16990.6	25064.4	32804.1	48415.9	11272.1	11715.9	11973.9	8589.16	9134.98	7414.72		8774.65	10459.6	9141.5	10212	9621	12541.6	10484.5	8977.86	10189.2	9987.45	11764.2	10524.9	6287.67	6307.39	7673.79	14204.2	11617.2	11082.8	20185.9	22518.4	27782.2	20813.9
1.04_444.3066n	0		29607.1	24973.5	24185.7	69243.5	47535.4	53633.3	24752.8	25384.6	21434.5	27004.6	25361.1	25670	26030.2	19260.1	22846.2	20859.5	25803.5	27202.5	74135.9	57345.3	53887.2	43513.2	35434.3	33664.3		42058.5	68224.9	49023.9	38539.2	44118.7	25677.1	23520	28836.9	26751.8	20619.6	21548.5	27611.6	19948.7	20949.9	27680.4	23381.3	15386	15994.9	21974.2	22259.8	23227.5	29120.9
1.04_466.3505n	0		341209	268503	334533	1.34631e+06	600321	861714	291252	310421	232733	185925	230184	195470	217900	270637	335002	376975	541981	380090	580730	406566	384126	352896	241002	219501		709679	1.25126e+06	717767	578082	801155	397455	207761	186328	257704	161406	206231	144271	110438	154192	211541	263267	146701	201421	377640	387686	349776	300316
1.04_484.3258m/z	0		23200	26728	19349.3	55905.7	23839	40724.1	17499	13104.6	12530.3	15825.7	15663.1	14253	19853.2	20105	25409.5	17999.7	24846.4	24341	22297.3	19071.1	21159.5	16708.2	15051.7	15014.1		25449.9	28517.8	23931.4	19449.3	28752.8	14061.9	13919.6	24100.7	12353.6	9648.72	10733.1	8211.03	10720.8	17714.5	15839.8	13103.9	13257.7	13131.2	33526.6	38672.1	35090.3	25238.1
1.04_484.4580m/z	0		12834.3	7980.57	10521.4	43974.8	17876.5	32814.8	9430.41	9465.01	11386.1	10988.7	8172.43	6170.1	4955.07	8178.88	11719.9	10119.4	18947.4	11717.1	18692.4	12996.4	11249	10480.6	5618.52	5919.5		21721.6	43071.8	20061.5	19520.9	26666.8	17401.4	7516.14	6624.17	8633.29	4577.11	8605.53	4450.04	3151.6	7868.33	7770.55	8447.81	8714.99	10657.9	12094	11413.6	7948.86	9578.4
1.04_502.3482m/z	0		12997.7	8209.2	18030.6	37418.2	18523.7	42854.8	33362	38431.6	21041.4	20661.2	20980.9	15059.1	14006.9	12808.5	25300.4	23887.4	48867.1	43723.1	28791.9	20486.5	19095.9	18426.4	13748.4	13177.3		15113	13902.5	12962.2	31204.8	17391.5	17077.8	20276.5	28498.5	20757.9	22226.6	16238.3	14442.4	13612.7	19867.2	22526.5	28090.6	14189.9	14531.4	18937.8	17604.8	35792.9	22884.1
1.04_510.3769n	0		468233	333662	491279	2.18824e+06	830514	1.21874e+06	341860	389455	285329	235715	247312	225095	216604	259885	305466	327501	564879	373931	483463	348240	343696	293841	202270	187669		933508	1.6445e+06	991364	799324	1.10733e+06	578108	243075	231731	310501	187749	224078	175411	120043	179886	259617	323216	189698	233537	392130	390415	389308	299156
1.04_525.2866n	0		256997	231437	258846	203941	138419	161508	1.25833e+06	1.42025e+06	1.68032e+06	174349	172234	161698	173850	205280	265324	1.76922e+06	3.07716e+06	2.1465e+06	121823	107680	110277	108644	139522	125647		257649	208165	200729	252011	339386	441004	216373	225547	221183	245465	245430	231334	167751	192260	203025	601019	515927	447525	501654	755042	649596	504053
1.04_554.4029n	0		313054	206123	339895	1.61825e+06	545587	827874	177761	232571	142944	125233	121885	113955	70961.2	97282.6	133128	131104	259076	183399	246637	174494	171199	124420	89005.2	89584		632489	1.0805e+06	648958	551355	736590	383187	127841	121517	176849	99444.5	112186	87492	56886.5	83673.8	141072	172082	98112.7	108451	184492	160772	197013	126458
1.04_570.2584m/z	2		12865.9	11752.5	10469.7	8788.01	3961.37	6815.53	53040.2	48543.7	61185.2	7884.21	8397.28	9507.16	3245.7	4454.26	5758.55	26132.3	43043.8	31521.5	6152.12	5617.54	4713.63	4703.54	5866.66	6764.26		11363.4	8515.84	8414.98	12342.4	11644.6	17626.2	9086.13	11332	9093.62	11891	13132.3	10297	6348.86	9298.98	8488.5	17934.1	22031.4	16720.4	11120.5	11734.9	11939.1	10471.6
1.04_572.5183m/z	0		10140.4	6625.18	11587.6	58114.4	19206.9	26212.3	7335.03	8909.43	5139.35	5830.39	5228.73	3527.92	3473.11	3500.52	5809.87	6233.18	8795.66	7942.78	8922.78	5077.35	5228.69	2860.52	3199.53	3517.76		21832.9	32346.8	23831.1	17836.6	23822.3	12909.1	6091.41	6183.52	7497.96	3838.68	5122.55	2568.99	1925.51	1830.82	4612.91	7359.43	3282.18	5547	5151.97	4858.75	6695.24	4310.75
1.04_576.4115m/z	0		7127.93	6529.25	9410.6	26202.5	20157.3	27460.8	6852.29	10704.3	6627.15	7926.58	7812.36	6509.5	3776.96	4178.3	4490.66	2750.28	8715.21	18851.9	25666.1	23269.5	15718.6	11264.2	10446.8	11322.1		15118.7	28199.7	20184.7	12046.2	19232.3	11409.1	7835.69	5423.11	6917.36	3753	4664.69	7731.17	4654.04	5270.02	3702.13	9075.46	4752.04	7200.37	5668.53	5093.43	3923.77	3561.13
1.04_606.3863m/z	0		1737.17	2929.66	1981.07	2563.89	2221.48	1557.68	2697.19	4003.33	6917.41	1464.79	1663.76	2020.45	2930.28	3153.9	4116.47	5551.09	4586.02	4589.07	3309.16	2912.34	1335.38	1319.62	2407.13	1455.38		2400.67	3209.81	1144.41	1548.39	4647.19	1748.08	1069.04	1895.45	2695.57	1542	1512.81	706.981	685.641	416.372	1545.78	2385.15	2102.85	1442.56	4669.9	2534.53	4339.49	3103.07
1.04_616.3964m/z	12		7659.4	3776.45	3438.88	16490.3	11482	15216.9	2849.56	7851.73	7111.94	6009.34	2076.7	3003.89	4745.83	3389.65	3282.99	2961.55	4962.19	9012.53	4452.38	5988.11	4333.39	4012.16	4251.34	4030.63		11777.3	13977.6	11148	4144.53	11298.3	6921.77	3040.42	5673.05	6322.54	4212.82	6024.38	6444.63	3398.54	6535.02	7315.97	4136.72	5209.99	6211.93	4474.6	3241.22	3143.57	3984.06
1.04_616.4632m/z	0		147364	103377	192094	1.03853e+06	323590	491603	95306.9	116487	72412.3	60770.6	54544	48581.6	27754.4	32652.4	60488.7	75411.9	112781	79482.7	167721	87862.6	90355.7	62567.7	44025.4	43957.9		373383	697439	367160	286391	403670	192990	62576.9	49579.6	85738.4	38165.4	47019.6	36665	24338.5	40428.5	59637.3	77224.5	48302.3	44092.1	84118.7	63526.2	85133.3	52120.9
1.04_616.5512m/z	0		15681	6809.58	8145.96	35976.8	9723.93	14562.1	2677.36	4288.95	1492.99	3393.4	2743.95	3313.73	2504.94	3014.12	3602.27	3972.64	6199.14	4626.51	6320.92	4355.84	2950.43	3598.38	1983.1	2364.48		15212.3	22350.8	14186.6	11795	13791	9500.43	2946.93	3518.05	4792.56	2090.59	1847.89	0	1062.86	1869.88	2076.2	7026.26	2172.34	3760.45	3678.48	3374.85	4434.08	3247.77
1.04_638.3957m/z	0		3540.36	1685.55	1340.44	14842.6	11653.1	9275.51	0	4990.65	3972.84	3758.86	1037.35	1754.33	4096.73	1806.46	2672.35	5663.27	6746.95	20650.9	12068.1	8065.48	3675.18	4687.83	3575.09	2163.96		6963.51	7965.32	6200.83	7477.27	8567.93	5005.22	0	1947.61	1182.79	2835.09	3962.5	5293.68	0	3143.82	1555.65	2705.33	703.163	930.139	3097.67	1156.57	5101.45	741.314
1.04_644.4551m/z	0		6581.68	5979.65	4868.76	14875.4	10400.1	8732.14	7147.09	14325.9	4455.07	6012.75	5738.06	4311.98	4125.9	3314.94	5410.8	5112.52	7632.56	6690.82	5921.43	6550.02	7075.79	2351.88	3311.63	2415.67		9732.79	10082.8	9526.71	5453.3	9731.38	5805.95	4085.54	4237.23	6612.34	4310.85	5592.04	4793.74	2334.52	5813.99	3955.97	7630.09	3842.89	4291.98	2185.99	4176.95	4609.55	4617.06
1.13_257.2123m/z	0		1937.66	2200.79	1114.72	2361.49	2512.7	2934.96	1047.78	1323.33	1902.89	2179.29	1386.96	1782.46	1054.64	2518.46	2048.48	762.444	4235.96	1943.65	3397.08	3525.06	2591.86	3923.21	3034.69	2817.63		1524.86	1119.01	2233.86	1972.49	1606.48	1530.82	1027.2	1447.26	1327.18	2412.24	1429.74	3074.92	1260.83	2687.35	3288.75	2323.56	1901.75	2000.21	2559.51	2001.63	1624.18	1255.95
1.13_290.2460n	0		29651.7	34662.5	25189.5	33041	34097	38528.5	33977.9	36662.8	29293.9	28510.4	31209.3	37229.5	43884.1	65438.6	64879.3	64648.5	76299.3	55426.3	72411.8	72073.5	69098.1	71170.7	62211.7	55025.3		46391.8	31773.2	40509	36367.7	30386.4	28369.2	22734.4	24708.6	35421.5	29642.2	39328.4	37047.2	35344.7	35853.7	59336.4	31923.8	31090.2	42998.6	61063.1	77846.7	66925.3	63326.7
1.13_297.2184m/z	0		12504.9	8462.35	13112.9	11305.1	10354.9	9978.78	8383.1	14739.6	13642.8	11360.8	10582.3	11177.8	34001.4	24717.2	36684.5	30424.6	48975.2	2.01238e+06	20391.3	18321.3	17965.7	18558.9	14463.5	16005.8		13217	11912.2	11573.1	11200.1	11489.3	12099	10243.8	9201.05	8567.1	11406.6	13129.9	17605.5	10705.8	9817.9	9576.96	8919.35	11685	11789.5	28904	22779.9	23973.5	31130.9
1.13_302.2246n	0		10753.9	13844.3	10934	22163.2	6755.7	12913.1	8667.03	20936.5	13990.7	5562.1	7347.59	11872.9	23817.5	10091	12158.2	18462	22088.5	2.41432e+06	9581.09	13064.4	20512.7	12180.9	14169.5	15291.7		5588.95	12823.4	9369.19	11183.6	13197.7	12544.4	8688.31	19121.4	20753.2	15199.4	17612.8	14372.1	10442.7	14591.3	12169.8	6485.05	16332.3	10633.4	17721.5	15879.7	9772.36	19203.4
1.13_332.2698m/z	0		4101.01	3472.55	5908.2	14052.8	2678.37	6774.55	4485.82	5392.27	5049.45	3011.66	6157.71	3914.06	3197.03	1557.8	3839.94	3470.39	6052.23	5467.65	3647.65	4253.93	3104.46	3303.87	2793.7	3881.31		3247.48	10461.5	9640.93	3346.14	4661.03	10395.4	5302.96	4672.77	4562.31	4758.92	3472.18	4695.03	2375.22	4902.29	2581.95	3110.53	5167.37	2422.99	4670.63	3125.04	4224.7	2456.67
1.13_332.3310m/z	0		596942	428772	586110	2.3738e+06	965167	1.0901e+06	532374	673136	359941	371976	416912	391409	171990	257071	471739	339124	669043	481079	717957	574702	873751	538019	395856	387533		1.04638e+06	1.45996e+06	993838	827736	1.164e+06	1.1191e+06	587792	471501	401183	484758	335382	280729	284312	342941	436521	475412	352294	345290	444004	281635	370824	258040
1.13_332.3904m/z	0		27046.9	15940.4	24874.8	96144.8	40930.5	47754.1	17531.4	26473.9	16747.9	14962.8	19513.4	18145.2	8567.24	11438.5	17243.9	16168.1	24222.3	17272.9	25874.8	19271.2	33026.4	18024.7	12400	12674.4		42287.8	64799.3	41255	33129.6	52301.6	44093.8	21671.2	16559.2	15246.2	17987.1	13341.2	15736.7	16714.8	17285.8	19227.7	17429.2	15119.8	16956.7	16035.4	11662.6	13247.7	9701.06
1.13_334.2722n	0		63053.1	74340.1	57957	138742	87424.8	112653	81852	87326.7	75252.3	63743.5	81778.5	88914	61701.2	112836	152999	120878	206186	87558.3	147225	129694	133850	133022	101023	92324		116192	145342	112744	103795	85982.5	86679.4	58238.2	65479.1	69693	56623	84136.2	80518.3	59252	60812.5	89459.6	88895.5	51129.7	72703.8	122483	176635	134550	125780
1.13_334.3371m/z	0		8619.83	5570.31	10053.8	39587.6	15456.8	18180.5	6584.87	10386.3	5633.86	5302.05	6367.31	7202.49	2635.59	5795.66	7322.19	6842.93	11579.6	6004.9	11654.9	8686.72	14218.7	7749.04	5872.93	5212.5		18103.4	26035.5	16647.5	14003	18384.4	19401.4	7724.76	5126.78	5304.06	7415.25	5098.93	5003.67	3698.9	3844.44	5831.9	7128.83	4213.92	5073.31	5449.23	4913.75	5814.31	6002.33
1.13_361.2328m/z	0		4187.68	5318.79	5605.99	2808.53	2665.14	2858.32	4342.7	5127.91	5042.77	5217.85	3856.69	3996.55	4974.16	3523.83	6006.67	3921.98	4773.69	6966.04	5432.48	6650.78	6420.05	5627.2	5275.57	5145.99		2919.86	3263.34	3487.84	3128.12	2248.58	3118.28	3905.62	5530.75	4735.8	4441.41	6436.27	4944.23	3586.71	2861.29	3606.89	2055.19	2919.89	2584.59	4132.13	5570.75	5067.58	6760.07
1.13_378.2984n	0		51689.1	44960.7	49805.4	146086	73746.2	103679	50654.2	55759.4	46717.2	40065.7	49521.7	51516.2	23742.8	34185.6	40918.9	41087.6	66590.2	41545.3	94429.4	77292.9	80027.7	72714.2	54069.2	49392.2		99541.4	142250	103161	90339.4	79459	66166.5	31630.5	34527.7	47116.2	37336	48686.5	44337.6	26451.5	36129.5	52233.3	47431.5	34554	43122.7	47633.9	55769.4	46041.1	37494.3
1.13_405.2630m/z	0		8106.43	8210.03	8204.92	6345.26	13230.9	9031.17	14206.3	11766	15501.2	13031.7	16261.7	11642.9	12385.2	10923.1	10569.4	9843.12	17077.9	11784.1	13435	14728.5	12727.2	14913.2	10330.7	9880.16		9621.32	10139.5	8297.02	7808.44	9546.86	6926.08	14692	18102	14074.1	11361.7	13393.9	15536.3	11591.9	9085.43	11261.2	5994.23	3922.54	6282.14	10116.3	10699.7	9477.23	14432.9
1.13_429.3477m/z	0		24366	22046.9	23586.9	16986.7	24500.5	23496.1	23421.3	25474.2	32421.1	11463.2	13714.2	13465.5	9984.99	8662.06	11085.4	12862.3	19702.9	15708.1	8115.3	8125.65	7098.7	8925.74	10347.9	6851.79		6681.36	5426.45	6843.44	8791.72	11898.8	9335.11	8457.23	7121.57	8188.08	12655.7	15497.6	13703	11992.2	15007.2	13528.3	5809.26	4155.49	5307.88	6665.89	7388.51	7109.1	17506.9
1.13_530.2898m/z	2		7621.14	7661.99	7243.21	15669.5	17361.4	18080.4	17733.9	17520.5	15399	7050.53	6945.55	5352.5	11380	9970.59	12317.3	37141.3	37042.6	26541.5	22737.2	23524	18702.2	21181.8	20503.4	16665.9		11433.4	8779.43	10981	10561.1	13914.6	13142.1	8121.95	6626.63	6204.01	8317.85	8952.78	8402.75	7269.34	5586.77	8834.83	17231.3	12432.6	16003.2	13371.5	21787.3	14357.9	12719
1.13_547.4323n	0		34224	30419.2	28937.5	70751.8	53699.5	54484.7	63182.3	58267.8	42252.7	38362.7	51987.5	35572.8	36354.2	33838.2	56008.5	47224.3	52070.4	51690	71796.5	53796.8	65690.7	39768.1	42520.6	40467		42626	44100	38540.6	41139.6	51467.5	40926.2	40703.7	35036.7	38351.9	41576.7	40279.6	81888.4	45771.1	35868.2	44068.3	37932.9	35067.5	47344.1	40093.7	38454.3	44054.7	37798.9
1.13_563.4636n	0		116671	74679.5	123898	635007	239190	349288	68030.3	84373.4	41329.7	38744.3	31367.8	23325	28492	22130.7	50905.2	33450.6	63676.3	62520.9	59152.9	42232.1	42506.8	25235.1	22249.2	19926.7		251841	546106	263987	201615	298576	125996	40545.1	31751.2	73364.8	37384.5	32305.6	25561.4	12423.7	27373.7	34738	37880.8	19574.1	27707.2	62053.4	35769.7	60719.1	32131.2
1.13_580.4165m/z	0		4612.13	5996.04	4889.09	13599.2	7991.81	20211.4	13883.7	13699.9	8629.75	3143.26	3620.03	5826.93	5720.33	5471.84	10089.5	11811.2	16986.1	17498.8	22356.9	12359.4	16087.7	8773.48	9693.58	8538.51		11781.7	6537.49	5914.79	10764.2	6678.57	3587.18	3249.54	10706.3	3995.59	8110.92	6161.44	6238.12	3541.78	5321.19	5057.85	7762.03	4431.62	3879.66	9207.27	7157.32	11427	8643.86
1.13_634.4553m/z	0		45480.3	36376.2	44569.7	117183	70632.9	119920	46015.2	56839.5	39449.8	55430.9	36395.3	38083.6	82405.6	82282.4	159991	60675.4	138498	71884.5	109799	88199.7	70012.1	58416.3	46758.3	41841.4		63381.4	55165.5	75179.7	74385.2	50217.8	47588.2	29783.2	50511	40819.6	50199.7	49717	34577.7	24646.2	43992.3	48867.1	57009	30232.7	34920.8	78536.4	103294	92622.3	78404.8
1.13_658.4729m/z	0		11926.1	17004.4	20795.7	49669.9	39754.2	35111.7	29834.9	27553.1	32097.5	18936.6	24509.1	19913.2	20011.1	16893.6	21032.7	16091.9	17012.2	25911.2	41671	35883.9	37793.6	22791	22158.4	21170.6		29601.1	28752.9	26230.8	23655.4	35188.3	22828.6	19359.2	17221	21078.1	18449.4	24713.7	29758	16821	16409.5	22734	25536.6	16381.1	22482.4	13066.8	19713.6	19279.6	16911.4
1.13_660.4446n	0		37743.9	22581.5	42446.2	128549	61353.8	125336	50581.3	66247	41495.2	42331.5	35907.5	34386.7	25053.3	18313.1	49840.4	42444.2	86696.9	62897.1	116141	95543.6	64979	65503.8	44682	46315.6		41384	46509.8	56801.1	84547.5	56742.5	43281.9	18731.2	52661.9	48052.4	47570.9	28922.5	23734.8	16481.9	36244.2	48056.9	64900.8	31938.7	28356.9	37119.5	31092.9	61898.6	53458.1
1.13_674.5044m/z	0		143614	72645.3	168855	1.04159e+06	317401	463955	52153.3	82360.4	27150.5	29963.7	23011	18268.9	9486.21	13653.9	30570.5	19684.5	55539.6	43527.8	28920.8	16481.8	15671.8	3745.4	5494.98	7953.93		313424	659314	325964	269989	374674	163247	38449.2	16265.2	75703.7	19827.9	17298	12155.6	4325.55	11633.3	32423.4	33488.1	12703.2	17389.1	49970.7	24764.5	54383.5	20858.6
1.13_674.5952m/z	0		3476.54	5962.98	7362.87	33964.9	11052.1	23697.3	4875.61	1980.05	1395.38	1934.76	1717.8	1154.98	863.484	540.479	2237.8	0	3344.3	3283.04	233.25	3.33673	805.657	0	753.872	367.902		11768.5	25136.1	11469.9	10518.2	14783.5	9950.71	2272.07	889.019	2856.46	326.763	1280.97	0	0	1084.81	0	1235.15	976.649	1946.67	2758.55	1910.15	2761.77	896.965
1.13_718.5304m/z	0		63424.4	32163.3	73706	526814	135990	209872	22138.9	39466	14031.8	12141	9730.04	10547.6	3674.44	5486.36	10788.8	9439.63	22511.3	16033	12233	6625.62	8453.55	3065.35	2365.5	1282.41		145454	278591	139560	121346	150150	70686.3	16615.2	8430.87	28145.6	9339.2	8355.33	7678.68	3282.62	5491.9	15251.8	13356.1	6912.05	10752.8	18941.6	9360.65	22011.8	7421.7
1.13_722.5042m/z	0		24713.5	16373.3	30661	94515.6	36642.8	91916.4	40094.7	56374.3	36396.6	29550.1	24538.3	28206.7	14126.4	9769.16	36076.1	31286.7	80919.5	47083.7	84700.2	64199.2	46742.7	50754.4	29895.3	29275.8		26551.2	28788.7	37389.9	71814.1	31118.2	30762.8	18094.9	47165	37951.9	37792.7	21204.6	17500	13069.5	26053.1	40872.3	58125.7	27789.5	24038.3	29061.8	24838.5	56172.3	46024.9
1.13_766.5303m/z	4		18499	10355.9	24920.3	69684.8	29307.1	64209.1	38500.4	41874.9	22792.1	21689.5	15535.4	23434.8	8983.74	8671.42	25440.4	18267.7	59242.5	32992.3	62712.6	49576.5	38240.9	36627.2	16786.1	27148.1		18389.9	19321.1	23466	52632.1	20258.8	22830.9	12273.5	37760.3	27498.3	31007.8	19206.4	11495.2	14586.5	20553.9	26736.3	46354.2	20149.4	23216.1	19974.7	14261.4	37107.3	33306.6
1.20_227.2012m/z	0		11573.9	23624.6	12707.3	26120.3	19807.4	47524.5	15593.1	17390	16054.6	13248	16421.4	11680	40422.6	22807.5	46434.5	33470.1	46202	32991.1	30604.1	27076.2	30697.6	23680.1	29812.8	24188.1		17038.8	14098.4	14415.5	29025.7	15233	11307.8	8974.54	17106.2	14595.1	22806.4	18627	31750.5	13553.5	8965.99	14488.2	14274.5	8030.34	10905.6	31459.7	31232.1	26630.2	37458.8
1.20_326.3779m/z	0		5.83066e+06	3.83764e+06	5.68009e+06	3.34417e+06	9.47861e+06	1.16474e+07	4.22346e+06	3.90635e+06	1.67036e+06	1.76584e+06	1.68129e+06	2.30575e+06	1.20354e+06	1.73919e+06	2.0274e+06	1.78594e+06	3.68856e+06	3.22223e+06	1.3166e+06	1.01766e+06	1.52458e+06	782052	660496	763748		1.05003e+07	4.39564e+06	1.06007e+07	9.71044e+06	1.15717e+07	7.60912e+06	4.30112e+06	1.62057e+06	3.93242e+06	2.6977e+06	1.4629e+06	1.15793e+06	919679	1.58898e+06	2.2302e+06	2.10742e+06	1.38685e+06	1.58954e+06	3.03357e+06	1.88579e+06	3.786e+06	1.63815e+06
1.20_327.4375m/z	0		54336.7	28403.3	50373.9	37988.5	86225.5	126458	27662.8	27141.5	11521.5	14269.9	12174.9	15822.6	4660.88	9826.98	13370.9	10188.7	25825.7	19567.5	7363.84	5928.89	10555.3	4259.42	3870.16	3843.11		96518.4	28332.2	98754.1	93500.9	111214	75858.5	31780.9	12257.6	30199	18916	7693.14	8780.36	5744.47	10818.5	18643.7	12452.9	12812.9	15021.6	16837.4	10188.4	23958.6	11685.6
1.20_328.3845m/z	0		96952.6	64882.7	96766.4	52640.8	163159	207812	61008.2	58122.7	20516.3	25280.3	19567.2	30167.6	9534.9	15541.9	19032.8	15612.9	41085	28930	18200.5	11184.2	22666.1	10016.6	9003.44	10020		194769	68420.9	193921	167322	201859	132903	67198.2	21379.3	55632.1	39410.6	17653.8	12440.3	8909.42	19056.1	28526.8	30493.6	16061.1	19850.2	31103.9	15470.5	45649.5	15895.5
1.20_355.2464m/z	0		2975.48	1591.73	1876.07	2592.22	2553.08	4425.84	5707.17	4953.53	6031.93	4043.94	2919.88	2816	5279.04	4240.03	4657.19	3400.45	2977.32	5146.38	8491.25	15577.6	9374.31	6125.49	6023.03	9051.31		2177.1	1650.29	2696.21	2126.56	3230.71	2688.05	2462.93	4689.08	3346.26	2979.61	4929.46	4550.74	4095.71	4511.16	3991.66	2691.78	3010.48	4946.29	6253.01	4499.4	4697.48	4972.46
1.20_399.2727m/z	0		11876	13487.8	9174.83	13402.8	12527.4	14981.3	14885.5	16127.2	18246.2	13207.3	15972.9	14219	12576.3	12035.3	13492.3	17422.9	17724.6	34471.6	24017	38803.1	27913.8	14824.6	16132.3	23827.7		9659.29	12256.1	13027.3	14081.9	9127.05	10890.6	10876.5	14506.1	10002.2	12538.7	16978.2	19495.1	13520.7	13349.5	16002.8	13211.7	9267.21	13191.5	15728.1	13187.9	21710	12691.8
1.20_405.3482m/z	0		1558.16	2198.84	2007.42	1660.31	1760.49	2578.5	2008.26	1771.6	1458.36	3198.45	1464.56	1878.86	5148.12	5393.08	3120.4	9206.78	13874.3	12129.3	4413.53	3579.83	4308.61	4446.1	2459.7	3415.1		1726.86	1474.72	338.7	1147.94	969.522	972.851	117229	208464	117771	3800.86	2619.3	1609.5	521.918	1593.65	754.24	0	1229.45	737.388	4694.94	5431.29	5423.84	4004.76
1.20_436.3403n	0		47695.7	33111.7	44057.2	141191	76050.1	105016	56017.4	61630.5	49233.5	45676.8	45105	41554.5	27999.2	29529.5	33949.8	38057.9	42845.8	45413.2	43611.1	48343.8	40636.3	34947	31486.5	27360.2		72407.1	135497	84118.6	68625	90904.8	47073.1	52012.5	42510.8	47021.4	38297.9	39095.5	50574.9	37508.2	42135.6	43629.1	37448.1	29878.2	34000.4	37041	27053.7	33818	30850
1.20_450.3573m/z	0		35188.9	31263.4	34943.5	43255.8	41779.5	45767	45991.1	51390.4	48944.2	39325.3	40021	40646.7	65962.1	56052.9	106451	69282.1	73927.1	61805.4	80550.6	56248.8	49856.9	40967.1	36572	33336.5		40090.9	45596.7	29283.2	37127.3	23294.5	25019.1	41930.5	50296.3	45322.7	34593.7	39435.4	36675.8	29123.5	33684.2	32812.7	30716.6	23940.7	21461.9	56052.2	73212.5	64871.1	122845
1.20_464.3514m/z	0		7374.81	8573.06	6684.69	13379.8	16095.9	13276.9	18160.4	13536.4	11019.3	12502.2	12985.2	13689.3	14102.8	16496.6	12327.7	14616.2	16386.8	10824.9	13549.2	13939.7	13382.6	15119.5	12456.1	9271.83		9973.87	9854.94	12915.4	10490.8	10115.3	7491.05	9208.89	11887	8906.15	6598.31	10137.3	10574.3	9731.92	12207.8	8136.11	4607.79	7450.07	5328.91	14904.9	12121.1	13165.6	18641
1.20_484.3420n	0		56731.6	43292.6	48638.2	100774	86282	118295	121364	120221	113269	93980.2	85869.7	86693.4	40119.7	35274.6	46462.7	47948.2	80919.5	69218.4	46059.5	39359.8	34889.5	33098.5	30277	29618.8		73965.9	69925.7	70910.3	87909.8	73135.6	64342.2	86746.9	108946	82618.4	103733	102988	87022.3	70421.6	84052.9	86492.8	40594.5	30728.5	33807.6	53193.3	56116.7	49019.3	52585.4
1.20_498.4005m/z	0		171943	100496	160815	766531	291040	462659	101047	124982	61969.6	65992.3	55915.1	51062.8	46519	45168.4	114490	65951.5	151725	119337	62277.2	44935.8	52715	32201	21774.6	29343.2		334438	702370	378469	317851	395705	187235	87637.5	52468.3	117326	55001.7	51140.6	47605.6	30992.4	41436.3	59123.4	62155.7	44612.5	48461.4	148978	79457.6	135484	77613
1.20_504.3065m/z	0		29317.5	37536.5	30051.4	32426.6	38007.1	31368.1	32168.1	43219.2	45149.9	26033.8	27502.7	25439.1	28935.2	26679.9	32579	77677.4	124124	115373	39924.6	35936.1	31097.2	31467	23188.9	23490.3		28965.5	28405.6	28288.2	44445.7	33062.9	45460.1	26673.5	33021.6	36296.3	35630.5	33577	35922.6	16312.9	23204.1	29798.4	44408.7	44575.5	41829.7	41914	50521.6	48370.4	70530.7
1.20_524.3925n	0		195519	114441	196461	826911	293203	454478	120286	154941	106541	86666.2	77648.3	65915.7	119155	130403	172107	246873	384400	289158	92365	66350.7	67834.6	52126.8	48856	45785.5		328608	603844	377912	327840	410353	217432	103517	75755.9	125528	78419.3	63527	75843.8	42824.6	62464.6	75621.5	94580.5	75806.9	82205.7	167918	167588	193704	178154
1.20_546.4022m/z	0		42897.5	38917	41377.3	74543.9	70478.2	106066	80224	100031	85163.3	84803.3	66586.8	60316.1	24504.6	19801.7	37055.2	30218.7	68671.4	42723	43602.6	35661.9	32484.5	29409.2	22415.7	24327.2		62280.4	42110.5	66408	64798.9	52587.6	48187.9	53255.3	85532.9	59333.3	86167.4	79778.7	71836.7	46344.9	63441.5	76037.3	31571.5	23646.7	23433.1	38713.8	29637.5	35467.3	41093.3
1.20_590.4263m/z	0		28686.3	24199.1	27502.8	47745.7	35117.6	63960.7	38643.1	42380.5	33563.8	36160.6	29421.3	26252.6	16235.6	16520.8	23016.5	30019.8	54432.5	41629.9	55067.5	51271.8	37694.8	36370	16809.2	25831.9		33320.2	34563.9	37944.6	53205.2	28704.8	26931.9	22285.5	40655.6	33355	44558.7	37584.7	30822.1	19747.1	23501.5	38176.2	25983.9	15485.9	15935.8	28382.4	25694.8	32928	33829.2
1.26_284.3313m/z	0		29570.8	20269.1	22936.6	138676	48776.7	50975	27342.4	38995.9	30420.9	25870.3	24005	14042.6	20954.7	14966.3	20690.9	20474.5	48657.4	25909.7	87969.1	53600.8	63966.2	38479.2	49258.2	56458.7		40840.1	33147.7	31057.5	32216.6	26297.4	46247.5	9867.9	27915.7	28257.5	20022.7	21956.7	13528.1	11511	20337	13667.2	48296.9	25537.9	23635.1	23420.2	80885	19864	38428.4
1.26_348.2876n	0		87188.5	76117.3	82474.8	140063	121181	135286	142812	139613	126104	107772	104078	111828	94579.7	93260.6	166831	117181	161882	136458	98724.3	128115	103437	116879	88504.4	80007.6		101951	173047	117649	107075	113175	100079	113080	115775	114683	108944	115061	141148	99136	93459	94228.6	74528.7	68126.5	105708	120005	94259.1	102653	109644
1.26_374.2440n	0		8443.27	8811.06	8318.81	13744.3	18200.3	19794.2	29453.9	30260.4	26258.7	22060.9	24031.2	19683.9	8744.75	9956.19	7585.61	8812.28	9167.93	18532.5	10878.3	13221.3	11119.1	10620	9776.85	8875.19		11539.5	8144.73	13878.9	16466.5	16525.4	13366	23165.5	22218.1	22534.9	20472.7	23347.6	31123.7	25487.3	19631.1	17941.2	5109.54	4586.08	6358.52	6523.63	8536.84	7417.07	8273.86
1.26_396.2878n	0		55060.8	54782.5	49963.9	95316.2	117015	137190	164734	181740	169558	168827	154488	157428	27540	21091.1	25851.4	29085	57675.2	339471	34014.1	40596.1	36196.3	33849.5	25183.9	27383.4		66043.2	44447.5	60581.9	84760.1	92125.9	79256	142968	176583	144677	166724	178151	172994	163522	166526	163588	23106.2	21133.8	25089.1	25443.7	25028.2	24362.9	30246.2
1.26_411.3496m/z	1		12614	11152.7	10193.4	24174.2	14696.9	16714.9	16776.7	11724.1	9838.73	13462.6	10601.5	10835	10572.1	9146.37	12933.7	13109.5	18131.3	15419.7	12004.7	11326.8	12167	9100.33	7316.88	6980.41		15530	24762.3	14922.7	15056.2	13297.4	10054.1	7368.48	10212.6	9631.21	8454.43	10961.4	10421.9	7139.4	9909.94	9537.89	8885.08	8126.78	5861.27	20575	18575.2	21188.1	14640.1
1.26_434.3617n	0		40619.9	38145.9	38857.3	61978.7	54250.8	60145.4	69738.1	93011.8	63034.8	50096.1	61296.8	48922	239856	46416.7	45329.4	41177	91578	53883.1	144049	98208.1	86188.2	80526.9	77050.7	65191.5		52863.2	62565.2	53688.5	52196	45047.2	41385	56734.9	49433.4	51821.3	47684	50458.1	55442.3	52167.5	46540	55754.1	42055.4	38023.8	47804.5	47433.1	68382.8	44711.8	139657
1.26_441.3244m/z	0		27514.2	26212	24566.3	36261.9	34054	39863.1	49610.5	46839.2	44930.4	30988.4	34591	34286	21815.7	23894.9	22313.8	28812.4	29684.8	32241.9	24373.8	27489.2	24283.2	23495	23899.8	24272.8		25804.3	27291.7	25723.5	32604	30111	28699.7	32097.5	38805.7	32221.7	40637.8	37866.1	41926.4	34543.4	32885.7	33624.5	19585.6	21287.2	33001.8	24305.8	19456.6	20139.3	22548.5
1.26_575.2645m/z	0		7988.17	7553.93	8435.25	6249.54	8849.32	6991.96	8718.33	11150.3	5950.81	4593.72	5095.55	6062.91	43499.8	6650.97	3615.84	11677.5	10517.7	13100.8	14454.3	11021.4	9389.88	7952.73	7601.28	10195.7		7393.18	6667.44	5833.83	8008.45	6134.25	7686.95	5046.22	8395.44	5618.06	7224.72	5818.39	5716.54	4850.26	6355.35	5601.34	6372.9	6110.25	6813.29	10417.4	11792.9	5770.22	25869.9
1.26_580.3250n	0		17735.7	10153.5	15444.6	17721.3	17014.1	18766.4	21556.8	52509	26700.7	16339.5	20651.9	15411.1	39509.3	17666.7	13534	25439.9	24988.4	29454.8	54745.8	28823.1	27214.7	24036.5	39544.6	27032.5		17548.4	10561.9	16222.9	16572.2	10377.6	15249.3	13894.5	16524.3	14015.5	16403.8	13063.6	13005.6	9811.65	15978	9233.73	16265.8	15360.9	15644.8	14974.7	24329.7	22357.9	27669.2
1.26_584.4729m/z	0		9458.71	11277.6	7843.69	13235.4	13774.9	16676.3	18379.3	31539.2	13293.6	13388.5	17569.6	13312.9	126799	10647.6	14486.3	15023.1	35615	13289.2	43448	25194.8	28569.8	20211.5	23398	23309.6		11843.1	15719.8	11895.7	14721.8	10958.4	4292.05	11244	13407.5	12671.8	11472.4	11950	10824	10460.5	7062.7	10483.3	10397	8978.33	13429.5	16169.7	26271.7	14860.5	58454
1.26_628.4983m/z	2		7084.37	3760.8	5652.2	10353.8	8687.56	12799.1	8223.97	27005.7	9950.97	5991.69	10120.1	7954.29	75236.8	7376.97	6903.19	7460.98	25161.8	9077.82	33117.4	18310.7	16865.1	11957.6	18302.6	15891.1		9511.29	9883.51	9551.97	8712.67	6422.29	5981.16	6718.84	7529.24	8769.94	7082.88	4792.35	6541.01	6457.93	5637.68	8425.68	8423.24	8556.23	6452.8	11008.1	18927	8539.95	35201.6
1.26_649.5342n	0		54039.3	33859.1	44872.2	146248	96391.7	119282	86291.5	139326	85899.4	75230.2	89396.8	58079.6	218817	36765.8	72117.3	106753	98472.7	83016.5	282877	140019	118206	80821.5	100034	88765		96778.6	121912	76638.6	101234	71797.6	50904	41240.5	69852	80817.1	58312.4	64173.9	43587.4	39165	50631.5	59384.9	83549	51580	44860.7	53111.1	105647	65309.9	147533
1.26_663.3180m/z	0		3756.55	3814.39	4275.48	8018.76	3895.9	6541.78	7650.52	22138.7	8604.83	5601.42	7142.83	5834.29	7499.06	6361.03	4000.26	6892.37	6958.66	7932.55	23004.8	13536.6	11081.5	8185.23	14365.5	13630.2		6980.53	5364.71	7450.25	3560.6	3627.38	4542.93	3038.18	6778.85	5535.96	4657.73	3641.15	6415.55	2733.79	4363.39	4705.73	6272.96	4579.6	4189.51	3569.08	6910.77	4103.73	5591.56
1.26_688.6231m/z	0		635.513	0	1030.36	2618.35	1624.2	2162.31	5247.35	2495.49	2980.88	2234.14	3546.4	3280.15	2716.32	1962.53	2339.57	7234.04	3593.08	3176.41	7402.19	3863.78	2486.18	2712.62	659.205	2234.94		412.692	3930.44	1115.74	3549.35	2034.37	1422.54	1999.61	1443.84	2012.77	1403.79	4458.01	2725.75	4045.83	1983.41	3980.58	5190.61	3791.95	1290.21	1850.45	2181.24	2859.17	5013.28
1.26_732.5458m/z	0		23873.1	20241.8	25900	65791.1	47860.7	77593.3	54573	45000.6	55925.4	57117.6	68662.1	34436.9	27381.9	20138.6	50296.9	79298.4	63334.1	61009.6	158260	75866.8	67073.3	43034.3	30308	33980.6		48929.6	65849.2	32971.3	62797.2	31393.2	26749.5	30376.6	55975.2	62846.1	38506.2	41170.8	23648.2	29490.2	36442.1	43747.1	62433.1	44658.4	35545.7	27722.4	67743.3	48174.2	76949.4
1.33_283.2637m/z	0		12636.5	10786.8	9904.82	24487.9	21084.2	23087.1	22478.8	25220.5	25080.6	20339.4	20751.2	11580	11578.8	13051.9	12997.9	22155.7	29628.9	37728	28114.1	27543.4	26060.8	16222	25898.1	17698.6		17879	23171.4	16646.7	15432.3	22754.2	15278.6	11913.2	16818.6	19037.4	12861.4	18222	15836.9	11118.2	15070.4	13645.6	23982	13825	12831	12938.4	16286.8	17387.6	15227.2
1.33_372.3472m/z	0		14606.1	7887.92	4795.39	40092.7	28289.8	21569.3	31882.9	30039.2	16378.5	15836.3	21205.2	13217.5	11319.4	13512.4	21551.8	31194.5	15165.4	125293	24311.3	32283.1	14942.9	10717.3	9409.78	17050		15664.1	46024.2	15766.6	23129.5	12587.8	8064.79	16587.1	30699.7	26887	10490.5	14940.3	11088.9	11034.8	9372.08	10091.9	22471.2	8350.51	8887.17	18332.8	30590	14033.4	11471.1
1.33_389.3051m/z	0		80067.4	89130	81103.1	102271	84194.2	82629.4	59422.1	72530.9	83134.7	63390.1	56343.7	56477.5	46742	45401.4	75201.3	137928	277406	171087	40724.8	38561.3	41179.9	33674.8	37633	34268.5		81748.8	64550.5	54771.1	96323.7	87827.1	110893	73425.8	86816.1	80343.8	89697.4	68894.7	66282.7	54836.4	69790.1	88654.4	165859	135042	121200	156752	199052	211447	207759
1.33_391.3080m/z	0		7700.47	4368.42	6646.92	7489.21	8162.84	8736.41	6044.37	7247.65	5953.5	5022.5	7045.63	5047.62	8252.66	4460.32	5445.13	7615.22	7691.68	8092.82	6727.47	3884.21	3975.36	4108.6	4736.31	5573.17		7435.25	5767.44	6003.1	7175.43	6127.07	7153.72	5145.1	7340.74	4408.77	5431.08	5530.63	6456.17	5827.92	3886.43	4842.16	5928.2	7933.51	6584.91	7988.74	6652.69	8337.66	8789.74
1.33_402.3573m/z	0		29411.9	28299.7	22743.2	70755.7	61621.3	95187	74330.9	84159.8	134923	96489.9	92536.8	25654.1	33574.6	47238	38241.6	111877	186079	98940.7	167739	134840	147627	44223.3	139197	44977.3		57374.1	77008.8	45755.5	42294.6	29912.6	53384.4	32744.8	66176.1	94836.8	24207.9	80862.2	56069.9	20236.3	79940.4	45563.3	126856	49366.3	24022.1	40478.1	60649.8	122745	61734.1
1.33_459.3163m/z	0		3506.72	5650.52	3704.8	6142.75	7380.74	8015.29	8201.63	8459.62	7759.54	6017.09	5702.84	5394.3	6395.05	3761.13	8018.55	11228.1	13046.9	14274.4	6288.31	7673.82	9072.46	5029.43	5416.35	6584.81		3807.4	4686.75	4243.79	8422.01	7441.45	5880.17	5334.19	7611.33	8203.83	8648.14	9160.99	7370.29	6648.32	5442.82	7548.93	4930.66	4260.66	4359.22	8894.26	7438.32	10361.2	9500.43
1.33_529.3177n	0		381332	357013	368486	410971	341573	309571	202826	249420	283616	235975	207154	226434	216391	223029	122681	467803	238086	564133	150995	138191	143881	112316	142612	109926		331499	262764	214046	334019	336077	450483	273845	289057	264900	282779	229049	206244	224305	292636	302543	621980	540547	479983	620630	747153	214046	249105
1.33_556.4422m/z	0		81069.1	70377.4	68792.3	162429	144126	172202	153828	230151	147774	137110	165353	117348	810491	105751	140957	207621	251981	153517	437454	238618	208342	167102	171980	157375		122783	173769	110085	156569	103763	98033	95191.5	138291	208835	111836	120361	123539	90477.8	97829.7	118283	147619	102458	103053	147286	281551	112761	469219
1.33_582.4352n	0		112795	93841.4	94631.9	218574	179148	234909	175867	240312	187930	181518	215618	144818	572971	96549	293030	252939	300138	179022	464951	251472	218667	166051	162836	164961		172159	224022	127399	208023	123129	111749	112824	177452	202381	137221	145305	125349	109170	103368	137607	207536	139146	145968	130781	269294	153075	411303
1.33_644.4939m/z	0		55716.6	46534.8	51995.9	136636	106203	133121	95319.9	160483	102769	103889	106162	71601.6	321298	42898.6	103029	112293	119606	85142.3	272475	137649	127617	92767.4	97704	101311		93809.1	119075	78942.4	117458	63281.6	57312.6	52234.1	93697.3	109825	70552.1	77239.2	64511.9	53684.2	62301.4	74441.5	112863	70159.8	61241	60292.4	129512	76655.7	193722
1.33_658.5096m/z	0		53991.4	47187.4	62636.3	152622	108545	128265	126206	120056	95899	90904.2	89748.9	85336.7	50854.7	43471.7	86011.6	81805.4	97092	82746.6	242017	162831	147325	123178	80920.4	80797		70879.3	79052.3	71943.1	118934	90852.6	71501.3	68304.9	104935	90428	93999.8	84903	78259.6	62874.5	74286.1	97885.6	118299	70677.6	72610.5	69073.8	67112.2	77048.1	78988.8
1.33_990.6597n	0		105391	76454.5	96813	81168.6	54212.2	36139.8	19147.3	35984.6	56002.5	37133.3	16029.9	32936.7	26533.5	54234.5	97205.7	260194	827501	308456	0	1064.4	0	0	0	1172.68		61395.3	23206.4	16735.5	36279.5	22735.9	65210	24637.3	44355	15217.5	59619.6	41748.3	26664.4	8951.08	20536.9	21922.4	50375.8	68542.8	19719.6	27799.7	90394	98806.8	132665
1.40_383.2842m/z	0		6424.42	6296.99	6029.56	11312.1	9038.78	8964.07	7890.31	10797.2	10743.8	6420.13	9758.86	7938.63	9835.73	9040.8	7978.92	12652.1	12450.8	13126.8	8752.84	12353	9650.18	9906.35	10868.1	9918.41		6396.66	6875.41	7440.43	8735.94	10371.4	8528.41	9083.28	7727.93	9147.4	8188.4	9076.83	10129.6	6729.11	9520.67	9131.82	9480.27	8675.84	8454.24	13401.3	10963.3	12443	8967.73
1.40_406.3297n	0		88080.8	83761.1	81675.9	120013	120020	125999	133501	155750	130780	111619	125213	106999	180267	93903.8	142366	129895	201295	149826	181419	180575	145063	140046	119654	109485		93277.1	103051	105594	97941.5	105898	86139.3	205952	263291	209954	111095	113292	120139	108400	100932	103464	94796	76526.8	113771	98798.5	112396	96950.1	177329
1.40_408.2901m/z	0		1342.36	688.633	768.662	1431.71	3758.51	3015.36	3296.71	2582.43	1176.14	3103.58	1706.35	2552.55	2499.82	2468	2355.74	2283.42	2099.77	3000.67	5034.83	3531.08	3179.13	4310.67	2994.63	3770.1		2212.68	2252.14	2298.88	3222.67	1284.12	643.866	3691.95	3997.89	1524.43	1308.32	1768.76	1968.31	729.768	727.067	648.509	1777.97	1692.43	1136.11	1442.09	1104.43	2057.83	3343.9
1.40_462.2755n	0		511586	486887	489753	444177	325857	328869	285357	347940	395468	282957	267866	291861	415354	361214	527586	645446	1.02871e+06	771855	248242	208679	224229	165440	248590	175395		476612	414887	314110	385507	378439	508247	352541	348592	334699	416264	308516	265253	270529	352089	375851	541022	477184	393142	1.03325e+06	1.20148e+06	1.19007e+06	940442
1.40_462.2983m/z	1		32548.2	33766.6	33114.8	47981.6	49787	58689	66648.9	75080	74431.7	72629.4	64702.3	65832.9	10640.8	11391.9	12856.7	11794.9	17480.9	18996.2	20788.5	20944.6	18531.4	16572.3	16245.1	16850.8		36914.4	25663	31752.6	39788.9	42825	38184	59488	84163.4	58118.4	80261.1	73050.3	75900.3	66949.3	67833.8	74614.5	20406.9	18882.2	16802.5	15029.3	16805.2	18288.7	15350.5
1.40_468.3895m/z	0		80924.2	76205.4	71887.7	125386	138574	154141	168775	216311	160588	141208	167781	127202	1.03725e+06	206687	465036	361336	544594	296009	363374	235268	200033	177801	169481	152327		121074	149994	103129	145168	99025.6	89306.7	107196	137237	158457	116172	131731	120249	98511.1	110508	113812	137025	93166.3	113240	259988	423071	223469	711484
1.40_468.4649m/z	0		3323.22	1799.27	1773.52	4620.89	6125.47	7245.19	7282.75	9447.08	6006.7	6210.34	7244.27	5224.32	5635.84	5412.88	14719.2	13305.7	9577.39	10440	10134.9	7614.61	6992.35	5732.44	5847.37	5654.58		5623.4	4582.1	5018.04	7906.92	4107.39	1835.19	4878.11	7801.35	7597.84	5285.67	7155.23	3843.22	4571.69	5309.43	3689.55	7546.51	3816.42	7404.12	5909.14	6233.2	6734.47	8743.59
1.40_480.3888m/z	0		26104.9	22518	24115.1	28500.1	21695.7	26515.6	24336.6	27543.7	23635.7	22142.6	21995.4	21218.1	17472.7	15051	19607.8	23524.2	40466.3	31384.5	17406.4	15689.1	13878.2	14854.6	16550.2	13122.7		14983.7	21818.7	19532.7	23333.6	23107.9	18936.3	19380.4	24671.6	23376.4	22932.5	20454.8	25207.2	18516.5	20911.3	27959.7	32184.8	26875.8	25762.5	31788.3	31219.9	39469.8	32770.3
1.40_509.4022m/z	0		19400.5	9797.62	12859	28508.9	21930.1	28533.5	28092.3	22550.7	21316.3	24440.9	16118.7	21566.9	13460	49558.9	14434.4	15290.4	27374	16310.9	29550.1	28600.2	20450.1	20815.2	20591.3	17113.7		13667.9	17728.5	16648.3	23453.1	23507.9	18903.5	16651.7	17500.7	20952.3	20473.8	15060.7	24843.4	18948.3	18667.7	15018	20701.8	13903.5	14488.4	14624.8	17033.5	13848.4	17588.4
1.40_558.3196m/z	4		26926.8	25615.6	25750.4	26873	24088.4	28802.3	17121.5	17282.1	21973.8	16940.6	17271.9	19315.3	25633.1	26144.1	29712.4	33969.6	26224.1	25892	65327.1	68061.3	50045.2	44093.1	32029.4	28018.4		28803.5	24597.7	27627.2	24447.1	30420	21024.9	16429.1	18231	510.584	14924.2	17810.7	20534.4	17197.1	18524	20576.4	30412.1	19050.3	25110.3	41254.8	51557.9	45362.5	47556.6
1.49_285.2424m/z	0		24783.5	28966.1	23791.3	49813.1	33179.3	39199.4	20551.5	25125.4	24101.4	22397.8	25331.4	25983.1	28078.4	51825.3	44323.4	49023.9	152276	46527.1	40883.8	45801.3	36837.3	39391.1	30783.8	28501.1		43189.2	26064.2	34218.8	30953.3	8787.94	32145.8	19478.8	25761.9	20488.1	20878.9	27396.6	23275.9	24869.2	28409.3	38005.7	50710.1	41195.7	47962.8	46234.5	66982.9	67169.3	58011.6
1.49_318.2775n	0		65996.6	59825	60784.8	72198.6	86116.8	78968.5	85957.5	88083.6	82775.3	71515.2	75290.3	76086.6	66268.8	81431.6	104792	94201.6	121677	103113	106714	131261	103877	112698	99302.5	92330.8		68767.5	81423.1	76042.9	76226.6	87526.9	68119.3	67858	66521.9	77147.8	72744.3	73191.3	76911.4	81369	69388.8	66109.7	70478.4	59844.2	90385.2	80213.2	77798.9	84848.7	94601.4
1.49_362.3033n	0		76324.2	70778.2	64381.8	115403	122492	124477	111064	150122	114916	105976	130535	100614	102008	103159	396545	197598	249820	148921	213861	185247	150793	148129	143088	117383		100634	131628	98238.9	120643	106276	89934.4	94745.8	111852	123791	92744.5	100792	135787	90269.7	93721.4	93738.9	119653	78725.4	111802	132271	161380	135623	236037
1.49_367.2844m/z	1		19021.2	17025.4	17806.5	13192.4	12817.9	14079.8	13524.7	13224.5	14899	10822.8	10522.5	11188.8	15835.1	15117.6	15196.7	12907.7	12778.2	16058.8	42216.7	40107.9	32136.6	24363.7	23510.8	17118.4		21860.9	21614.4	20148	15375.2	13504.5	11462.6	8621.43	10541.9	9991.83	10246.1	12020.7	12658.9	10926.6	11843.6	11414.6	13898.2	11372.6	15557.5	22001.5	27880.2	25358.7	21618.9
1.49_398.3658m/z	0		3425.93	1602.31	975.678	5898.75	4936.65	4045.71	5206.52	5242.24	3143.35	2531.71	4687.66	3717.32	1848.87	3186.9	4268.75	5434.44	2636.35	22052.6	708.453	760.946	1662.7	1854.09	1201.07	1300.88		3024.76	12462.5	3552.92	7230.85	2758.58	683.666	4070.53	5694.91	6204.03	2967.24	2986.83	2087.59	2549.43	1316.81	1741.69	4207.77	1481.81	1473.66	5039.49	12945.4	3287.6	2052.44
1.49_408.2868m/z	0		4079.18	4189.22	3831.11	5617.18	6447.33	3784.87	6581.78	12127	5319.68	5748.27	5399.16	6908.91	8507.47	7505.6	8795.46	10254.3	12202.6	11154.9	12886.7	11178	11535.3	10057.8	8568.9	9513.8		5235.57	6382.39	4330.78	5406.79	3482.3	3817.49	7693.06	8152.25	6761.64	5249.95	5896.36	6402.67	2812.24	5008.93	3345.92	4654.95	4782.63	1309.61	7410.75	6873	7805.11	8924.44
1.49_416.3727m/z	0		1401.73	2700.14	327.201	2550.81	1386.26	841.187	1080	2543.55	6554.41	2872.69	1265.57	258.01	1167.08	1431.87	1208.1	3400.24	8175.75	4283.57	8026.4	5094.67	6807.19	2545.15	6084.97	1806.19		1765.89	2761.02	2371.64	493.988	58.1703	1530.86	529.487	2466.06	3613.15	578.947	3954.97	2904.23	714.426	1268.04	2364.61	2425.93	1734.71	0	821.651	1856.77	4197.05	3580.41
1.49_422.3185m/z	0		753.209	1091.39	837.995	3730	1864.42	1153.57	1273.82	686.483	909.659	1381.44	1239.66	1878.99	1118.24	1094.5	1738.57	2157.72	2315.76	1269.99	1568.72	2222.43	2418.15	1836.93	1641.07	1082.7		1320.7	1486.02	514.797	557.957	1009.13	1229.24	1395.07	940.329	1806.8	443.398	1353.69	852.614	368.787	263.333	853.024	1547.51	307.607	1242.26	1673.46	1630.28	1917.23	1566.87
1.49_445.2918m/z	0		18758.3	18582.9	17794.8	20560	16824.5	12170.2	11482.3	14155.4	11612.9	14470.7	15717.4	16298.1	15757.6	16118.6	22549.9	12652.4	15668.8	10532.4	23282.4	23319.8	22453.7	20672	15727	17797.6		15144	15540	12181	13753.1	10527.2	10005	43849.1	60114.9	48770.7	17224.8	20344.4	17484.7	10738.6	14335.9	16403.1	13577.5	8206.7	7801.5	17971.3	19976.7	21389.7	19230.7
1.49_480.4264m/z	0		19715.1	13114.5	15864.1	24745	21959	20237.8	19484.5	24226.6	21422.7	19219.7	18816	21322	25537.7	16453.4	15413.8	15872.7	25199.4	20681.5	35126.8	29595.8	28568.8	25250.9	23249.3	21140.3		20352.7	16668.7	18973.9	21875.7	15650.5	17780.1	16621.8	20057.8	20146.2	22965.8	20370.7	18222.5	20739.7	19528.3	17673.9	25045.8	16860.5	17319	18253.2	19658.2	19574.5	25153
1.49_509.4329n	0		39557.9	33217.9	34459.8	44677.2	32361.5	37242.2	29581.7	31207.6	30664.2	31502.1	29095.4	30767.9	67408.4	72428.9	106964	118053	230669	142313	42016.4	35885.4	34850.8	27409.5	24068.6	24137.4		31989.2	40045.7	31589.7	42796.8	32198.3	28379.6	30496.9	36393.2	37150.5	31727.3	30348.4	28313.8	23101.8	26410.8	26553.8	29210.7	24682.6	19982.3	71574.3	115331	100132	148716
1.49_526.3163m/z	0		7740.86	6981.73	5938.5	4837.55	5563.89	6495.54	7848.03	7888.68	8991.35	5268.33	6813.47	5337.88	4545.86	4404.32	7578.37	8324.95	10273.9	10973	6083.21	7394.17	7805.09	5598.63	5688.58	4783.83		6474.29	4309.51	7019.43	7111.68	4132.26	6421.03	5308.79	7353.35	7842.38	7503.35	6613.75	6582.58	5210.11	4805.38	5399.33	7931.03	7395.53	4878.57	8195.85	8291.61	8684.93	7964.61
1.49_570.4578m/z	0		69722.1	60259.9	68855.5	164277	129906	154996	156154	150778	131463	120446	122341	104945	72125.9	63607.7	136524	128903	139313	127339	295788	223723	192745	164646	117351	114477		82590.6	102431	89506	137691	110134	86318.4	87912.9	137306	127185	134567	111138	111012	89683.7	102105	131663	129427	88313.5	96497.5	104555	89526.3	108758	125842
1.49_586.3307m/z	1		18195.6	20599.4	17772.6	20960.3	15871.1	16864.4	19885.6	19875.2	22742.1	24251.6	20339.9	25734.6	37221.6	23403.7	31236.8	40447	39822.8	43879.5	18043.3	12471.1	12950.5	7616.71	15639	10025.4		14650.9	19559.7	17468.8	16675.7	30698.7	29014.8	10308.6	12696.7	13381.1	15169.5	16651.3	22328.2	22167.6	21229.6	10523.2	27910.8	24794.6	17719.8	30948.9	33835	36867	40261.4
1.49_598.4541m/z	0		12829	6826.51	8667.72	19071.8	16985.7	15252.4	23832	19881.9	20046.9	21843.4	17249.9	10010.8	8125.59	10938.3	20079.2	11365.4	12823.4	13642.6	32288.9	24204.7	22153.8	19968.7	20160.7	15896.3		14223.2	13712.7	15051.2	16398.1	11163.7	12333.5	14275.1	12726.9	10631.2	18686.8	12310.5	32060.3	13038.2	12750.1	9655.37	18164.3	13524.7	13709.4	6319.51	9983.08	9796.24	11501.9
1.49_702.5350m/z	0		60601.4	46821.4	57464.5	150926	113458	143091	128925	117210	98320.4	83735.1	95036.4	84187	44834	47939.4	90943.1	95765.8	114241	99590.8	267070	178589	159718	123395	90890.8	91691.2		76929.9	84294.1	87574.9	125812	86159.3	72709.8	69537.9	106910	96481.5	95014.3	67287.9	69896.9	60515.4	82310.1	93982.3	102743	68444.8	63926.4	63906.6	62538	84694.1	92189.4
1.49_702.6318m/z	0		298.55	1766.8	3687.82	9427.64	6469.64	4412.31	9023.95	10584.3	1505.95	5998.5	4468.91	3528.69	2051.44	1220.88	4821.46	6892.32	4911.9	5445.76	11156.2	6338.96	7937.9	5709.61	2284.8	3914.15		2808.16	6347.34	2180.78	5334.48	4503.21	3230.4	3859.85	18731.2	3613.48	5636.37	2043.17	4090.34	3129.81	3910.62	3822.63	6277.91	2646.36	3839.91	3288.41	4285.74	4140.36	2001.38
1.55_361.2739m/z	0		10340.3	6569.16	9821.73	14946.3	9847.87	10815	206.033	2727.24	516.101	5347.17	9866.33	7323.19	8647.18	11950.5	13803.4	3189.55	4025.38	3561.51	7518.23	8485.26	4971.18	6920.86	8870.4	7078.43		11223.9	10638.9	9878.54	6352.06	5856.39	5192.02	5517.29	5272.67	5334.52	3059.12	4460.24	6823.75	11492.6	7564.22	9741.34	24214.2	22767.7	26246.5	17522.2	22447	17027.3	14704.3
1.55_425.1381m/z	0		2355.39	2461.16	2120.47	2486.91	2751.85	3539.95	2300.19	3190.31	3714.16	1965.24	2161.06	4383.36	2450.44	2265.81	1898.56	3291.34	3166.14	2737.81	6363.44	8041.54	6991.47	5503.99	3219.53	5380.32		2170.79	2062.55	2309.65	1823.55	1923.94	2256.47	2022.65	2849.14	2988.8	2644.02	4604.29	4683.88	3045.04	2055.06	1536.44	2929.74	2187.56	5669.84	1821.27	2302.52	2726.2	2401.11
1.55_469.3250n	0		75590.2	67391.6	74606.3	113263	91506	106056	106047	102888	92634.5	79774.4	86803.3	87794.4	47159.6	52304	57990	53002.2	60464.4	64411.8	178824	181676	151938	127879	111727	96873.4		74960	82532.2	82480.6	85043.4	93426.1	75510.3	79519.7	78203.3	93150.9	87894.1	77567.7	93478.5	91210.5	85339.7	85359.9	90802.3	72196.5	84580.4	61910.7	72915.4	73234.3	69665.8
1.55_482.2656m/z	0		13096.7	12166.9	12266.3	11704	12971.2	12797.8	5511.27	8976.1	6381.7	9255.61	7768.55	8487.4	8608.48	6679	10278.5	6109.56	10577.5	5796.2	9779.08	10099.8	9788.02	7977.73	8681.44	7754.45		9255.84	8066.57	7977.82	9798.4	7032.67	8877.07	7999.46	10898.2	8183.16	9276.11	10185.2	8709.92	7701.73	11036.6	11318.2	7449.24	5563.45	5292.31	7228.36	7994.5	9230.05	6981.76
1.55_483.4097m/z	0		20526.3	18658.1	20824.6	45652.4	36398.8	39351.2	44791.1	40329.7	39079.3	34018.3	30175.7	31937.9	22246.5	20320.9	36960.1	30846.7	41219	34966.2	61677.9	56164.8	50896.8	44595.4	33917.9	33919.3		25628	23896.6	27570.7	38772.1	32964.8	29411.6	31081.7	37551	35421.5	37021.6	29611.1	29757	29265.3	33851.2	30446.8	30999.8	20566.9	27622.3	26698.7	23125.5	30275.9	32776.5
1.55_614.4838m/z	0		82146.1	76025.8	93504.6	216664	164658	190388	167693	178545	147791	134397	149112	128889	73330.9	72189.9	151864	147866	164152	135557	336681	245295	223363	182923	126578	131516		109851	135250	117411	164493	135401	109784	109293	158194	146908	141997	124258	114259	102900	114540	137614	167456	108292	110841	116721	102819	123901	130759
1.62_310.3110m/z	0		9084.21	8349.95	8251.09	8351.64	8279.98	10610.9	13072.8	24534.2	14702.7	9658.99	7912.02	5954.4	6792.11	8355.18	9799.85	13340.8	18450.9	16792.6	6436.09	5085.3	6412.12	6643.35	6517.03	5678.12		6894.05	6021.15	7106.09	7280.39	6910.66	7485.69	5604.14	7331.48	4881.58	7812.84	6713.33	5075.65	5836.71	5663.87	7010.85	7573.19	6225.29	7068.95	6611.05	11887.4	10614	9617.68
1.62_420.3448n	0		149531	128516	139205	264796	235126	268605	255621	270044	239574	216509	215430	197747	146140	138583	259005	218891	265367	223708	366404	334619	293817	276475	223372	205619		168439	185054	174376	233608	214726	187047	194416	227067	223858	227542	206706	232545	198463	177309	206843	201169	144133	201242	183912	160474	185978	210674
1.62_440.3105m/z	0		13769.9	11659.6	13769	19899.3	22420.9	21041.4	17574.7	15122.4	15749.7	13120.5	14123.3	13246.5	13496.1	16760.1	21722.8	10419.5	18591.8	14922.7	16626.8	15664.5	15016.4	16495.2	14215.3	14561.3		11327	8048.8	7813.7	13381.9	9909.68	12767.2	11495.6	15037.4	13273.6	12432.9	15340.7	16842.7	11704.5	13903.2	15136.4	8230	7891.28	6156.99	12530.5	15052.9	16751.5	15707.9
1.62_443.2550m/z	18		13041.1	10740.8	11961.1	12184.7	13463.1	11450.6	9666.65	7816.36	11666.1	12414.9	10253.1	11265.9	10252.7	13892.6	18557.6	7357.87	10987.7	7310.75	9610.04	8063.73	9843.33	7259.74	7924.32	8358.97		11335.2	8522.81	7689.57	9660.32	11708.3	10744.9	10417.4	12331.6	8244.13	12562.3	10902.7	12979.2	14432	10746.7	10028.8	11342.6	6308.24	3920.6	15472.8	19808.2	17457.3	17726.7
1.62_446.2211n	0		34544.7	29468.6	27115	33824.3	15695	17681.1	9808.28	9122.39	12568.5	22046.2	22618.2	8286.82	19086.6	18230.9	26135	5606.32	8969.67	12264.3	18998	14298.1	17113.3	16465.9	16355.2	11888.1		28321.6	22453.4	12239.1	16783.7	10854.7	14578.2	16707.6	25374	11924.2	13368.2	19559.3	14509.4	28175.4	6854.55	23338.8	7390.94	3490.59	10566.3	26554.3	29254.9	22578.8	23037.7
1.62_464.3138m/z	0		1.21328e+06	1.04565e+06	1.12149e+06	1.20331e+06	886134	891472	292064	343386	397929	959911	974034	917376	1.01794e+06	1.29766e+06	1.70499e+06	440336	744424	581939	573118	498747	554629	495037	553827	425432		922938	784455	716866	665689	665846	628021	750740	884309	804576	823394	800075	637953	917230	1.07265e+06	1.05526e+06	619569	568912	460072	1.50388e+06	2.08454e+06	1.68384e+06	1.60802e+06
1.62_464.3816m/z	0		57351.7	46770.5	58187.8	70830.1	59949.6	58714.8	33231	40116.6	37723.4	60688.8	59459.7	53668.6	52516.1	65567.4	87704.3	39136	53456.7	49645.1	62973.8	52522.3	54411.9	42711.1	35316.5	34836.3		48595.6	45634.8	45126.7	49862.5	47644.7	43339	54040	60185	48617.8	57222.4	50509.3	47043.6	53903.3	64197.8	73638.4	51202	35952.2	42229.2	70291.3	88994.7	78607.1	80365
1.62_485.2885n	0		191088	180059	180655	191163	146342	167829	97679.4	100299	109816	155049	159198	153498	124819	159390	236167	105170	130204	135327	198432	184472	174717	145059	137673	128821		163487	138450	147055	127096	126329	114757	129052	142355	142738	141306	141073	127394	149367	160899	156288	116024	100219	106168	191034	304563	254752	238570
1.62_526.4319m/z	0		72881.1	65535.9	79510.8	204985	150019	170110	186461	182417	150772	144257	145176	135768	83657	84346.2	182952	173513	179659	182302	323750	243060	217811	183628	133059	119592		103236	128373	104972	159119	134906	100119	115028	161966	154893	152087	133289	138894	108766	125913	150123	149932	96239.2	123676	127650	114937	127512	150549
1.62_600.4019m/z	0		19561	17430.6	12858	21983.2	13545.2	15195	10916	8927.58	7451.1	14923.8	16487.7	13202.9	19884	20956.8	27059.1	18391.7	23427.4	26000.4	23206.5	17421.6	13506.7	11623.4	10579.7	10400.9		16037.6	17203.2	10792.6	12137.2	12565.4	14318.9	8504.39	24784.4	13494.9	14268.8	17372.5	13042.8	11529.3	14131.5	17465.8	9132.26	6039.18	5145.68	15122.2	26150.9	18316.6	52559.8
1.62_680.4222m/z	2		7065.25	9638.99	7999.62	15407.4	7952.54	17620.7	22690.9	20287.3	19552.6	14506	18367.8	21134.8	14112.2	22945.1	25441.6	25557	42552.1	34522.4	25247	21325.9	17759.5	17670.6	9206.53	8729.49		12078.3	8830.83	14110.4	14377.1	10285.5	11368.4	12482.7	22233.6	10305.4	12494.6	16978.4	18852.9	8712.21	8493.02	14640.4	18403.9	11355.1	7595.66	15722.6	30202.3	21356.9	21626.7
1.62_695.3908m/z	6		25695.8	30115.6	25576.1	57999.4	52510.5	67666.9	127712	145973	132134	65222.5	76432.3	78016.8	35557.5	60587.9	47972.4	97706.2	158457	58977.2	133551	101938	81538.1	87723.9	41200.1	44322.7		39213.5	28716	63495.5	50897.7	41533.3	50871.8	54831.4	104621	54022.7	80183.6	88593.4	53572.1	35364.9	31678.9	48306.5	77045.2	42722.3	73021.9	53367.2	78351.1	66453	53457.3
1.69_312.3625m/z	0		18727.1	10496.4	16225	132892	46097	48269.1	28400.6	30274.1	25273.4	18412.8	15211.6	10653.2	35000.3	16988.1	19981.3	16061.6	75352.5	23445.4	64236.7	42740.5	59265.2	32123.4	49878.2	43157.6		30974.7	21293.6	24304.2	20570.4	26519.8	18818.2	8090.16	19543.9	27819.2	11263.4	12772.7	9638.96	12421.7	9242.61	6078.71	35790.2	17536	18162.3	24643.6	150332	12873.1	64500.2
1.69_348.2347m/z	0		2617.91	4548.35	3173.45	4453.55	4877.72	6460.31	3876.3	4356.72	4505.49	3665.33	3029.06	2619	6297.92	4637.94	4541.43	4868.06	6868.15	10186.2	3417.06	5287.11	5402.29	6679.07	3772.32	6069.76		4065.86	4096.14	3759.38	3032.91	2697.34	4267.86	3274.83	3628.74	2679.48	3032.32	1911.15	5519.29	4800.5	2474.08	2390.69	3721.43	1269.22	4990.02	3253.42	3881.05	5202.15	4525.79
1.69_354.2753n	0		121020	113446	111263	146815	166779	167487	173687	160291	175948	134784	150183	133099	193268	178289	231797	222117	375615	274722	217567	271173	223480	232214	216760	179063		132732	149254	158066	140302	175823	135391	134304	131479	139108	143016	154156	157136	150175	144540	145471	133959	107643	168497	205888	195068	182969	234570
1.69_360.2564m/z	0		27767.6	25142.1	23068	2120.49	1754.98	1798.05	1060.52	1163.35	1556.35	11875.8	11791	11030.3	8583.83	6733.81	9858.91	5731.79	7701.57	9225.64	11510.4	11796.2	12164.5	9960.48	8501.52	8766.75		9382.91	5222.07	9023.41	3014.84	4635.12	3259.72	8177.93	12951.4	13345.8	15280	13888.5	13044.7	3452.6	4702.83	3648.99	6586.65	6996.93	5158.51	12800.7	17758.1	15862.1	16914.6
1.69_430.2658m/z	0		2641.86	2192.47	2773.16	2358.84	3648.16	4149.56	14954.4	13550.9	14297	9518.56	10849.5	10453.1	4615.46	5930.16	6625.13	5882.12	6654.2	4871.89	6035.14	5896.92	5648.47	5173.78	4979.32	4803.03		3340.05	2811.9	3283.95	2649.55	1564.09	2232.67	8870.58	11252.5	7929.4	9575.63	10623.5	10260.9	4796.93	3173.72	4144.34	2819.98	1213.32	3437.94	4541.75	4312.06	4954.1	3623.78
1.69_432.3457n	0		57983.9	53774.9	55837.5	44744.8	35923.9	47850	25449.3	25588.3	28545.3	35969	33710.6	36187.8	32684.9	40067.2	54949.1	25320.3	25365.5	24737.2	35746.6	35847.9	35084.1	35409.9	31319.3	30191.7		47700.5	43216.8	54145.8	29688.8	34538.9	26347.1	241571	319419	306159	43454.4	43975.1	43507.5	47390.4	38647.1	40578	23618.5	32316	27292.4	46493	60773.1	52707	80709.2
1.69_533.3430m/z	0		28769.6	27109.4	27280.1	45109.6	24473.6	28668.8	23188.3	22787.8	16000.7	20272.9	20690.1	18346.2	21311.7	19078.7	29843.4	35892.3	54447.7	116504	36403.1	32327.4	26168.6	19791.7	20355	23103.2		27607.5	25932.5	24493.2	30454	27611.1	27800.6	23166.6	27821.3	30291.5	27165.9	23443.1	19048.3	18783.1	20420.7	19922.8	29507	29685.2	26174.9	28325.3	34832.3	35452.7	34375.4
1.69_663.3933m/z	4		9079.29	7734.92	10086.4	14757.5	22814.9	15715.8	6994.36	9573.22	8468.95	15757.6	17046.8	16003.7	17629.6	18181.7	36767.5	3578.85	14917.5	30621.9	14432.7	14786.1	17126.5	12504.8	13128.7	10672.2		9743.11	5520.86	9687.59	18450.6	18827.7	20181.8	10845.4	13271.7	6126.19	16541	23134.4	15850.4	8836.78	9422.26	7629.79	6971.68	10082.1	5829.51	26668.9	34828.6	34909.6	26924.7
1.69_679.3616m/z	0		1564.15	1066.21	3406.64	7097.39	3448.26	5702.84	3908.2	3745.1	6280.93	4391.49	5472.55	5223.49	4910.52	7147.7	6469.32	3493.69	5270.9	4026.53	2151.04	7643.61	5664.13	3126.78	4849.88	3097.32		4330.58	1507.92	2070.69	2786.1	2828.15	6732.28	2913.56	5773.1	2992.86	5841.19	3747.12	8902.28	3739.66	3395.57	3574.86	6251.99	3365.74	3607.28	5879.44	7178.88	10113.1	7130
1.76_368.2613m/z	0		12025.1	11365.3	12258.4	8077.13	6905.2	3609.41	10449.2	10741.5	11540.4	12012.9	13162.4	10881.2	10089.7	13882.5	10755.2	11715.1	16521.6	16671.2	16873.7	18087.1	15325.2	11271.1	13708.4	11712.5		16425.7	14898.5	14527.4	8295	11174.8	8644.12	14088.8	11770.5	12425.9	12514.1	8815.79	11744.1	8619.34	9247.04	8671.45	9704.5	4969.7	9308.82	14934.7	14559.6	14004.3	19499.3
1.76_396.3286n	0		20628	19283.8	17598.5	19329.4	16528	22218.9	17783.6	18804.4	22987.3	18915.9	20503.3	20308.6	24898.8	25154.8	26082.2	29956.2	32764	34390.5	29338.5	29217.7	27015.6	25637.1	21567.4	22942.8		20140.4	17504.9	17766.6	18333.4	21781.5	15241.5	17472.2	20049.5	16741	19943.9	17098	42809.7	15976.7	19003	18494.2	21376.3	18258.4	17781.3	30490.4	26658.3	29848.2	26465.8
1.76_417.3375m/z	0		11472.3	11028.3	11200	4904.67	9279.77	6973.6	4348.43	10825.2	7031.62	7666.39	8344.14	6905.71	2867.51	3609.38	4076.84	8507.41	10059.1	9103.67	5910.54	4927.97	7143.21	3425.33	6214	3562.3		11171.3	12727.5	10042.2	11523.3	12189.8	13755.9	10587.2	13745.6	11006.5	6533.39	6432.42	7057.82	11228.9	9642.64	13883.2	10640.6	14503.6	11225.6	5972.45	5002.91	6725	11379.1
1.76_427.4262m/z	0		17831.7	15211.2	15573.7	8447.72	5867.09	9387.55	8434.36	9532.68	11521.6	28220.9	22414.1	24368.4	8030.68	7669.74	11392.3	12828.3	23450.6	17853	13634.7	12415.2	14490.6	18473.3	18807.2	13290.6		16623	12554.3	13519.4	24550.6	23758.7	24449	11300.6	22712.1	11146.8	12126.1	11863.9	13841.4	16889.7	23471	22420.4	7060.05	3689.28	3336.08	18405.2	25581.5	23299.2	20337.2
1.76_564.3602n	0		43078.2	36131.2	38390.7	37747	30584.7	36824.6	39918	57991.1	48880.1	53724.5	47946.5	60375.2	64108.9	43192.7	54089.7	40873.1	67247.5	46498.7	58895.1	45809.2	43066.1	35435.8	32861	30970.4		39132.9	46924.6	40039.2	54736.2	60150.2	60421.1	27762.3	32413.8	36076.9	51560.3	59100.6	49882.7	45400.3	50319.3	54888.9	73005.1	64983.3	60812.2	66762.4	73165.3	84590.1	86018.5
1.84_367.3215m/z	0		60475.7	57899.4	55679.1	40807.9	38559	32931.5	28732.3	40812.4	36580.3	42406.5	40114.8	39816.7	36441.1	43112.1	41612.9	40657.1	67060.1	48704.3	47581.9	42516.8	48310.2	46072.4	53753.2	44929.8		80270	60352.4	52900.9	66894	58633	81940.9	52487.4	51172.1	52869	53603.8	33912.1	50210.4	53047.3	51652.7	61598.9	84281.9	66046.5	45734.9	154854	139046	183292	115296
1.84_369.3844m/z	0		3001.21	2161.82	843.969	4204.47	7632.37	4969.55	1394.32	3495.77	2747.07	2369.97	1017.33	963.375	2489.54	795.786	3504.11	2783.54	3391.99	2031.69	10268.5	4569.4	15933.2	1560.89	4474.74	3179.9		3909.81	2052.26	2264.63	1285.2	2152.71	4366.27	598.327	1298.7	1659.72	800.651	2488.2	1357.24	163.254	727.893	2012.96	2181.7	542.282	1609.04	2337.94	5783.73	1157.89	17023.5
1.84_385.3465m/z	0		12986.8	12531	11150.4	19389.1	13561.6	17088.6	8305.63	9967.98	8417.31	18495.7	16847.8	14852.8	17353.6	21242.3	22052.4	22546	31010.6	19959.6	13082	13437.9	12798.3	19122.1	12978	12694.2		23007.1	19857.1	20101.7	12528.7	13890.8	13222.9	11947.6	12834	11982.9	10041.4	8269.48	13111.7	13524.6	12245.6	14755.6	12853.4	13167.2	14178.7	17397.7	19946.5	22377.9	28821.5
1.84_430.3889m/z	0		17586.6	16049.2	11729.2	52179.4	39147.1	69041.2	38187.9	63430.1	92953.4	52571.2	47475.3	13792.4	19424.4	18368.7	21188	47938.5	259496	75616.3	90944	76223.3	74594.5	24892.8	78764.4	26480.6		32888.6	42013.8	25406.9	34092.9	19558.3	28618.5	23235.6	38713	63542.5	12958	59852.4	34616.6	11273.8	29909.4	28704.3	74084.4	31926.9	14522.7	15334.4	24883.3	86296	38229.9
1.84_434.3617n	0		48392.2	44313.2	44379	63648.3	59065.6	71968	55850.8	64153.5	64719.3	59150.8	61483.3	52771.7	59558.4	53237.8	90183.4	71527.6	107645	75945.5	94047	84818.2	75549.5	71128.2	56019.2	58429.3		54447.3	65302.4	54300.8	60223.9	48020.1	49358.3	54436.3	72701.9	66025.8	50693.1	59187.7	60050.6	51235.9	49432.8	56584	58088.3	42889.9	54836.4	64485.2	58881.1	57147.6	81334.2
1.84_452.3136m/z	0		23579.9	19380.3	19922.7	23438	20306.8	20738.7	17275.1	19225.3	19822.1	21392.4	23702.1	20439.9	15958.6	19314.2	21316.3	20688.3	29151.3	26604	22892.9	26094.5	22518.6	20708.7	24322.7	16547.7		17372.3	14097.6	15661.3	16835.4	16311.1	12281.6	16603	20771	17901.3	16100.4	14311.1	19281.7	14903	16317.7	15164.9	16407.9	12838	12391.4	20989.1	23627.3	22487.3	24398.5
1.84_457.3501m/z	0		93165.1	97825.8	88223.7	90231.7	87158.2	96172.3	83241.8	94610.4	101096	84660.7	97775.3	81134.3	67215.5	65425	116262	65039.6	88177.9	70576.4	136058	125198	113865	97215.1	94867.9	81985.7		88674	97594	88224.9	73420.6	75529.4	66816.2	88398	98450.4	99849.5	90702.3	95298.9	87595.9	88371.3	88045	88753.2	78034	66570	74314.4	67663	85990.4	71321.1	100622
1.84_485.3509n	0		153908	144262	141572	124817	73238.3	75327.4	68348	82897.5	91454.1	87713.6	93139.7	90459.8	92363.7	106704	138253	145222	219977	183444	66298.8	70682.6	79660.7	73426.1	96143.7	67815		167473	124043	110634	129702	104047	163213	134897	104395	113968	116285	79285.4	81736.8	123375	135542	138932	159833	154958	129077	322780	318174	368834	297632
1.84_496.3732m/z	0		8050.3	6054.55	8029.84	10575.9	12474.6	12576.5	8606.63	7716.58	8639.73	10027.6	7627.88	7787.99	8981.4	13763.5	14364.4	10525.4	10593.2	11753.9	11595.8	7097.97	7890.24	8240.88	7695.59	7773.96		6085.96	9349.54	7071.34	7499.4	6652.58	7513.75	9219.77	11584.5	6466.95	9667.68	6947.86	9521.78	7262.18	8201.01	3926.51	10022.4	8101.94	4286.81	10171.5	11277.5	12244.9	13992.7
1.84_672.5242m/z	0		15252.7	12213	14277	33369.4	23241.5	34125.3	26487.1	20391.6	24603.4	34647.9	32647.9	19814.5	11223.8	13944.4	25288	34981.3	33506.9	22685.1	60806.8	42901.1	36364.9	24870.4	20121.6	23964		30443.3	34557	20549.3	29458.6	17923.1	15096.3	14429.5	23561.5	28401.1	17287.8	24587.2	18945.8	20006.8	14206.8	23433.3	28503.6	17356.9	23221.8	17132.2	22658.5	18855.6	25506.6
1.91_311.2949m/z	0		11021.1	10396.2	7121.28	19940.3	17061.3	23459	13986.6	18543.5	22647.2	12620.2	13652.7	8620.06	9327	8625.51	10981.7	16685.1	30147.5	35321.4	17979.9	19265.8	16687.4	10185.5	15448.7	11425.8		12174.7	18917.8	13133.6	14529.7	7596.8	6828.18	9651.74	15450.8	16222.8	8994.16	14673.5	13933.7	9662.14	11960.3	9465.64	15757.5	12091	8204.69	11550	11350.7	15706.3	11100
1.91_350.2228n	0		39498.7	37623.5	37880.5	14430.8	11439.7	10728.7	52375.3	53924.8	62924.3	25870	24044.3	24374.2	37080.6	41033.2	57798.3	333120	436325	397016	19633.2	15873.4	20205.9	23140.8	25445.1	25390.2		36367	31518	29430.8	17312.2	22753	20451.4	23751.8	21891.8	31354	20630.3	29027.3	24514.3	19342.8	21916	19357.3	36177.6	30279.1	29864.7	39067.2	78493.7	41960.1	96598.5
1.91_352.2456m/z	0		2769.51	1908.81	1855.47	1512.68	4281.18	2636.08	5201.93	4127.57	3552.76	2645.48	1952.05	1718.29	2815.29	2381.25	3002.03	3490.66	2113.97	2870.89	3523.75	4647.26	3906.08	3923.7	3550.34	4861.84		1918.88	4528.85	2162.18	2199.49	2435.03	2141.4	1957.71	2912.96	2550.92	1859.07	2866.46	1871.89	3464.69	2817.59	4517.99	3183.51	3560.97	3982.96	3866.61	1851.32	1802.3	2032.16
1.91_390.3346n	0		121903	102856	114115	199786	194938	206320	143315	175614	147110	153452	136632	141216	172520	215828	251849	209156	359619	227733	156740	224959	183083	170644	158423	127848		135302	150544	142678	151895	165297	148248	145899	163206	142247	154133	155680	155323	158991	149734	157514	141670	115593	166362	233858	179595	200597	230887
1.91_400.3784m/z	0		23258	13951.2	5913.68	67841	47031.3	38225.6	41674.8	42730.3	13995.4	10662.4	24917.7	15034.3	9684.83	13056.7	22119.7	29378	17273.6	195549	23795.2	29690.6	17646.4	10386.5	9606.77	16519.2		23611.5	63122.8	22820.8	26388.2	13665.6	8692.34	17761.4	39580	38385	6111.63	23284.2	7409.96	11760.7	10421.2	9801.37	33549.8	13332.3	9836.11	19700.7	31941.1	12540.6	7115.82
1.91_408.3702m/z	0		6571.81	5683.59	5586.29	9726.1	7834.09	8048.62	3671.66	7075.72	5189.74	6877.17	7299.71	5369.91	12651.8	12992.8	18891.7	17632	34570.4	16089	21639.9	15903.9	17727.4	15384.3	11547	13125.1		8811.79	8368.26	6539.12	5835.78	6150.9	6484.95	6481.4	8371.08	6099.83	4536.33	5341.39	20673.1	3922.72	5349.41	6740.6	15699.3	7648.09	10309.8	16471	13577.2	12145.9	17451.5
1.91_476.3762m/z	0		4387.99	3632.11	3159.12	4612.83	4495.69	5183.96	5404.03	4986.35	6184.16	1929.33	3121.31	3860.55	3796.46	3247.26	2673.16	4071.69	4767.69	4608.62	3455.95	4214.87	3117.6	3493.28	3106.33	3103.88		2444.13	2403.67	1862.59	2470.8	3366.81	1388.08	1367.67	1342.24	3337.75	2261.18	2291.34	4737.12	2644.01	2129.82	2865.27	1611.52	3086.75	2177.38	3219.73	2776.04	4126.8	3454.64
1.91_478.3507n	0		35831.8	33691.1	35993.4	41794.1	42331.4	37807.1	22000.3	30377.8	34466.6	31035.7	35148.3	32935.7	47564.1	41989.5	61715.4	32892.1	37586.3	41309.9	42401.2	42777.3	40884.2	39794.3	39884.5	38428.4		33962.3	36327.4	28251.9	33519.4	26960.7	28952.9	36298.1	42179.5	44815.6	35186.9	33754.3	34330.5	29997.8	31285.7	36336.2	19884.4	20031.6	21243.1	50472.1	56959.6	58025.1	74148.4
1.91_584.4733m/z	0		17846.7	18681.6	17586	42447.1	31214.8	50401.9	42094.8	37245.5	44615.9	48639.5	61893.5	35392.1	23184.2	21910.5	72256.6	55061	71082.8	45742.9	113563	68643.7	62921.6	44003.2	37873.3	40652.9		42061.3	60511.6	30976.4	40247.6	23153.9	26365.4	35222.8	47764	55701.6	33481.3	45824.6	32527.4	32818.6	27749.9	43214.9	53541.1	33968.3	34514.8	29201.6	40954.4	26560.2	48328
1.98_395.3158m/z	1		9139.36	8792.89	8090.82	8928.49	4928.18	9506.54	8654.24	7261.63	9651.41	7889.64	8274.91	9341.62	7913.84	9259.26	9276.82	8015.21	10768.8	8207.21	22613	23739.9	20082.1	20587.1	15838.1	13768.8		12539.6	12826.8	10969.7	6397.07	8148.33	7984.76	9129.34	9373.77	7572.98	8847.37	6512.3	10008.9	9088.38	9474.86	8457.17	10044.9	8703.77	4644.74	15748.1	16684.5	15915.4	11853.9
1.98_462.3690n	0		22041.8	21877.2	21491.7	13230.4	17932.9	19541.1	31180.2	35864.2	38212.9	17682.9	18107.8	17679.3	18907.6	20183.6	26199.2	37471.8	46083.5	41411.9	31710.7	33117.7	30231.7	22344.1	21271.3	21137		18017.9	16017.5	17461	18949.1	11882.6	15496.2	21870.3	18281.7	15833.5	15762.6	10630.4	12966.3	12751.5	14186.5	12449.4	16405.4	17060.5	15589.2	20577.8	21811.4	25305.8	24094.5
1.98_496.4208m/z	0		32391.2	29847.5	25676.9	48289.1	47885.4	56688.6	56777.1	57895.1	55451.7	54591.5	64809.1	44967.6	49391.7	41324.5	141026	89789.7	119615	81493.9	124161	79540.8	74815.5	61797	48699	43863.7		49194.7	61111.9	38607.8	51507.7	38157.3	35147.3	42714.2	51330.3	58167.8	43114.5	48945.9	38656.2	36951.2	43420.5	45685.6	54239.3	36124.5	44013.3	50981.8	64635.2	49185.6	96579.4
1.98_536.3358m/z	6		14186.9	7568.22	12597.6	9382.6	9947.73	7721.62	8618.42	7682.23	10787.6	9485.1	7068.23	7963.95	8590.86	10085.8	12786.9	7530.83	10229.6	14784.9	34736.9	32241.8	30817.3	25532.6	23746.9	18892.3		16244.6	13175.2	14881.7	12452.1	11444.2	11796.7	8645.16	10950.3	8360.96	8331.52	9143.58	9001.9	9994.27	10387.6	9110.41	10292.6	9341.74	8311.7	19686.2	21278.3	22305	16828.6
10.08_720.5196m/z	0		48646.6	47153	46351.2	25574.7	34255.5	28641.6	45333.9	44884.7	33452.9	44413.6	26173.6	44339.4	64741.5	71469	59897.2	93438.2	118241	89709	19030.6	24860.7	48729.7	21550	23686.8	23534.6		38284.5	27596.3	29598	67402.5	50570.9	57254.2	45721.6	43458.4	34847.9	55986.6	40138.1	40787.9	46072.2	54459.9	57643	35146.3	51277.2	52060.7	54905.4	55741.2	69874.1	58694.2
10.08_835.6067n	0		1.71835e+06	1.6806e+06	1.66357e+06	502291	587362	448411	2.91198e+06	3.22564e+06	3.27833e+06	1.29568e+06	1.18804e+06	1.28594e+06	710330	752507	827878	4.3135e+06	6.66493e+06	5.06413e+06	506331	390518	455934	501317	819785	666314		566745	490563	416340	1.60341e+06	1.93612e+06	2.27422e+06	1.03205e+06	1.17177e+06	1.02705e+06	807126	800844	625908	1.00313e+06	1.06653e+06	1.12587e+06	1.81251e+06	1.65689e+06	1.35204e+06	790288	1.13146e+06	1.27282e+06	1.00309e+06
10.15_792.5859m/z	4		3.13457e+06	3.09535e+06	3.176e+06	3.74744e+06	2.67033e+06	3.2848e+06	631883	712182	724469	2.95075e+06	2.87182e+06	2.85967e+06	1.88034e+06	2.16417e+06	1.82197e+06	932202	923537	996241	2.70908e+06	2.72081e+06	2.50607e+06	1.87193e+06	1.44647e+06	1.45512e+06		3.14462e+06	3.36916e+06	3.7239e+06	2.30631e+06	2.13839e+06	2.00514e+06	1.82808e+06	1.82227e+06	1.97282e+06	2.33553e+06	2.49412e+06	2.13081e+06	3.01533e+06	3.09506e+06	2.8142e+06	1.45875e+06	1.4554e+06	1.47655e+06	1.67912e+06	1.36175e+06	1.6949e+06	1.10471e+06
10.15_794.5166m/z	20		18287.9	42133.2	16597	27179.4	28762	33826.3	80994.9	62162.1	43363.5	44589.3	21935.9	33818	36432.5	69233.4	45935.4	133480	141756	110392	33677.1	25084.6	28554	26565.2	43672.3	9497.61		22502.4	28215.3	51411.8	12695.4	29979.8	31970.6	12297.8	25138.2	12773	24644.7	21585.1	23553.9	29834.8	42525	20860.5	35387.7	27946.1	26548.3	24516.7	67941.5	56800.5	73511.8
10.15_794.6863m/z	0		163785	179622	147956	172875	113734	124610	332459	409633	413791	242951	131045	136480	224401	219606	210519	418340	512051	564333	85766.8	81921.7	132316	104482	185469	101647		184045	179106	194108	161961	208089	212836	177065	148696	135480	177767	174054	149858	164306	183555	195743	230355	235141	211007	196805	180136	222174	280934
10.15_797.5875m/z	24		1.07279e+06	1.19928e+06	1.10157e+06	1.27832e+06	1.21749e+06	1.12587e+06	869582	1.03852e+06	1.03858e+06	1.09397e+06	1.02197e+06	1.08555e+06	891748	1.07942e+06	983787	1.42033e+06	1.64727e+06	1.59712e+06	795379	780185	775892	913022	1.10233e+06	1.10176e+06		833031	797302	805200	936401	910072	946633	1.09517e+06	1.39266e+06	1.22705e+06	1.08001e+06	1.19377e+06	867730	966515	995896	1.15811e+06	1.02186e+06	998192	908747	797096	761222	916954	736293
10.15_812.5422m/z	22		994775	896758	994685	1.12153e+06	1.06602e+06	957837	1.66812e+06	1.52771e+06	1.68377e+06	961813	874315	1.00818e+06	566082	625602	682705	1.25463e+06	1.25633e+06	1.61689e+06	637130	902850	932514	830149	1.00522e+06	978393		895685	903052	921943	923051	1.05553e+06	1.1015e+06	1.2316e+06	1.33991e+06	1.18386e+06	1.11495e+06	1.08667e+06	851254	896076	970227	931192	1.23307e+06	1.20313e+06	1.10423e+06	650006	695270	620102	466786
10.15_813.7177m/z	0		136122	152794	184304	142793	195482	145387	312869	302630	506840	140872	142782	161561	219781	227673	233435	480106	706926	590214	80181.5	66022.6	84532.8	83180.5	117739	73670.9		182150	137009	133013	135940	199823	196284	218978	223410	208429	149057	145845	130449	121861	162671	116583	228766	214195	176360	148816	204024	165340	183247
10.15_834.5954m/z	2		793221	904558	767041	1.12014e+06	1.27803e+06	1.03157e+06	1.87909e+06	1.95109e+06	1.87454e+06	878166	828685	850295	832703	942713	810136	3.19612e+06	3.58268e+06	3.47289e+06	749525	762556	784175	847458	1.01628e+06	990756		860359	923545	810204	1.09706e+06	1.08564e+06	1.2326e+06	1.11095e+06	1.35797e+06	1.24157e+06	1.06418e+06	1.15713e+06	904655	765372	705010	826453	1.37521e+06	1.39461e+06	1.49151e+06	608201	389062	573491	368326
10.15_836.7102m/z	0		60082.7	89463.9	82870.9	56128.8	50462.6	44453	156014	213670	173408	81798.6	70141.5	78733.4	38296.7	109428	70089.3	246542	314554	169617	35685.1	61561.3	41577.1	31079.5	86024.4	46329.7		27939.7	39425.6	36668.7	91650.8	109504	124119	67252	68952.8	74694.1	51878	46068.7	49058.3	67293.8	90214	86124.7	87569.8	82370.6	106749	100595	88394	79767.3	68887.3
10.22_266.2845m/z	0		1.13897e+06	1.01329e+06	1.06583e+06	785735	754884	684138	246102	323869	326194	909226	795305	887037	1.03045e+06	1.02813e+06	1.3283e+06	342512	591525	506540	397136	311967	353310	391877	532726	393875		848898	706763	568363	699775	632541	661702	917752	1.13883e+06	927598	841108	883358	673196	899935	1.01422e+06	1.08501e+06	776254	775298	602604	770582	1.10554e+06	841441	1.24561e+06
10.22_294.3155m/z	0		246995	212703	239158	160581	137742	125363	1.74513e+06	2.17978e+06	2.17061e+06	253628	201555	234914	190747	177479	248931	1.17968e+06	2.14803e+06	1.69743e+06	94866.7	84030	96737.7	126383	231864	191047		357514	289047	241880	293462	352218	442121	204027	243506	200147	240228	250901	198630	187890	211197	228442	684655	612752	472863	176128	298166	231028	266026
10.22_385.2741m/z	0		534281	479903	513825	382822	350324	327466	4.6647e+06	5.57729e+06	5.35589e+06	623128	534656	590033	604856	531484	669997	3.32408e+06	5.35759e+06	4.61232e+06	279366	261493	294992	362078	666585	554485		835264	743439	598693	765007	922512	1.14445e+06	495605	591400	486582	601583	648026	508032	455792	495574	528683	1.76949e+06	1.62375e+06	1.34017e+06	590014	866095	674183	701569
10.22_385.3357m/z	0		27884.8	16774.2	24896.7	27278.3	20711.9	24271.5	193520	243653	215521	29505.2	29536.8	35633.1	26975.2	21591.8	26185.2	120330	179636	164632	10517.1	17007.4	12422.5	18569.7	28271.6	28237		37494.2	32118.6	31613.1	40805.2	48804.7	59940.8	31778.5	36325.2	33326.6	37721.2	42393.9	30703.7	35390.1	28739.9	33304.2	81522.2	75851.8	59031.6	19792	30552.6	21958.2	25612.4
10.22_392.2920m/z	0		1.15701e+06	1.04763e+06	1.14638e+06	742201	662919	638524	7.12892e+06	8.75072e+06	8.54756e+06	1.18511e+06	998995	1.13842e+06	1.34232e+06	1.18815e+06	1.48409e+06	5.83583e+06	9.59863e+06	8.20369e+06	510977	465087	523164	624481	1.13444e+06	895262		1.63719e+06	1.39371e+06	1.07241e+06	1.36034e+06	1.60094e+06	1.94108e+06	1.00476e+06	1.18036e+06	974352	1.13987e+06	1.36909e+06	930251	939317	1.03915e+06	1.12476e+06	2.97036e+06	2.76532e+06	2.12228e+06	1.31044e+06	1.90616e+06	1.4873e+06	1.58669e+06
10.22_438.2981m/z	0		86150.6	78074.3	80668.6	73353.1	79071.4	74918.7	24062.2	32961.7	27024	82230.4	78798.9	77494.2	65511.7	58043.8	65587.4	21435.2	35350.8	24054	52832.4	54785.6	52584	61560.1	73765.8	56848.5		70617.4	62468.2	61532.9	64119.7	64076.3	61707.9	78969.5	95417.3	72314.7	79076.1	77951.7	58421.6	83786.3	81475.5	80879.8	75132.7	69447.2	73211.3	44035.8	51234	52087.3	71704
10.22_508.2830m/z	0		195525	181279	197861	183102	167444	153509	2.30178e+06	2.67902e+06	2.49382e+06	276012	239227	258455	185057	158348	143022	1.44716e+06	1.73738e+06	1.82894e+06	165345	148787	171135	199802	339453	304352		291620	330075	281820	357340	446531	542625	229910	236091	220394	282663	301638	251973	210664	212892	205993	782002	731106	616342	186587	203995	189943	142682
10.22_508.3727m/z	0		48759.5	34781.7	46805.4	29557.8	31750	28955	93019.7	110365	102849	31031.3	37550.9	37616.4	22760.2	20604.1	23778.8	51354.5	52736.2	66662.1	22963.5	26722.7	26049.8	24652	33751.6	32105.4		50262.7	46603.2	42580.8	45967.2	53893.2	48571.8	42176.1	35501.8	42351.4	35671	31762.9	29899.5	40786.3	45224	35744	55971.3	60817.2	53675.3	20314.5	27912.8	25682.6	28191.1
10.22_611.4764m/z	2		234722	241350	207802	232175	181976	178184	57203.2	51048.6	68967.1	226991	204516	253910	170996	149369	138132	52290.8	61270.8	72618.6	157487	141003	155926	151167	204577	119381		198732	191128	162079	148349	175832	167364	198034	248204	262712	182645	218842	199336	281093	184854	259524	154056	212964	144981	163058	141169	134528	145061
10.22_611.5398m/z	0		7.21012e+06	7.14806e+06	7.10518e+06	7.10805e+06	7.66727e+06	6.90411e+06	2.85156e+06	3.37355e+06	3.3174e+06	7.95413e+06	7.74363e+06	8.28263e+06	8.88802e+06	8.48432e+06	7.69836e+06	3.89752e+06	4.35469e+06	5.0217e+06	5.07242e+06	4.63226e+06	5.2185e+06	5.24902e+06	6.22994e+06	4.928e+06		6.20872e+06	6.18614e+06	5.49238e+06	6.94672e+06	6.81047e+06	6.51897e+06	8.34478e+06	8.76035e+06	8.28867e+06	8.20629e+06	8.54752e+06	7.09746e+06	8.26532e+06	8.36816e+06	8.18543e+06	7.21227e+06	7.51295e+06	6.69905e+06	8.09696e+06	7.95185e+06	7.14917e+06	7.28005e+06
10.22_617.5298m/z	0		30019.7	32344.8	32311	12871.4	15177	10580.1	115415	140880	144135	22616.8	17313	21677.1	17570.6	15254.9	19561.7	83547.9	153105	127270	10303.9	11639.5	14030.7	16346	27400.6	26256.1		45875.5	29153.1	18409.2	24710.9	26760.9	36999.9	19725.3	22445.5	25209.1	36230.7	31595.7	21614.1	23098.6	20809.1	25439.6	49665.4	41525.8	30530	10657.7	22123.9	24908	18470.8
10.22_635.5399m/z	0		1.36077e+06	1.31706e+06	1.39508e+06	1.0798e+06	1.10321e+06	982507	1.14816e+07	1.31578e+07	1.27499e+07	1.76855e+06	1.59127e+06	1.72667e+06	1.48381e+06	1.32085e+06	1.21013e+06	8.04926e+06	9.9654e+06	1.04909e+07	1.03612e+06	931242	1.07199e+06	1.13641e+06	1.86897e+06	1.60183e+06		1.96833e+06	1.89309e+06	1.66678e+06	2.20999e+06	2.77062e+06	3.21057e+06	1.51972e+06	1.54759e+06	1.41783e+06	1.7983e+06	1.89971e+06	1.54077e+06	1.39104e+06	1.38855e+06	1.38649e+06	4.47217e+06	4.2326e+06	3.70773e+06	1.74072e+06	1.91579e+06	1.74872e+06	1.41076e+06
10.22_635.6225m/z	0		45934.7	44112	41686.4	43477.7	49335.9	37020.8	434408	497916	511692	72327.7	55934.5	64806.4	42986.9	43141.2	31141.3	232847	253011	276062	35857	37878.5	38810.7	41954.7	68184.5	66341.6		70132.7	63814.8	47249.2	75131.5	102956	111459	56986.8	52750.8	50904.9	67449.8	68282.5	64378.4	57708.6	58613.8	47967.4	171073	152546	155715	44410.1	41606.5	50512.3	32412.1
10.22_713.4648n	0		2.6721e+06	2.10785e+06	3.1364e+06	2.56282e+06	3.06905e+06	2.84081e+06	1.37024e+06	1.59096e+06	1.64155e+06	3.47704e+06	3.3245e+06	3.85721e+06	1.6454e+06	2.04253e+06	1.61671e+06	1.01955e+06	1.15912e+06	1.49788e+06	1.79207e+06	1.39033e+06	2.16225e+06	1.63476e+06	1.90871e+06	1.76744e+06		2.58977e+06	2.87312e+06	2.53941e+06	2.88079e+06	3.2272e+06	2.67717e+06	3.38704e+06	3.48996e+06	3.54638e+06	3.55711e+06	3.57063e+06	3.02791e+06	3.22631e+06	3.02123e+06	3.65489e+06	3.14007e+06	3.12342e+06	3.05776e+06	2.21217e+06	2.07961e+06	2.15586e+06	1.48597e+06
10.22_716.5128n	0		931536	811129	942731	753017	644007	680327	746903	902438	895856	871904	718083	713406	865779	875027	996456	762244	1.06171e+06	1.01776e+06	528582	474921	544423	446601	608706	413327		771253	794309	626940	659245	693785	637697	787398	805353	674143	653509	665846	571877	776476	906716	715244	703015	710392	596376	769905	961306	912760	1.00157e+06
10.22_751.5405n	0		9.5691e+07	8.23823e+07	9.09115e+07	9.78617e+07	9.59673e+07	9.01746e+07	3.6231e+07	4.20985e+07	4.35781e+07	1.07865e+08	1.0559e+08	1.10984e+08	9.59604e+07	8.92689e+07	7.9366e+07	4.77651e+07	5.52177e+07	6.36213e+07	5.536e+07	4.54529e+07	5.38561e+07	5.65444e+07	6.27821e+07	5.34167e+07		7.98586e+07	8.01957e+07	7.41797e+07	9.14042e+07	9.15829e+07	9.07679e+07	1.11787e+08	1.165e+08	1.11141e+08	1.06507e+08	1.12154e+08	9.01195e+07	1.11993e+08	1.10851e+08	1.10296e+08	9.22214e+07	9.53415e+07	8.67858e+07	9.05853e+07	8.61282e+07	8.08685e+07	7.69653e+07
10.22_752.6504m/z	0		4.18702e+06	3.49213e+06	4.08721e+06	4.23191e+06	3.81611e+06	3.56595e+06	1.51052e+06	1.72071e+06	1.80141e+06	4.67883e+06	4.06426e+06	4.56172e+06	3.62417e+06	3.3272e+06	3.15977e+06	1.61569e+06	1.89093e+06	2.05421e+06	2.16726e+06	1.86294e+06	2.26783e+06	2.23858e+06	2.67191e+06	1.93347e+06		3.15687e+06	3.40507e+06	2.95295e+06	3.99156e+06	3.69471e+06	3.92644e+06	4.44203e+06	4.86073e+06	4.46169e+06	3.9762e+06	4.20052e+06	3.38754e+06	4.73499e+06	4.76227e+06	4.58384e+06	3.58335e+06	3.64849e+06	3.36447e+06	3.12742e+06	3.02007e+06	3.1359e+06	3.04045e+06
10.22_752.7723m/z	0		602449	492308	648353	767466	679638	757955	216437	225390	231787	960922	827946	985875	584158	514387	575668	282840	337002	388471	362779	303769	361345	410044	389994	400732		547399	538034	510281	658720	684866	697768	865506	742588	959183	737337	793235	664349	915259	831852	821413	632059	670924	575551	432534	487571	571633	373189
10.22_757.5389n	0		940753	1.0572e+06	823092	1.10348e+06	1.06768e+06	1.1323e+06	1.25075e+06	1.69997e+06	1.51275e+06	1.05597e+06	882212	1.08713e+06	931069	867476	1.1759e+06	1.27046e+06	1.75076e+06	1.55125e+06	981799	1.05268e+06	1.00356e+06	980954	1.11562e+06	1.01192e+06		697983	833981	919846	1.02462e+06	1.04233e+06	922050	947816	959169	938787	997657	1.00206e+06	882895	987603	917676	961571	991028	987893	944653	1.08748e+06	876108	878125	872413
10.22_770.5269m/z	0		2.15349e+06	1.8096e+06	2.05017e+06	2.30665e+06	1.61648e+06	1.87071e+06	237652	321113	406050	1.85757e+06	1.96513e+06	1.79122e+06	610858	834925	799387	488592	597740	521379	489216	691006	889275	651934	472515	515100		2.03212e+06	1.87103e+06	1.5857e+06	1.25548e+06	1.22071e+06	1.23801e+06	1.64293e+06	1.56908e+06	1.28957e+06	1.57975e+06	1.49482e+06	1.18613e+06	1.97713e+06	2.09713e+06	1.87445e+06	980200	965313	774328	1.04749e+06	1.02348e+06	1.08829e+06	1.0692e+06
10.22_776.6350m/z	0		1.65755e+06	2.94899e+06	1.619e+06	1.79957e+06	1.67212e+06	1.72926e+06	5.17398e+06	6.12254e+06	5.62388e+06	2.13255e+06	1.99853e+06	2.14836e+06	1.23582e+06	1.47923e+06	1.92134e+06	3.96115e+06	5.2791e+06	4.15185e+06	698869	667882	1.04007e+06	1.13431e+06	1.56424e+06	1.28131e+06		2.218e+06	1.75676e+06	1.6145e+06	2.28545e+06	2.40891e+06	2.98588e+06	1.89894e+06	2.3878e+06	2.36838e+06	2.26499e+06	2.27591e+06	1.70697e+06	1.72356e+06	2.00501e+06	2.20978e+06	3.13169e+06	3.17361e+06	2.82416e+06	1.18635e+06	1.0181e+06	1.15829e+06	2.42243e+06
10.22_814.5149m/z	1		145431	119956	136076	117741	84547.9	78752	737500	720239	621558	141505	135238	142839	148399	115441	135699	623695	646372	597551	107128	104925	115113	109953	157164	146073		169678	163175	158143	174555	185446	274051	112326	150083	147769	162352	197862	147376	119826	126017	124894	316576	294967	289283	126095	156905	174212	91637.3
10.28_294.3713m/z	0		10397.2	8801.55	11440.3	5360.72	8029.08	7992.23	68514.1	83094.8	76505.9	10423.8	10340.6	9924.98	10446.2	8812.1	11312.2	42631.4	69844	55077.9	3604.35	3112.84	4149.76	3818.36	10173.2	7850.24		14192.1	13363.5	8351	15498.9	20172.8	22509.7	12232.9	8652.45	8703.9	13056.5	12129.6	9545.18	8622.86	10608.1	12913.4	30592.5	27183.4	24288.9	8045.98	11095.1	9104.82	10118.8
10.28_389.3051m/z	0		9.73658e+06	9.20126e+06	9.66507e+06	6.32274e+06	5.65141e+06	5.62155e+06	2.22993e+06	2.81725e+06	2.75333e+06	7.74517e+06	7.39758e+06	8.24139e+06	9.05765e+06	8.74309e+06	1.05658e+07	3.11406e+06	4.46062e+06	4.20831e+06	3.35482e+06	3.03849e+06	3.30368e+06	3.93238e+06	4.68648e+06	3.54549e+06		7.90992e+06	6.99227e+06	5.81046e+06	5.98553e+06	5.76444e+06	5.40424e+06	7.85891e+06	8.8324e+06	7.90206e+06	7.19601e+06	7.81114e+06	6.22637e+06	8.3582e+06	9.30956e+06	9.49997e+06	6.47043e+06	6.7472e+06	5.31389e+06	8.40256e+06	1.10593e+07	8.49969e+06	1.14246e+07
10.28_392.3545m/z	0		57804	47285.8	52738.8	41956.2	30328	31207	320803	392348	362309	62943.8	51746.1	59055.6	46348.7	45312.8	49887.7	203946	342221	275407	18768.9	20427.1	22350.1	26830.3	44178.1	41962.1		65851.1	56631.7	46276.1	61625.3	70267.2	81002.3	51510.7	53773.3	51706.5	57642.1	63108	51176.3	45633	56159.8	52038.5	128904	120305	97543	44098	60775.9	53194.3	53646.4
10.28_776.7770m/z	0		207859	186230	234909	124138	124129	119729	849173	1.18772e+06	1.15977e+06	272366	166395	185370	204143	170468	187323	799485	731943	756480	113936	129178	121959	104823	158571	139308		252262	206748	234080	221747	371646	455259	178896	164075	179000	183824	176503	148985	173855	186897	190227	460304	400828	412482	186411	210963	193380	165210
10.28_797.5336n	0		1.02821e+06	918952	984634	1.33559e+06	1.22876e+06	1.10952e+06	8.70514e+06	9.77401e+06	9.783e+06	1.37495e+06	1.60798e+06	1.65146e+06	1.20105e+06	1.05197e+06	862422	6.58445e+06	7.81831e+06	8.14932e+06	1.00003e+06	957817	1.01098e+06	1.20869e+06	1.54773e+06	1.69964e+06		1.66078e+06	1.68403e+06	1.66224e+06	2.24682e+06	2.77511e+06	3.61876e+06	1.42791e+06	1.50967e+06	1.33854e+06	1.82525e+06	2.01585e+06	1.64298e+06	1.35087e+06	1.3049e+06	1.23799e+06	4.48896e+06	4.11552e+06	3.96264e+06	1.08017e+06	982045	1.12614e+06	741282
10.28_800.6165m/z	12		1.07936e+07	9.54142e+06	1.10014e+07	6.51988e+06	5.90238e+06	5.82365e+06	1.90592e+06	2.23803e+06	2.73936e+06	6.11657e+06	7.04204e+06	6.70555e+06	3.42641e+06	3.32589e+06	3.54651e+06	1.7842e+06	2.5997e+06	2.30064e+06	2.7408e+06	2.16116e+06	2.51004e+06	4.84983e+06	4.2431e+06	4.36377e+06		6.97945e+06	6.55279e+06	5.91113e+06	4.82311e+06	4.65582e+06	4.45738e+06	1.00983e+07	1.08998e+07	9.96045e+06	7.77997e+06	8.52014e+06	6.26771e+06	8.54084e+06	8.33911e+06	9.16706e+06	5.98026e+06	5.48497e+06	4.16626e+06	4.42361e+06	4.76514e+06	5.10514e+06	5.37543e+06
10.35_184.0741m/z	0		3.05387e+06	2.77497e+06	3.04331e+06	1.93848e+06	1.67957e+06	1.63245e+06	745914	906438	917230	1.91434e+06	1.85187e+06	1.97912e+06	1.2479e+06	1.34219e+06	1.76741e+06	671152	900430	777494	699830	639665	743843	718938	931611	764637		2.33457e+06	1.99139e+06	1.75887e+06	1.75361e+06	1.51176e+06	1.55064e+06	1.96748e+06	2.44573e+06	2.01554e+06	1.56392e+06	1.59783e+06	1.22105e+06	2.46583e+06	2.85586e+06	2.78928e+06	1.36471e+06	1.36752e+06	1.04294e+06	1.30552e+06	1.74129e+06	1.51142e+06	2.04475e+06
10.35_512.3143m/z	0		3.77181e+06	3.73022e+06	3.826e+06	3.15297e+06	2.74483e+06	2.8378e+06	1.00665e+06	1.25465e+06	1.22445e+06	3.61476e+06	3.53926e+06	3.88995e+06	3.561e+06	3.26063e+06	3.07855e+06	1.19587e+06	1.42211e+06	1.52778e+06	2.05488e+06	1.80966e+06	1.91241e+06	2.2863e+06	2.50556e+06	1.94506e+06		3.1197e+06	3.35904e+06	2.94033e+06	3.00602e+06	2.89573e+06	2.64059e+06	3.57661e+06	3.87194e+06	3.69936e+06	3.53642e+06	3.80302e+06	3.12351e+06	3.92188e+06	3.77326e+06	3.91579e+06	2.99785e+06	3.18056e+06	2.54086e+06	3.50046e+06	3.55733e+06	3.14032e+06	3.26388e+06
10.35_530.3248m/z	0		214340	197714	221391	219955	190738	197086	79595.3	89000.7	83486.2	248111	261501	276202	147247	126441	90632.6	59336.9	48769.3	65299.3	150606	165971	179271	185829	229262	162211		214660	263378	225513	213006	227470	189666	256930	229656	271962	238414	258037	227708	264452	247845	243263	216789	228233	220120	136816	106059	109249	123527
10.35_568.5665m/z	0		3540.64	0	0	5487.75	9681.42	12640.2	9022.55	13595.8	2890	15750.9	22451.2	22590.6	5645.1	6981.1	0	5739.06	0	545.141	25468.9	50342.5	58528.5	45674.1	76468.2	51902.3		489.021	1970.98	15786.3	37673.6	50931.6	52263.9	23463.6	9437.54	17988.3	13572.3	18705.8	24758.5	25530.8	15902.2	5115.81	19272.4	23217.2	21861.4	491.454	0	2618.94	1614.68
10.35_623.6153n	0		294807	298241	315511	188162	89955.6	145547	387535	141069	368241	525051	565515	603606	306810	292730	178003	137269	111218	117306	284043	518511	728613	456388	727722	431644		535009	670572	676362	386080	352903	448830	846575	219265	828093	417682	422030	464871	771804	567319	613314	777927	834131	906856	344252	154362	230190	243750
10.35_628.6024m/z	0		182668	166052	187383	79148.3	38796.1	66982.1	135407	72535	150250	219308	229938	245998	174262	186520	156392	62746.2	71693.5	67062	102763	183389	252708	158187	264213	156072		294857	309548	275190	147961	137459	174419	368128	115499	345103	167186	180125	173402	312047	283177	323672	314284	328841	316859	201312	134891	168274	264880
10.35_628.6894n	0		35629.4	31758.9	30046.2	17859.4	7962.11	9714.92	24242.4	11857.4	30302.7	45187.1	59943.3	71033.9	24840.4	25942.3	17054.2	14310.6	14280.3	14606.8	15831.9	23968	42845.7	33711.9	41851.1	29508.7		39845.9	42797.3	43530.3	37388	29786.5	34516.8	84442.8	27930.6	76493.3	47901.8	45859.8	47297.2	56744.2	45515.8	55573.8	73359.6	74053.7	66117.2	24165.5	20016.9	18556.4	25048.1
10.35_807.6575n	0		3.26293e+06	3.11114e+06	3.22654e+06	1.44103e+06	759364	1.14329e+06	2.18979e+06	841386	2.3231e+06	4.57818e+06	4.69981e+06	5.23177e+06	2.08407e+06	2.30048e+06	1.4719e+06	926167	872972	920493	1.61422e+06	2.35869e+06	3.72365e+06	2.82465e+06	3.87727e+06	2.80859e+06		4.31518e+06	4.55177e+06	4.46698e+06	3.27799e+06	2.59521e+06	3.6386e+06	6.50145e+06	1.62627e+06	5.78668e+06	3.97062e+06	3.79109e+06	3.80675e+06	5.5511e+06	4.5195e+06	5.46537e+06	6.19578e+06	6.21224e+06	6.6352e+06	2.39326e+06	1.8172e+06	2.0167e+06	2.27351e+06
10.35_808.7698m/z	0		124305	187642	131240	90603.6	44478.2	68875.9	114247	62947.1	92758.3	234481	182526	310437	194728	165539	130528	73409.6	105261	33040	96151.3	135129	175960	98769.5	217853	90153.2		261992	275723	194979	273426	118546	202441	368861	135479	325907	205247	204018	195343	419109	241014	314845	221945	235878	270438	184255	135747	171296	176600
10.35_838.7410m/z	0		249666	224286	321474	92964.6	130496	125884	98651.4	88020.6	123028	238600	184069	164045	193572	179288	120112	126144	226495	158131	58946.1	75320	63512.8	68446.5	89567.6	44925.5		203490	172518	147403	144645	170076	166846	230545	207705	208353	194296	155063	96806.8	163347	212576	212110	137286	142289	129222	109693	114111	135348	190987
10.35_848.6555m/z	0		379004	303202	437276	184762	223029	259830	380757	277916	405887	440862	497823	507409	245273	219750	171125	149306	127442	180739	225161	283781	409430	308030	443026	334330		512062	578998	656737	324325	345917	466307	682318	259399	512851	345062	349501	378946	666114	560268	482014	563936	586360	644863	215501	101576	158160	260599
10.44_292.3002m/z	0		2.03564e+06	1.86998e+06	2.15446e+06	918272	689311	770227	281219	369154	378889	1.28019e+06	1.22701e+06	1.3885e+06	1.03635e+06	1.03305e+06	1.39193e+06	193748	309346	252909	467970	403469	415681	559272	676788	463741		1.67479e+06	1.42129e+06	1.16241e+06	937338	974131	860577	1.19446e+06	1.39854e+06	1.20537e+06	1.10184e+06	1.21319e+06	989262	1.39529e+06	1.6998e+06	1.68558e+06	970207	1.02524e+06	708717	1.21892e+06	1.81476e+06	1.37941e+06	1.82696e+06
10.44_292.3563m/z	0		74785.8	61527.4	79441.1	36209.5	34622.2	31191.9	14302.7	19417.6	15462.5	52875.2	46125.4	52209.3	33548	30915.9	42657.5	11887.7	15741.5	13448.4	17298.3	16927.3	16430.4	20170.1	24515.8	17741.4		64041.4	52152.1	42720.8	37100.1	37950.2	35249.2	56048.6	51565	46988.6	44897.8	44608.3	44450.1	54785.9	74509.5	65476.7	39610.6	47821.7	35643.9	38124.9	51197.8	41787.4	53146.2
10.44_390.3212m/z	0		526606	596702	587538	294858	198292	173138	103148	125679	114640	384261	337762	399511	304899	219890	398028	70120.8	120411	98467.1	156627	145721	203619	214879	168978	172819		442087	373351	306230	338185	253566	260651	331186	519553	469705	422864	630317	296767	397200	454754	591485	302017	325203	243636	354702	427230	384505	477826
10.44_512.3888m/z	0		147303	152266	148617	132421	125878	142019	82904.1	88272	76719.5	158857	155167	161458	113557	100924	91698.5	58024.3	61891.4	69680.8	101295	95591.6	95831.3	110728	117179	99743.6		134123	132409	121293	130340	132771	127234	146159	149855	165617	160197	154674	139510	187757	182632	151286	132826	149120	145485	96193.1	90636.6	93037.6	87082
10.44_637.4891m/z	6		503205	482235	514614	383718	260578	276615	119134	190164	239215	429633	413238	459632	260000	231765	235474	136137	174324	152195	243186	223189	221266	272501	274696	220086		441789	464638	417896	327064	351515	363163	390191	452373	398220	400945	451557	381482	440113	532285	511069	393658	352723	261454	336806	340100	315515	297075
10.44_637.5549m/z	0		1.41235e+07	1.38673e+07	1.43015e+07	1.01341e+07	8.00428e+06	8.8069e+06	6.04954e+06	7.60499e+06	7.80158e+06	1.26374e+07	1.24862e+07	1.35981e+07	1.21665e+07	1.13332e+07	1.11652e+07	6.97703e+06	9.87262e+06	9.38257e+06	6.59044e+06	5.70436e+06	5.90184e+06	7.21063e+06	7.63452e+06	5.94351e+06		1.32209e+07	1.29565e+07	1.13972e+07	1.04343e+07	1.07001e+07	9.62943e+06	1.19818e+07	1.30093e+07	1.26014e+07	1.2039e+07	1.31512e+07	1.09991e+07	1.36364e+07	1.4139e+07	1.41485e+07	1.20189e+07	1.25003e+07	1.001e+07	1.33139e+07	1.42239e+07	1.23565e+07	1.28246e+07
10.44_637.6341m/z	0		602169	575982	595814	438607	335409	380262	271386	321199	325507	507239	528720	566767	374503	357919	345545	215500	298653	293274	270407	250025	261638	320953	324568	247352		549248	537319	456592	430081	473082	407272	499024	524579	535309	500781	552301	478777	586625	592290	576237	498774	484908	434971	411488	412398	369942	376467
10.44_639.6516m/z	0		72734.4	50613.1	75568.1	40642.6	44588.6	49429.1	29379.8	38036.4	32986.8	66482.3	65020.6	68228.5	44489.6	49473.3	40907.2	30704.1	41678.4	40408.7	30236.2	27270.3	25741.7	30231.2	31084.2	23495.7		61285	56194.5	49563.5	48987.8	59618.3	44991.1	64655.3	48888.3	54202.9	50123.4	53123.4	47606.3	67582	76319.8	73486.2	55536	56268	58502.5	46338.6	50718.7	40909.2	48324.8
10.44_725.4885m/z	6		58191	62013	65026.5	72606.1	83462.5	87291.9	69278.2	67538.9	56859.3	59363.5	70702.7	61450.6	51792.7	78149	41548.5	59971.3	45312.9	67820.2	78743.5	113900	115639	68610.4	80031.9	79484.6		63145.8	62663.8	73484.4	69226.9	71864.4	74544.2	69817.4	56178.9	39726.9	61668.2	53293.2	58193.5	69158.5	48931	62732.7	52668.8	59918.5	71630.3	68082.4	55093.2	50463.3	34882.1
10.44_745.5975n	3		2.2909e+08	2.119e+08	2.14168e+08	1.47822e+08	1.37554e+08	1.24457e+08	6.02533e+07	7.16904e+07	8.21889e+07	1.56452e+08	1.40972e+08	1.43389e+08	1.6306e+08	1.71697e+08	1.74373e+08	8.11993e+07	1.00425e+08	1.02457e+08	9.41182e+07	8.19527e+07	1.00957e+08	6.4965e+07	7.53309e+07	6.91754e+07		1.94522e+08	1.70623e+08	1.56608e+08	1.46419e+08	1.34632e+08	1.39138e+08	1.61672e+08	1.98841e+08	1.59766e+08	1.38737e+08	1.3473e+08	1.13945e+08	2.18222e+08	2.35966e+08	2.3055e+08	1.28655e+08	1.28695e+08	9.56954e+07	1.93358e+08	2.01574e+08	1.94276e+08	1.92208e+08
10.44_746.5202m/z	0		5.00204e+06	4.04433e+06	5.40836e+06	3.66196e+06	4.04456e+06	4.00553e+06	2.15364e+06	2.61581e+06	2.79257e+06	4.35495e+06	3.8627e+06	4.37588e+06	2.21333e+06	2.1415e+06	2.43189e+06	1.45204e+06	1.71285e+06	1.90394e+06	2.2071e+06	1.94893e+06	2.20391e+06	1.74852e+06	2.06595e+06	1.92087e+06		3.62709e+06	4.41042e+06	3.75005e+06	3.78965e+06	4.29811e+06	3.88735e+06	4.15127e+06	5.33717e+06	4.50213e+06	3.99658e+06	3.91702e+06	3.54859e+06	5.55804e+06	6.00866e+06	5.12284e+06	3.97933e+06	3.83828e+06	3.25897e+06	2.2683e+06	2.78502e+06	2.5683e+06	2.38297e+06
10.44_746.6963m/z	0		9.4977e+06	9.33438e+06	8.98546e+06	6.23797e+06	5.4134e+06	5.06166e+06	2.52941e+06	2.87095e+06	3.23818e+06	6.42585e+06	5.87464e+06	5.91517e+06	5.72806e+06	6.09341e+06	6.6936e+06	2.40992e+06	3.32085e+06	2.94452e+06	3.67511e+06	3.09028e+06	4.09446e+06	2.30609e+06	2.98174e+06	2.37005e+06		8.01247e+06	6.78715e+06	6.1889e+06	6.2287e+06	5.60251e+06	5.77815e+06	6.63851e+06	8.41132e+06	6.58839e+06	5.50707e+06	5.47729e+06	4.40201e+06	9.72419e+06	1.05988e+07	1.01184e+07	4.79493e+06	4.79279e+06	3.77632e+06	6.94762e+06	6.94085e+06	7.24005e+06	7.06506e+06
10.44_746.8160m/z	0		1.99568e+06	1.98025e+06	1.76398e+06	1.43469e+06	1.23985e+06	1.15073e+06	416555	516978	673736	1.54447e+06	1.54004e+06	1.34732e+06	1.29543e+06	1.27757e+06	1.27077e+06	667665	833110	783217	815920	662669	1.0831e+06	592146	699978	559133		1.73252e+06	1.48394e+06	1.46072e+06	1.43582e+06	1.25791e+06	1.34746e+06	1.42556e+06	2.04429e+06	1.56093e+06	1.32657e+06	1.26116e+06	1.03188e+06	2.01326e+06	1.98488e+06	2.09841e+06	1.15742e+06	1.11112e+06	685951	1.30526e+06	1.27991e+06	1.25195e+06	1.44441e+06
10.44_767.5070n	0		672354	826035	828227	862615	997172	841850	763583	736076	643330	748404	666584	655954	566666	487813	559526	862538	681608	953819	946764	1.10008e+06	950533	759556	659184	937243		755569	738572	811315	846599	773631	798272	700978	994898	791170	782819	693648	552851	870572	950946	865590	564926	618884	668993	634976	529312	603620	519486
10.44_768.6849m/z	0		308464	244088	319273	377021	321987	380471	260829	244768	220112	277763	308368	235996	193201	181861	193478	242767	193931	268243	241393	290164	311678	240494	168575	280676		255788	300303	305960	479369	319943	310864	270722	429007	322263	316531	321467	229144	419063	284251	417778	257219	248927	246657	215371	211557	278737	158132
10.44_778.7896m/z	0		1.00625e+06	1.10157e+06	1.00237e+06	747149	611166	659812	362265	499437	524589	984730	1.00035e+06	1.04463e+06	870216	734985	759834	305758	467129	430959	580395	365776	488599	512618	449231	448758		1.13043e+06	1.01655e+06	858541	986867	823769	639516	951477	946416	948920	1.01629e+06	1.22743e+06	983873	1.18273e+06	1.12965e+06	1.10205e+06	1.0016e+06	1.00618e+06	834511	749119	854316	835480	817841
10.51_486.2984m/z	0		51343.7	43277.2	35748.8	26493.4	31657.6	26290.4	15308.3	18944.6	17861.7	46153.7	44556.4	50763.5	10626.7	5223.56	7084.33	12084.2	16479.5	24261.4	32613.5	27232	32343.3	33166.4	54499.8	43466.6		35096.7	42544.5	36490.4	61128.3	63430.8	48184	33729.6	40328.3	44574.2	64071.5	64782.1	45635.2	30865.2	28262.7	35658.2	58902.5	66437.2	49934.5	28520.2	22709.7	24471.8	10477.7
10.51_667.5654m/z	0		109967	104731	104064	39107	19074.9	31976.1	17168.9	18395.2	19312.4	51115.3	46085.4	54817.7	23663	26501.1	32246.3	10918.6	21953.9	19644.8	28201.3	32467.2	25561.3	39812.4	32758.6	29246.8		61383.3	59022.1	47301	29697.7	34930.6	31198.2	75270.2	76213.9	71490.4	35763.4	44110.3	43998.4	63388.7	50653.5	55542.6	36826.1	27685	23923.2	25930	37878.7	22061.5	43599.3
10.51_732.5512m/z	18		2822.12	9105.15	14796	11447.1	12680.8	4734.43	10771.3	13208	13632.8	7389.81	4034.02	5292.91	4414.04	7198.93	5699.49	14883.6	13608.5	18242.3	11741.7	5768.44	12163.7	16536.2	15661.3	11318.5		8857.5	4543.45	9826.13	5961.25	4175.58	10592.9	12745.7	6753.12	11879.7	12860.6	3880.99	9934.33	10324.3	7157.55	5371.78	7996.14	6793.74	8575.21	6614.96	11230.7	9147.42	4098.77
10.51_777.5662n	0		1.32351e+08	1.27422e+08	1.31084e+08	9.43812e+07	8.8884e+07	9.50002e+07	6.96529e+07	8.2562e+07	8.95228e+07	1.1955e+08	1.18826e+08	1.2299e+08	1.04173e+08	9.88531e+07	9.56396e+07	5.65969e+07	7.51419e+07	8.89987e+07	6.07032e+07	4.79746e+07	5.32349e+07	6.46864e+07	6.26074e+07	6.65387e+07		1.22814e+08	1.15681e+08	1.05544e+08	9.89687e+07	1.18087e+08	9.68836e+07	1.1542e+08	1.17386e+08	1.19858e+08	1.3386e+08	1.37969e+08	1.17808e+08	1.26677e+08	1.28148e+08	1.27889e+08	1.48391e+08	1.52596e+08	1.2953e+08	1.25614e+08	1.32987e+08	1.22116e+08	1.16869e+08
10.51_778.6673m/z	0		5.78626e+06	5.81832e+06	5.62535e+06	4.02445e+06	3.38498e+06	3.82086e+06	2.97794e+06	3.52363e+06	3.8315e+06	5.17723e+06	4.83812e+06	5.26112e+06	3.89131e+06	3.46083e+06	3.77643e+06	2.11489e+06	2.90664e+06	2.91226e+06	2.40385e+06	2.21647e+06	2.29537e+06	2.49645e+06	2.59485e+06	2.46871e+06		4.7656e+06	4.79459e+06	4.58476e+06	4.59188e+06	4.64377e+06	4.11639e+06	4.92746e+06	5.20906e+06	5.0738e+06	5.38773e+06	5.84235e+06	4.65818e+06	5.2424e+06	5.62636e+06	5.82663e+06	5.58445e+06	5.75028e+06	5.01865e+06	4.22897e+06	4.57255e+06	4.57923e+06	4.46181e+06
10.51_784.6488m/z	0		225161	175047	171541	112768	87651.1	139613	72761.3	73136.1	54769.1	142315	114427	123669	88838	77041.5	79527.2	80186.9	50301.5	75351.3	75317.7	91860.7	84492.5	95521.4	53901.2	63211.7		112188	151728	145717	125091	103427	130337	125499	116084	128449	69669.6	82440.6	69552.2	93593.9	144391	126842	64331.9	74535.2	81348.8	96114.1	110186	93428.7	88702.7
10.51_836.5767m/z	0		113758	168064	83726.7	157446	204330	171986	326578	340243	218801	70389.1	107957	96281.2	48301.4	42850.8	74210.3	342488	317362	275509	174754	234630	200823	156187	123939	211666		91307.4	78724	95152.7	259624	152365	149384	55213.8	163518	160020	143865	168012	108609	109771	62307.5	150218	142754	145491	178573	144361	88582.1	66935	49210.8
10.57_772.5396m/z	0		1.49478e+06	1.40799e+06	1.46063e+06	1.01325e+06	687288	575488	150504	137614	224102	1.11696e+06	1.08721e+06	1.10583e+06	744209	698538	739982	338255	462404	392298	551643	452422	400959	402628	388690	356565		1.23274e+06	1.08723e+06	1.03672e+06	796081	640432	664491	991795	1.21985e+06	1.32472e+06	827592	796471	565432	1.49902e+06	1.69037e+06	1.83114e+06	623793	672757	358465	793626	671648	732432	636406
10.57_795.7188m/z	0		38726.1	39874.7	36263	61481.4	55296	37626	28310.9	39894.8	30740.9	60719.5	62858.7	48122.2	54246	59748.2	48340.4	83794.3	131179	105352	25737.8	36672.3	29072.1	24872.7	26202	22783.1		47800.3	41760.5	45275.5	45836.5	44468.2	43488.4	47234.3	27555.2	41070.9	43175.1	31557.3	41625.9	74067	75585.5	45626.7	48612.2	37436.1	34882.8	34081.6	48145.5	41385.1	42720.1
10.57_822.5384m/z	18		787030	817565	808533	929444	890689	994626	1.20921e+06	1.26933e+06	1.1536e+06	913012	830964	773314	518202	492747	440683	653376	637058	832416	757523	784233	696586	902735	793357	1.05983e+06		703174	904484	935744	889593	1.08538e+06	963663	813519	911686	803454	1.0024e+06	970652	942925	982333	892302	671693	1.03351e+06	1.02032e+06	1.28855e+06	575554	510899	591493	420945
10.57_854.4860m/z	0		6255.15	8399.36	2701.27	13690.7	13925.1	12249.4	41977.3	27433.9	28821	7286.1	10967.2	11258.1	1272.67	5195.66	2912.88	29109.4	27717.2	31300.2	15423.4	20144.4	19659	31469.8	19546	30480.9		6871.02	9329.17	13471.2	14090.5	19848.4	17735.6	5402.64	9110.34	14435.2	14380.8	11757.9	20218.6	9437.64	8382.4	4324.49	11236.4	13454.2	24700	1205.35	1340.09	129.145	7.47958
10.64_656.5039n	0		149958	151429	167255	69005.5	65079	77817.6	49265.3	70097.1	63847.9	69781.5	79846.6	121769	94355.3	89513.1	67237.8	63774.6	72284.7	78109.9	46829.9	77307.2	74867.3	52797.1	90388.8	63330.4		102216	110568	69389	68114.3	90520.6	98185.2	72100.7	59406.3	121809	80848.5	74695.4	88517.4	115554	75283.3	73124	103580	101078	94258.3	91039.6	68018.6	89310.2	102100
10.64_793.5206n	0		460136	465154	401286	637699	550015	513844	318031	337522	314724	420855	382921	357518	422013	407014	334423	509030	560783	511448	586853	537730	508003	480593	387357	507401		387982	449375	463771	374270	410878	365730	402130	406368	410527	327252	339041	298808	482456	503116	446433	313589	295793	336921	441044	281824	315057	283211
10.64_797.6189m/z	17		1.20234e+06	983018	1.16926e+06	760021	771075	609368	272229	279435	337050	817069	769905	784565	831306	901985	801636	1.5283e+06	2.40281e+06	1.84335e+06	375704	299469	367069	380918	414761	340931		941151	825942	714667	702973	689446	843703	1.01205e+06	1.0424e+06	899039	623327	603913	444483	827159	1.05177e+06	943780	527552	560401	457427	552455	515156	550273	859776
10.64_818.6047m/z	0		256769	218719	213661	283586	316060	251765	209194	198691	198828	211968	184667	178607	162641	161948	150165	649299	666306	627828	145558	138769	124204	148908	173945	151612		153624	159924	142086	197570	221393	233947	217415	197601	164900	196156	185383	150104	204120	233409	198977	209269	168677	198458	140388	112170	114364	122997
10.64_863.6387n	2		3.92096e+06	3.56316e+06	3.57295e+06	784806	764383	750024	465398	562019	602479	2.05337e+06	1.91589e+06	2.00309e+06	890048	912270	1.08123e+06	673580	889995	723846	499673	383284	444984	586795	474868	433988		2.52236e+06	2.28184e+06	1.94956e+06	1.05068e+06	1.09945e+06	1.03162e+06	2.22934e+06	2.29839e+06	2.20026e+06	988421	997860	778964	2.77028e+06	3.43513e+06	3.4708e+06	914021	904017	774292	517904	651171	614234	1.76437e+06
10.64_886.5476m/z	4		44615	50008.9	42554	29342.6	27931.9	19534.3	21523.2	12685.6	17814.2	39819.4	36093.8	41465.4	18651.1	15462.8	17179.7	24586	24273.4	25317.2	18613.9	22878.1	26887.3	22150.6	27783.4	34606.7		29204	29742.1	28988.8	39384.2	38420.6	41529.7	37175.1	21797.8	36941.2	38462.8	41721.6	41484.2	32174.7	29212.8	32775.9	48115.5	45486.4	48815.8	19422.9	14280.9	21028.1	12810.7
10.71_313.3317m/z	0		37432.4	35205.8	34956.5	42599.6	40011.7	46641.2	41538.8	40227.5	44377.5	51092.8	42685.5	44856.4	30530.6	26430.1	24800.6	23341.9	22665.7	25396.4	27015.9	35473	32962.3	29311.3	42808.4	38069.5		39075.2	45649.2	62346.3	59474.8	54402.5	55274.8	38492.8	63383.3	53431	53846.8	55619.6	44657.7	41643	39430.8	41500.8	59019.4	57774.5	68034.5	24460.6	24562.3	27979.2	27429.5
10.71_613.5553m/z	0		2.37292e+06	2.11528e+06	2.50025e+06	1.52305e+06	1.91471e+06	1.42214e+06	693332	857914	988987	2.38751e+06	2.24237e+06	2.71185e+06	3.82218e+06	3.60491e+06	4.27669e+06	2.45566e+06	3.72353e+06	3.35661e+06	1.29991e+06	1.17403e+06	1.42702e+06	1.18288e+06	1.68913e+06	1.0527e+06		1.86663e+06	1.66256e+06	1.28239e+06	1.61414e+06	1.57578e+06	1.61122e+06	1.72274e+06	1.93228e+06	1.86818e+06	1.87355e+06	1.87973e+06	1.5766e+06	2.49859e+06	2.74858e+06	2.82709e+06	2.12604e+06	2.29246e+06	1.81922e+06	2.58737e+06	3.11825e+06	2.49176e+06	4.31856e+06
10.71_684.6975m/z	0		66379.4	36415.4	49963.8	19205.3	22119.9	20832.3	11656.7	9355.66	15171.1	70190.5	75028.8	104430	28434.2	34795	31988.4	11153	9420.91	15237.7	11230.1	18335.8	23279.2	18566.3	27840.6	15678.7		43580.2	56870.8	30876.1	29307.8	28533.2	34548.1	66121.9	21438.9	60738	31284.7	22232.2	34968	85927.1	77783.8	66205.6	42341.8	48921.7	37406	24113.6	21630.5	22150.2	34985.3
10.71_754.5000m/z	0		227817	221986	222891	163089	169898	127992	72353.3	72022.1	77862.1	246157	223642	186278	191001	176817	274077	154958	234845	210834	140867	102403	159180	85322.2	163316	86273.9		144819	140694	99993.8	158627	106228	142662	132934	199073	137060	127878	177590	109502	185260	246689	225125	167097	256308	98162.5	178552	196066	175861	246541
10.71_754.5734m/z	0		5.1973e+06	6.01373e+06	5.47368e+06	3.57237e+06	4.14899e+06	2.48531e+06	1.36812e+06	1.75276e+06	2.18146e+06	5.22571e+06	4.6675e+06	5.57208e+06	7.5123e+06	5.08381e+06	9.38065e+06	4.64574e+06	7.83307e+06	7.11307e+06	2.8589e+06	2.55869e+06	2.92966e+06	2.49023e+06	2.27892e+06	2.43718e+06		3.89873e+06	3.019e+06	2.58954e+06	4.36944e+06	3.02833e+06	3.68171e+06	3.8004e+06	5.42948e+06	4.98736e+06	5.33627e+06	5.46424e+06	3.69835e+06	5.50503e+06	5.96704e+06	7.67053e+06	4.99928e+06	5.82696e+06	4.27704e+06	5.8406e+06	6.84817e+06	6.01676e+06	9.29878e+06
10.71_764.5647m/z	0		444215	399191	471843	403317	380711	354233	707650	376403	321273	603021	555217	661346	289376	298168	275502	458305	264576	460062	370327	382630	363034	388327	567723	379807		280643	362905	456711	417628	731693	485195	543203	444156	487209	372949	364691	335500	525730	437772	324705	360437	279771	404950	399077	452357	499903	487032
10.71_848.5566m/z	22		36941.8	44245.8	31931.5	32813.1	39271.7	29379.1	36231.9	36176.7	27799.8	38989.3	35324.2	29345.1	11568.1	11189.2	20347.1	13335	13143.7	16054	32268.8	29012.3	25730.1	24164.5	15353	31074		37555.6	41485.1	65800.4	30241.7	30447.6	20383.7	31909.1	41043.5	37393.6	37937	30569.1	31036.7	48002.4	44573.2	49573.1	35217.2	29247.8	39396	9709.84	2798.71	15673.6	9896.07
10.71_911.5620n	0		149275	133145	120979	90444.3	78067.5	101444	82866.3	61694.4	71304.4	194029	208560	198603	69153.3	67772.8	50392.4	40087.7	33608.9	41364.1	64305.8	92281.6	105912	89375.6	131859	104614		134848	170890	154269	111552	127481	141205	195278	103117	167737	111214	103466	148157	218912	163139	138154	143659	132551	177976	52735.2	46944.6	46762.3	57562.2
10.80_313.2738m/z	0		649903	607331	690326	618140	690907	608252	425026	462725	454360	789631	772116	850132	574114	546257	522423	280619	292005	307152	602610	618422	694192	567273	842558	668330		965302	860262	881943	954349	972001	969103	951780	1.09953e+06	1.00142e+06	879049	888832	765981	672708	695475	699245	940924	1.04553e+06	938366	619441	610621	555251	648566
10.80_436.2825m/z	0		145892	134990	159298	133888	144979	131292	67757.2	81768	78754.3	143595	152073	158067	100230	90745.3	78012.9	44231.7	52653.3	52988.7	158887	183169	216107	103692	160035	127763		254876	230184	228659	242580	234943	225301	215160	265640	225326	191599	184951	168872	144231	145646	144776	218639	231484	210850	125998	113029	109344	98873.7
10.80_436.3536m/z	0		13598	10421.9	17125.2	13465.3	14544.4	12085.6	11629.2	9610.99	6526.09	15472.2	13136.1	13441.2	8173.53	7821.99	5870.77	6820.78	3898.96	7744.05	13495.9	16709.9	17684.9	12355.9	14039.1	13209.7		18148.3	16765.1	15950.6	17777.7	18715.6	17405.1	20095.2	22451.6	18160.1	18503.7	20766.5	15735.2	13702.9	16802	15710.1	14086.7	18604.8	23123.3	8763.6	8668.1	7830.9	6427.66
10.80_526.3930m/z	1		6544.47	6820	6950.64	8240.23	13352.1	11922.5	14840	15746.5	17144.6	9932.5	16116.6	12339.1	4787.66	8160.59	1902.09	8847.48	5022.73	10044.7	12459.4	12467.2	9393.92	11849.9	11056.3	11583.6		8647.53	8149.99	7880.6	12239	9755.29	8317.39	6746.5	4280.5	8419.95	12487.3	9645.97	16218.9	11184.5	8766.66	8218.49	11311.8	12753.1	15022.3	4202.72	127.584	1779.06	1674.71
10.80_639.6683m/z	0		51964.3	41758.9	54316.6	22303	28169	27297.2	14657.5	15802.2	24854.6	43681.9	52096.8	49067	38045.9	31832.2	38238.1	17955.6	25586	26448.8	17502.4	17820.8	17380.9	20334.2	15115.9	18989.6		37522.1	38535.4	24141.1	26781.2	26715.5	32806.9	31236.5	39609.6	34594	28483.9	22637.2	25323.3	56551.2	48531.8	40265	37710.6	45295.7	25765.2	24029.7	32799	23125.8	40347
10.80_868.5254m/z	9		194123	165065	194628	48942.5	38953.9	44628	37247.3	24401.1	30689.5	168070	267444	295818	69695.7	70281.7	66799.1	7084.92	14093.7	13512.7	26292.5	37210.3	66838.1	32851.2	59178.7	25513		164066	168355	62998.4	56219	41948.9	80072.6	238637	70837.1	218501	89421	45884.9	68180.7	293236	219195	267582	119186	89964.5	91373.4	51396.3	24854.4	42026.3	150572
10.86_264.2688m/z	0		693882	641186	742861	244816	113788	162865	160165	72270.3	181612	870999	867844	947873	305739	359214	398373	91450.5	102955	94805.1	193467	299293	382915	369245	589648	385920		638273	611151	481258	490292	442953	608344	836342	272234	828677	606999	559135	555549	819622	763709	877976	593999	623487	541820	475730	403520	415016	592805
10.86_438.2975m/z	0		128357	114826	129597	93387.2	98520.5	81395.4	53872.8	66567.9	66464	132274	120940	128243	84331.5	81796.2	89378.8	26000.6	26118.6	27455.9	94271.4	101706	111204	85924.4	122293	100219		115400	98012.8	99902.6	89454.8	106215	96184.9	122464	141034	127118	128353	118562	104893	120715	129609	127717	96509.2	99080.5	78978.8	77989.9	83001.9	79402.2	84115.5
10.86_560.5919n	0		471450	455745	486547	391303	374691	343066	226560	275173	302035	526299	507862	530418	341813	341550	335292	185391	192030	218576	362144	380558	453329	335412	457661	383492		470782	406776	372924	474533	473800	468447	574543	698766	601967	553083	563737	483555	505646	489534	522718	461051	495735	429312	374068	367412	340301	317767
10.86_561.4630m/z	0		299686	289618	289302	284254	272673	211884	148290	174248	189185	319131	296284	386270	208891	192072	172619	78359.5	94174	98742.3	240790	268748	305873	230230	317660	268735		334287	286181	268001	310313	282594	262245	354662	394896	324122	331843	365762	296643	337820	313930	352982	343327	307410	261942	231163	223925	208768	179803
10.86_561.5240m/z	0		8.86272e+06	8.17855e+06	8.60575e+06	7.2494e+06	7.28915e+06	6.51044e+06	4.01169e+06	4.90647e+06	5.31466e+06	9.51119e+06	9.48922e+06	1.00914e+07	9.39963e+06	9.32147e+06	8.79432e+06	3.59269e+06	3.90011e+06	4.6661e+06	7.23605e+06	7.79204e+06	8.88064e+06	6.19113e+06	8.74291e+06	6.89024e+06		9.22266e+06	8.09938e+06	7.75175e+06	8.50626e+06	8.40328e+06	8.52303e+06	1.00652e+07	1.16073e+07	1.05791e+07	1.0508e+07	1.03508e+07	8.87462e+06	1.00311e+07	1.01139e+07	9.99286e+06	8.77311e+06	9.37349e+06	7.81488e+06	1.02266e+07	9.77949e+06	9.05512e+06	8.32428e+06
10.86_563.6161m/z	0		29473.1	26750	28131.7	28367.2	33967.2	32743.4	24767.9	25769.3	28244.9	31608.3	39903.5	35121.8	25304.2	28965.5	22904.6	12435.6	13867.8	16050.5	24950.5	26795.5	28108.3	22595.1	35972.1	24680.1		31272.4	28207.8	27886.1	31497.9	32418.1	37856.4	38957.9	39807.1	35737.3	31320.2	32258.1	32414	42821.5	37603.7	30200.9	34710.8	44400.9	40616.4	22827	18304.4	18451.2	18875.1
10.86_566.5525m/z	0		13885	16753.8	17198.4	11920.9	15138.4	13990.1	23260.5	22913	33904	19212.3	16842.7	25488.2	9220.67	11391.1	9354.19	37822.6	44999.9	39273.8	13502.2	13360.5	17555.5	15660.1	16915.3	21629.9		15056	13665.9	13571.1	18185.8	22974.8	26602.1	20064.3	15975.3	17329	21039.3	20766.4	22462.5	15126.3	18700	8367.22	33524.2	26241.3	24797.4	7721.3	10543.6	8410.59	9543.56
10.86_600.6083m/z	0		77271	63418	73518.7	25062.3	8498.53	11470.2	11915.1	2411.87	18222.4	81241.1	83485.6	86866.1	28308.2	37300.7	39485.2	9824.69	17637.3	10484.8	22105.2	38195	46877.7	40662.7	59747.6	39900		65307.6	53425.1	45900.7	45823.2	43039.7	57752.8	81553.5	29332.6	78042.4	63485.9	57413.7	49000.9	75940.8	70570.5	81961.6	47001.8	60808.4	42912	47233.9	41849.2	46174.8	64714.8
10.86_612.6081m/z	0		823817	837712	909025	286598	149805	185998	203519	121570	230815	1.05579e+06	1.04751e+06	1.19517e+06	641258	697935	799297	235511	269650	256065	310530	475524	614525	524067	744789	503130		755256	700529	559961	614107	487606	703080	971302	337456	1.05042e+06	801812	741824	665582	948021	920972	1.14466e+06	684360	737330	567152	1.05843e+06	900742	905615	1.2162e+06
10.86_614.6223m/z	0		150933	147789	167410	58912.8	30376.7	35420.8	27249.7	16077	41659.4	193776	194612	216276	90179.3	94445.1	128096	33238	38989.3	35059.3	59786.8	90176.7	116433	99193.9	122536	93835.5		154959	124007	109348	123073	80494.9	129631	177939	72547.8	183228	143435	147624	118746	165654	171306	187833	123711	122410	97741.1	136457	121443	131432	194515
10.86_630.6179m/z	0		6.74933e+06	6.6074e+06	7.22922e+06	2.5035e+06	1.03029e+06	1.56951e+06	1.51128e+06	666450	1.88607e+06	8.83014e+06	9.03629e+06	9.81944e+06	5.32218e+06	6.03173e+06	5.81149e+06	1.99913e+06	2.26097e+06	2.12703e+06	2.52214e+06	3.80989e+06	4.80597e+06	4.19658e+06	6.17688e+06	4.09862e+06		6.15679e+06	5.78365e+06	4.68451e+06	5.3003e+06	4.42669e+06	6.20695e+06	8.59742e+06	2.85998e+06	8.83129e+06	6.55425e+06	6.20737e+06	5.98602e+06	8.52906e+06	8.00467e+06	9.07532e+06	6.17836e+06	6.34167e+06	5.43986e+06	7.91771e+06	6.58497e+06	6.76587e+06	8.35733e+06
10.86_630.6986m/z	0		271806	278173	305014	109190	57349.5	76167.9	85537.8	43472.6	99329.5	401075	388675	430933	185761	218775	196727	83008.2	87848.2	90824.3	105457	152555	210296	176445	259478	164313		235179	257267	198070	217639	206327	261937	375459	116926	406747	286857	262410	273472	350404	352604	386274	271577	258766	232959	246646	215126	209588	271988
10.86_639.5700m/z	0		1.82584e+06	1.7257e+06	1.99375e+06	764931	815858	662583	400498	494474	507454	1.41286e+06	1.36466e+06	1.44115e+06	1.53676e+06	1.36471e+06	1.7584e+06	678775	1.06082e+06	928972	764027	688600	709822	749529	655310	575573		1.30533e+06	1.15742e+06	911498	921676	912596	840313	1.21064e+06	1.36901e+06	1.3352e+06	1.09609e+06	1.13534e+06	877340	1.73671e+06	1.89142e+06	1.96519e+06	1.10552e+06	1.21183e+06	992362	1.30971e+06	1.54176e+06	1.25737e+06	2.15913e+06
10.86_681.4828m/z	16		343381	305475	286223	214786	218003	203641	126006	159899	156838	336335	341035	376649	257017	231340	231122	114410	114200	147295	217140	242228	277053	190485	245156	210693		318690	316263	279528	241729	244391	252073	344381	316698	367368	325593	301656	244797	349599	337543	320913	221402	234195	212444	250188	219760	245242	261278
10.86_701.4550n	0		2.56461e+06	2.16289e+06	2.45343e+06	2.36163e+06	2.3548e+06	2.22221e+06	1.55398e+06	1.84549e+06	1.94773e+06	2.96078e+06	2.84459e+06	3.08868e+06	1.2171e+06	1.22742e+06	1.09676e+06	711633	801925	919172	1.5721e+06	1.48216e+06	1.68464e+06	1.3773e+06	1.64447e+06	1.61957e+06		2.39729e+06	2.07715e+06	2.44094e+06	2.65627e+06	2.69746e+06	2.67948e+06	2.99024e+06	3.13787e+06	3.07891e+06	3.2364e+06	3.15448e+06	2.97072e+06	3.33878e+06	3.17819e+06	3.01845e+06	2.86383e+06	2.88733e+06	2.60409e+06	1.47294e+06	1.33978e+06	1.26641e+06	1.29335e+06
10.86_701.5356n	0		8.31721e+07	7.57591e+07	8.69244e+07	7.98321e+07	8.03889e+07	7.2085e+07	4.53557e+07	5.53789e+07	6.14031e+07	1.03871e+08	1.02646e+08	1.07974e+08	8.5982e+07	8.2974e+07	7.88649e+07	3.98112e+07	4.51076e+07	5.39984e+07	6.16683e+07	6.13227e+07	7.48206e+07	4.62967e+07	6.94586e+07	5.8771e+07		8.4046e+07	7.43931e+07	8.35116e+07	9.25473e+07	9.13305e+07	9.4682e+07	1.1106e+08	1.17542e+08	1.12994e+08	1.14863e+08	1.13877e+08	9.79438e+07	1.10997e+08	1.11861e+08	1.09543e+08	9.70646e+07	1.01284e+08	8.55609e+07	9.58001e+07	9.83052e+07	8.70787e+07	7.7321e+07
10.86_701.6221n	0		4.11403e+06	3.85085e+06	4.18111e+06	3.52768e+06	3.72616e+06	3.44134e+06	2.08414e+06	2.54403e+06	2.72273e+06	4.62291e+06	4.47607e+06	4.76286e+06	3.20909e+06	3.30294e+06	3.10036e+06	1.3344e+06	1.46904e+06	1.75515e+06	3.04423e+06	2.69359e+06	3.31836e+06	2.4853e+06	3.43808e+06	2.79018e+06		3.68679e+06	3.37898e+06	3.51314e+06	4.13786e+06	4.13677e+06	4.27492e+06	5.16113e+06	5.35807e+06	5.37613e+06	4.98671e+06	4.6781e+06	4.30671e+06	4.85286e+06	4.85333e+06	4.51222e+06	4.22849e+06	4.30544e+06	3.85185e+06	3.72277e+06	3.69385e+06	3.48404e+06	3.21353e+06
10.86_701.7420n	0		937416	862851	953127	802315	791795	700670	459036	484821	574086	1.08693e+06	1.06931e+06	1.10112e+06	749641	764321	744759	302457	369889	450207	557547	616839	824238	483754	758906	644669		816715	872965	871568	887790	895540	952295	1.11128e+06	1.17243e+06	1.12225e+06	1.18228e+06	1.129e+06	972636	1.09808e+06	1.15358e+06	1.09875e+06	936768	981364	802097	824586	829864	742586	659906
10.86_726.6224m/z	0		17939.1	7135.92	18068.4	15847.8	18817.9	19023.7	8219.04	16863.7	13821.2	14196.6	25102.8	26421.2	23859.9	14159.6	9670.02	9158	10775.1	13156.1	12959.5	12012.6	14866.7	13965	28687.1	17178.6		16997.1	18219.8	15416.2	14711	22250.2	17509.1	19648	17188.8	12445.1	17410.4	15425	17104.8	23239.7	19753.3	13301.7	20910.7	15274.9	17166.7	19146.4	14200.4	16316	8502.39
10.86_762.4803m/z	2		76556.8	70891.8	63004.4	112992	140324	136740	267157	180373	129330	70248.2	92443.2	95164	61201.5	59804.4	44250.1	93782.7	68731.5	98226.9	155269	179245	144253	133853	128410	138584		65059.7	68894	105979	127302	136631	112973	85468.1	123233	98908	120779	89620.3	102247	77344	73834.1	72326.3	111060	85001	136793	64145.3	60795.4	78197.6	55388.6
10.86_781.5932m/z	0		1.96656e+06	1.91732e+06	2.0936e+06	1.06051e+06	1.01699e+06	900532	1.1351e+06	1.13018e+06	1.04199e+06	1.69087e+06	1.55156e+06	1.55761e+06	1.11356e+06	1.01365e+06	1.05301e+06	1.37782e+06	1.3448e+06	1.48891e+06	802850	760282	1.01504e+06	1.04403e+06	825674	831634		1.42683e+06	1.19737e+06	1.22387e+06	1.43897e+06	1.18837e+06	1.26295e+06	1.44624e+06	1.81268e+06	1.69762e+06	1.50512e+06	1.54418e+06	1.13032e+06	1.89666e+06	1.97837e+06	2.46352e+06	1.47003e+06	1.43015e+06	1.47477e+06	1.19111e+06	1.31727e+06	1.07374e+06	1.38724e+06
10.86_791.7569n	0		1.5022e+06	1.41181e+06	1.46455e+06	563502	259575	350716	296372	193298	528483	2.02837e+06	2.04165e+06	1.77732e+06	793889	922123	675716	337264	509603	489833	454585	552640	862518	814737	1.03658e+06	655428		1.30608e+06	1.14671e+06	1.03227e+06	1.29628e+06	878585	1.2548e+06	1.68543e+06	738147	1.59311e+06	1.33941e+06	1.43963e+06	1.25377e+06	1.5839e+06	1.55025e+06	1.98764e+06	1.41901e+06	1.40288e+06	1.07257e+06	1.10595e+06	1.10571e+06	980631	979458
10.86_792.6703m/z	0		3.43896e+07	2.76335e+07	3.45189e+07	1.15413e+07	4.98349e+06	7.38867e+06	6.59294e+06	3.22123e+06	9.09576e+06	4.34799e+07	4.36471e+07	4.57499e+07	2.03605e+07	2.56627e+07	1.93519e+07	7.89964e+06	9.95464e+06	9.25945e+06	7.85948e+06	1.13708e+07	2.07851e+07	1.78107e+07	2.64843e+07	1.45536e+07		3.0176e+07	2.69277e+07	2.25303e+07	2.5415e+07	1.91581e+07	2.88405e+07	3.93896e+07	1.41573e+07	3.89534e+07	3.01939e+07	2.86732e+07	2.69951e+07	3.81194e+07	3.74774e+07	4.36441e+07	2.88739e+07	2.50737e+07	2.35455e+07	3.59305e+07	3.19903e+07	2.67472e+07	2.94638e+07
10.86_831.6549n	0		3.41652e+06	2.66867e+06	3.46493e+06	1.77551e+06	1.08196e+06	1.43473e+06	920540	633267	1.16861e+06	3.45521e+06	3.66142e+06	3.81872e+06	2.12781e+06	2.75113e+06	1.81633e+06	991427	1.06178e+06	1.02151e+06	1.1166e+06	1.38805e+06	2.05656e+06	1.85555e+06	2.36481e+06	1.72742e+06		3.02238e+06	2.67348e+06	2.58013e+06	2.67607e+06	2.26149e+06	2.61496e+06	3.59056e+06	2.01124e+06	3.47972e+06	3.29309e+06	2.94555e+06	2.69843e+06	3.74112e+06	3.62092e+06	3.60368e+06	2.65187e+06	2.28515e+06	2.16792e+06	3.28039e+06	3.23035e+06	2.80155e+06	2.67285e+06
10.86_868.8052m/z	0		66028.4	39881.5	54636.5	14803.4	14798.3	22171.8	23304.8	14736.4	16025.9	67987.3	81595.5	92641.9	37363.2	28097.8	29981.6	9341.03	6973.71	14178.3	27455.8	25606.3	29010.5	31243.2	33391.5	16557.9		52570.9	48326.8	44378.1	38300.6	42622.8	53592.5	75288.8	33031.1	55387.9	40632.1	39742.7	50957.5	86907.4	85733.2	73034	54655.1	58609.5	53975.3	23283.3	15915.6	13625.5	31876.2
10.93_266.2844m/z	0		1.63163e+06	1.36413e+06	1.61446e+06	936740	907712	792681	452421	562818	635601	1.54817e+06	1.45629e+06	1.60846e+06	1.1115e+06	1.13734e+06	1.42716e+06	251741	366875	366495	647652	674293	794410	648852	1.08521e+06	785470		1.40202e+06	1.11847e+06	966657	1.00977e+06	1.00696e+06	1.03572e+06	1.41437e+06	1.76333e+06	1.51984e+06	1.57781e+06	1.48763e+06	1.17241e+06	1.48567e+06	1.61638e+06	1.69673e+06	1.0082e+06	1.11693e+06	797025	1.1954e+06	1.30568e+06	1.11608e+06	1.25157e+06
10.93_266.3378m/z	0		54824.3	49188.9	61339.1	34514	33715.9	34731.9	18926.1	24681.3	25910.7	49498.8	58931.8	61486.4	38487.2	36260.2	47246	10811.1	14311.4	14559.6	20933.2	21455.7	26705.9	23082.8	36913.6	27113.7		47530.3	36113.2	33228.2	33761.4	36305.3	36524.6	56205.9	55164.4	59809.1	56508.2	54822	48240	56926.8	60254.3	65523.3	37101.8	44119.6	32503.2	33988.2	34694.6	32348	37281.9
10.93_364.2139m/z	0		144677	114745	151351	98947.2	85173.1	75563.3	37126	43519.9	49705.4	97264.9	119590	142967	76230.3	64552.6	87716.1	18965.3	28944.4	31496.2	69832.1	74215.1	86111.9	73855.3	97125.6	88458.4		112590	100319	92655.6	97331.1	82388.7	87422.3	125124	150388	128354	145695	123128	104511	120130	164333	158382	92157.5	100371	68623.1	86488.3	92293.7	79759.7	88830.2
10.93_364.2612m/z	0		7.31762e+06	6.3564e+06	7.25344e+06	4.42935e+06	4.38108e+06	3.84698e+06	2.20578e+06	2.86694e+06	3.13492e+06	6.27321e+06	7.01658e+06	7.89414e+06	6.91035e+06	6.98187e+06	8.26684e+06	2.00092e+06	2.60352e+06	2.76388e+06	3.66668e+06	3.82092e+06	4.43563e+06	3.51444e+06	5.79423e+06	4.10089e+06		6.46864e+06	5.33927e+06	4.46393e+06	4.86257e+06	4.93164e+06	4.92495e+06	6.81981e+06	8.43533e+06	7.54778e+06	7.36784e+06	7.18217e+06	5.81355e+06	7.25447e+06	7.78681e+06	8.16136e+06	5.08083e+06	5.62808e+06	4.12451e+06	7.62605e+06	8.07721e+06	6.78683e+06	7.55103e+06
10.93_365.3274m/z	0		47140.2	33561	46790.6	31609.1	33447.5	27441.1	17486.7	23755.1	26255.6	60443	49291	51586.1	37029.3	32059.2	40880.9	11832.6	12808.4	15442	21037.7	24860.7	28324.8	26819.2	40278	27875.9		45310.2	34756.3	25998.8	34081.7	40008.8	34993.6	37495.7	50855.8	50994.1	43700.2	50277.7	41255.3	46415.6	56489.1	49642.5	39900.9	36794.2	34360.3	38477.8	38159.4	35669	40718.7
10.93_480.3088m/z	0		335113	344685	353545	401362	374578	384191	266934	293252	276110	445438	484818	462048	228931	212974	134162	87632.7	58247.3	90592	378937	456855	451363	415550	497507	423491		369315	424546	387203	398219	404319	373351	407070	342456	433045	428193	399891	405291	444229	422221	379650	328813	365145	399651	254819	171716	192437	159464
10.93_645.6043n	0		851279	709271	863329	490001	453252	397083	292382	311053	337892	825101	812321	883034	737268	718076	874178	163292	203806	212496	466468	512846	609388	375988	614180	440550		838958	694210	593028	595397	557343	583477	803959	871922	849020	806889	758243	629764	798046	858198	896840	596678	641643	533402	841849	879853	763984	979496
10.93_653.4846m/z	47		227588	209589	195724	108687	90093.1	89499.4	581143	751951	582705	274666	211252	201818	113600	90309.3	115181	1.32335e+06	1.91818e+06	1.86468e+06	89410.4	101602	103528	84387.7	148010	116641		94798.4	103297	107941	338850	509368	498417	170622	156629	173275	156013	157638	159687	118619	113977	109387	273683	269512	274038	260022	322733	280206	307199
10.93_653.5502m/z	0		934612	812815	996319	330168	316551	291622	2.4017e+06	3.015e+06	3.13253e+06	968519	850925	910670	490099	401779	484115	6.30485e+06	9.44767e+06	8.96721e+06	398391	370029	425186	313240	601178	510576		431478	391381	311379	1.64595e+06	2.40492e+06	2.84649e+06	793128	854240	738386	720799	725061	603584	447312	501033	540283	1.20631e+06	1.24332e+06	1.03305e+06	1.31934e+06	1.59788e+06	1.40499e+06	1.58249e+06
10.93_653.6334m/z	0		62303.4	46953	67963	29671	26268.8	22017.2	114742	148280	172175	67002.8	55139	68125.7	33733.9	28001.6	32350.8	251560	353998	332395	20696.2	16094.7	21522.9	21644.4	34453.7	35933.7		32173.7	33499.3	20531.9	85440.1	123528	136378	57400.7	49083.6	60540.2	49198.9	54763.4	43781.7	42174.1	44456.8	51987.5	72396.3	81785.7	74874.5	56656.2	61057.5	57976.3	62623.1
10.93_725.6248m/z	0		48053.5	50654.9	43362	38343.2	30560.2	24510.8	34774.8	22236	36044.8	44368.9	44070.5	51208.1	32707.6	18522.7	58988.9	24829.1	26821.6	36023.6	28083.6	47774.8	52709.3	52858.6	21307	41638.7		40072.9	27918.5	32826.7	66925.1	28517.7	41062.6	51503.9	95623.8	67611.1	68529.5	98825.1	44502.9	41346.6	52580.6	79285.2	52810.7	57111.2	52517	65085.8	32385	47291.5	42667.5
10.93_769.5640n	12		2.6699e+06	2.71043e+06	3.08015e+06	1.87899e+06	1.48784e+06	1.57157e+06	3.6509e+06	4.63125e+06	5.26093e+06	2.64438e+06	2.80044e+06	2.82089e+06	1.38643e+06	1.50778e+06	1.52307e+06	6.9949e+06	9.29599e+06	9.70162e+06	1.24218e+06	1.10445e+06	1.57359e+06	1.40664e+06	1.71981e+06	1.48965e+06		2.66915e+06	2.41722e+06	2.39702e+06	2.41313e+06	2.31282e+06	3.39681e+06	3.86282e+06	3.47671e+06	3.93459e+06	3.04058e+06	2.46786e+06	2.30656e+06	2.44413e+06	2.51156e+06	3.15009e+06	2.93805e+06	2.36347e+06	2.37973e+06	2.17417e+06	1.97429e+06	1.99234e+06	2.07986e+06
10.93_793.5642n	4		2.72117e+06	2.51008e+06	2.85565e+06	1.22354e+06	1.14023e+06	970357	5.91794e+06	7.55973e+06	8.95557e+06	2.63763e+06	2.53269e+06	2.71069e+06	891780	957091	1.0003e+06	1.30985e+07	2.01975e+07	1.93661e+07	1.06008e+06	986002	1.31155e+06	1.14575e+06	1.27922e+06	1.48255e+06		1.56241e+06	1.23694e+06	1.23067e+06	5.13814e+06	6.11793e+06	8.36019e+06	2.60855e+06	2.83579e+06	2.63705e+06	2.47925e+06	2.17858e+06	1.97503e+06	1.55379e+06	1.80651e+06	2.00116e+06	4.11432e+06	3.02415e+06	3.25497e+06	2.47349e+06	2.77917e+06	2.44405e+06	2.6728e+06
10.93_796.7015m/z	0		155795	145017	165659	82952.5	79996.3	54855.4	73229.2	82566	105163	165998	174602	135887	102510	57681.9	126618	101922	154258	149042	63714.3	54976.7	90694	64870.1	103703	67511.2		118764	109850	106430	147436	120945	139091	152905	138057	151830	107459	119458	100543	117287	122581	150547	116239	113072	95436	84063.3	93499.7	109161	164446
10.93_832.7701m/z	0		174064	198022	207338	77103.2	44042.6	73621.2	47202.9	28486.2	73517.6	217821	210859	173949	135616	119384	111981	55136.7	54238.9	59171.4	48539.5	81835.7	98466.3	104002	180187	125723		178680	189568	156990	189710	94961.1	143784	196767	109428	169034	183467	118352	129247	196366	179645	182267	135548	162339	102318	152571	97326.7	153966	143126
11.00_419.2565m/z	1		74495.2	72942.1	63414.4	72270.5	59883.8	71606.6	41537.6	47689.4	28980.1	81188.8	84651.8	73613.2	30383.3	33800.1	24594.6	9792.15	5537.09	5631.01	58658	70545.8	70741.4	71201.5	80827.5	77895		76556	69954.8	66410.2	54308.9	68297.7	64015.3	66888.3	54912.7	77209.9	82856.2	79355.2	58620.2	75819.7	81747.8	65637.3	47549.1	51957.8	52483.9	21327.3	28130.6	30535.9	22201.7
11.00_591.5373m/z	0		270236	235445	270517	156136	145590	142559	171831	217890	215898	202263	200370	219676	120595	115601	111714	137545	217984	203233	139238	158359	184299	217540	328831	248462		207051	165322	154843	132497	161934	169771	262175	286716	282244	225721	214718	174033	171558	165336	157135	222439	230815	165517	186524	196815	196226	212049
11.00_766.6500m/z	0		249042	171271	197694	135240	119854	126320	86798.9	73186.4	128891	207887	300983	263242	170029	232944	127293	107182	109486	112960	165298	179877	203212	124471	263090	162915		175177	187619	214712	156460	159937	213536	285816	108529	229106	221651	179545	213918	251922	250406	185528	174440	266712	198627	158926	112389	131743	155420
11.00_837.6237n	15		3.11307e+07	2.73414e+07	3.59364e+07	1.29944e+07	1.36009e+07	1.13514e+07	2.36463e+07	2.71892e+07	2.93494e+07	1.86496e+07	1.85766e+07	1.80552e+07	1.53326e+07	1.33542e+07	1.54294e+07	6.25378e+07	8.19666e+07	7.775e+07	5.70694e+06	4.46597e+06	5.62635e+06	6.69291e+06	8.75289e+06	7.70548e+06		1.90058e+07	1.53908e+07	1.47636e+07	1.41156e+07	2.03855e+07	2.14134e+07	1.97278e+07	2.12494e+07	2.03894e+07	1.59636e+07	1.76234e+07	1.37774e+07	2.48892e+07	2.59401e+07	2.61049e+07	3.31192e+07	2.89271e+07	2.58666e+07	9.01049e+06	1.59181e+07	1.27264e+07	1.99534e+07
11.00_838.5477m/z	16		771945	632197	923301	444882	525598	271284	864227	982799	898844	498441	623448	486366	313432	225220	304609	1.19404e+06	1.06719e+06	1.30723e+06	128172	154655	169632	170574	295700	219644		379783	597582	453215	394717	658511	778551	679482	848268	658201	536669	527400	544329	713254	763034	814393	1.10287e+06	944926	840676	260934	374741	307428	386948
11.00_838.7288m/z	0		1.41048e+06	1.0928e+06	1.17911e+06	495641	574320	420054	910193	951533	1.13217e+06	663958	651166	724343	403358	621258	393236	1.51237e+06	2.6586e+06	2.0438e+06	205335	221901	228441	254063	431490	339540		692596	664099	550725	640771	687615	754808	869492	774321	798057	634891	590236	476078	779451	935639	883314	1.20559e+06	1.01627e+06	901227	302887	406955	439726	687038
11.07_294.3142m/z	0		302722	257187	299186	297985	300219	263852	495607	607240	609197	395285	363166	398735	294973	260623	334343	818199	1.50419e+06	1.30181e+06	156760	138367	164812	214377	337927	288038		403462	338610	284030	319331	369519	380753	256525	325004	275667	409604	417389	325507	311538	365267	377940	634759	677019	513690	234716	275189	244802	365517
11.07_294.3689m/z	0		11548.2	11259	13010.9	9862.69	17669.5	9330.43	23069.1	24832.5	22533	16370.1	14941.6	15337.2	11804.7	8453.49	13389.9	27366.8	44416.3	41802.3	5765.11	4901.76	5268.36	9094.14	10333.1	11976.6		15536.2	11400.4	10111.5	14332.6	17750.6	16120.5	11057.2	13807.1	12839.3	18154.9	18401.8	15866	15778.6	14004.8	20362.9	27070.7	32347.8	24230.3	11617.3	10311.5	9843.33	12791.3
11.07_307.2879n	0		941646	871600	930948	766802	618166	638094	422901	492351	493587	921614	907969	923495	414416	407936	427704	136857	183628	193814	451393	459685	524355	485290	651754	531090		905295	874166	835290	693999	681757	687447	763027	864965	811250	876206	904797	732908	921206	962703	944872	677409	709130	581218	483143	531826	504108	453795
11.07_308.3540m/z	0		39637.4	34830.3	33724.5	32571.6	27727.5	27443.5	21302.9	29618.2	21312.2	44410.8	37781.9	48845.5	17034.2	18751.3	18200.3	7626.82	9957.17	10474.1	21080.2	15369.1	20542.3	20025.8	24807.3	19722.5		33569.1	32669.8	29855.2	33452.9	34136.4	32678.5	32203.9	38319.1	38040.5	37861.8	41095.5	35050.6	41251.5	39162.9	42050.6	32760.3	31998.2	31346.6	19077.1	21489.9	18671.8	17296.3
11.07_338.2821n	0		1.53004e+07	1.40085e+07	1.49642e+07	1.26662e+07	1.05189e+07	1.11584e+07	7.05462e+06	8.55533e+06	8.37408e+06	1.58398e+07	1.61144e+07	1.6766e+07	1.16165e+07	1.1169e+07	1.15631e+07	5.12502e+06	6.30835e+06	6.97179e+06	9.10276e+06	9.61297e+06	8.65027e+06	8.33158e+06	1.10988e+07	8.93679e+06		1.51215e+07	1.44379e+07	1.26261e+07	1.15692e+07	1.23381e+07	1.11557e+07	1.30952e+07	1.51415e+07	1.46344e+07	1.51288e+07	1.53359e+07	1.2829e+07	1.60599e+07	1.71469e+07	1.6975e+07	1.18273e+07	1.27956e+07	1.08086e+07	1.3412e+07	1.33928e+07	1.18177e+07	1.18225e+07
11.07_461.2910n	0		4.29858e+06	4.20508e+06	4.24446e+06	5.06561e+06	4.55285e+06	4.85882e+06	3.4347e+06	4.00148e+06	3.73509e+06	5.16794e+06	5.54943e+06	5.49454e+06	3.75145e+06	3.56092e+06	2.82081e+06	2.15107e+06	1.99166e+06	2.60252e+06	4.04488e+06	4.29345e+06	4.26191e+06	4.08853e+06	4.80852e+06	4.31783e+06		4.46917e+06	4.81505e+06	4.71343e+06	4.6395e+06	4.97212e+06	4.45304e+06	4.74177e+06	4.93889e+06	5.05587e+06	5.26562e+06	5.40745e+06	4.82527e+06	5.71134e+06	5.44567e+06	5.02678e+06	4.58274e+06	4.83127e+06	4.77379e+06	4.24212e+06	3.56415e+06	3.52567e+06	2.94311e+06
11.07_466.3270m/z	0		31074.5	16271.3	24103.1	34940.8	32024.3	25589.4	59882.9	63283	54217.1	26603.2	23158.8	19005.7	17089	18719.8	17943.2	60017.7	90622.6	80243.5	23387.7	22582.8	26191.2	25313.9	37389.6	31156		32312.2	38238.6	16419.6	28699.7	26139.3	37925	23918.2	14490.1	18087.8	36689.3	29816.5	28144.3	22878	19419.6	24769.7	46035.2	56640.5	43862.5	11222.6	9669.4	16070.8	20650.2
11.07_484.2260m/z	0		5181.57	1424.56	6681.33	7669.63	18782.2	7647.32	10690.8	14467.3	12895.5	17270.1	9735.43	7398.41	4569.34	4142.08	3566.55	7955.81	9219.99	20262.8	4337.44	5958.18	8662.06	6529.34	11462.7	7280.66		7018.11	6094.01	10803.7	7586.38	9675.48	8691.87	8516.9	6551.11	6240.45	7279.91	4881.35	10574.9	6096.73	7644.93	12383.9	26046.3	26796.5	18237.1	2596.04	3049.59	2951.39	2503.85
11.07_611.4735m/z	2		21750.8	35064.3	20292.4	33347.5	45473.8	29576.8	35993.2	98782.3	101678	31635.1	31780	25600	21471.2	14701.7	19211.3	99203.4	107254	118789	26085.8	49810	27034.7	43588.9	58509.5	50554.3		39732.2	37741.2	29244.6	52215.4	38637.7	57094.1	40664.6	30801.5	21349.1	32020.5	39944.4	33897.5	42700.4	39495.8	38993.2	79920.3	46997.9	80918	11902.6	20246.5	16639.9	19074.9
11.07_611.5399m/z	0		626943	590665	604505	1.18147e+06	1.48189e+06	1.19331e+06	2.87235e+06	3.36398e+06	3.26991e+06	1.22234e+06	1.23355e+06	1.26426e+06	1.31462e+06	1.14089e+06	1.02074e+06	5.24341e+06	5.98627e+06	6.93988e+06	880481	900987	917248	1.28208e+06	1.80101e+06	1.68774e+06		919046	917378	859246	1.38653e+06	1.62681e+06	1.70913e+06	913967	946003	920304	1.49454e+06	1.5507e+06	1.32307e+06	999014	1.01305e+06	980950	3.04965e+06	3.19615e+06	3.03706e+06	1.0048e+06	937287	913927	1.25955e+06
11.07_734.5482m/z	0		194368	257380	173800	156568	188275	138902	197499	298944	265041	195793	151044	224356	122617	122737	143434	320314	524469	471678	146456	112514	158188	150927	213326	192933		161268	130775	162119	165982	158095	204922	179528	150213	198231	271325	196894	132287	197471	142673	148214	259233	234245	204095	127891	167430	121719	135364
11.07_751.5489n	0		9.27802e+06	9.1144e+06	9.7803e+06	1.73916e+07	2.06702e+07	1.45042e+07	4.29954e+07	5.07958e+07	4.40965e+07	1.64751e+07	1.43063e+07	1.68902e+07	1.24936e+07	1.22888e+07	1.30493e+07	6.69705e+07	6.47752e+07	7.71575e+07	1.06509e+07	9.99854e+06	1.10055e+07	1.46689e+07	2.10273e+07	1.97959e+07		1.18289e+07	1.19592e+07	1.21145e+07	1.67799e+07	2.25968e+07	2.31386e+07	1.31054e+07	1.3224e+07	1.28704e+07	1.98777e+07	1.93287e+07	1.99381e+07	1.44553e+07	1.40156e+07	1.28426e+07	3.35667e+07	3.24324e+07	4.31914e+07	1.37156e+07	9.88085e+06	1.48378e+07	1.37814e+07
11.15_287.3139n	0		178653	157412	167325	127209	95458	96272.4	69550.2	87960.6	79217.7	154240	152235	154462	55703.2	55851.3	63838.3	24666.3	36141	36298	75439.7	74622.2	81106.5	77889.6	97532.6	80413.7		166430	160759	143812	124287	114929	113051	125416	141343	137538	143590	152037	110498	153340	167444	168460	103803	111017	99430.1	65236.1	76614.2	77951.6	77869.1
11.15_292.2586m/z	0		108808	114469	138779	85156.4	66821.9	59004.2	37237.3	34585.8	50686.9	114866	129078	104096	42056.5	35701	43269.8	6285.43	15689.3	17770.3	41692.2	42400.5	44216.4	36019.3	65370.9	48818.2		134196	122066	93631.8	78422.7	72578.5	69127.7	83776.3	105677	98190.2	109785	120610	74927.4	107301	129997	142504	62810.2	75336.4	54146.4	55914.3	64959.7	53992.3	52814
11.15_390.2241m/z	0		698155	653577	697058	520372	378135	414047	239605	258527	274314	641305	659252	664775	295592	271049	314837	88073.9	118684	125393	284871	266896	290526	268826	384165	271835		685409	635161	556443	492304	486011	449045	566148	682538	613313	641765	779509	530500	650065	783769	731811	452869	454949	350050	405821	412507	368058	378052
11.15_390.2769m/z	0		3.54065e+07	3.20214e+07	3.48507e+07	2.40684e+07	1.66843e+07	1.87879e+07	9.89771e+06	1.27523e+07	1.28631e+07	3.28073e+07	3.20689e+07	3.44583e+07	2.52166e+07	2.38015e+07	2.81731e+07	7.19358e+06	1.01645e+07	1.06945e+07	1.44084e+07	1.30001e+07	1.45084e+07	1.28181e+07	1.73545e+07	1.26508e+07		3.6383e+07	3.18017e+07	2.68874e+07	2.19366e+07	2.23758e+07	2.06812e+07	2.6214e+07	3.26127e+07	2.99396e+07	3.02876e+07	3.22509e+07	2.42608e+07	3.20095e+07	3.73117e+07	3.82096e+07	2.1044e+07	2.29477e+07	1.65771e+07	3.2349e+07	3.54317e+07	3.0032e+07	3.11351e+07
11.15_392.3536m/z	0		73158.7	70010.5	76186.3	73826.1	72096.4	65507.4	103444	124427	114933	84015.6	101985	92217.8	77451.4	68015.7	73306.3	168558	266273	250189	41819.9	42279.9	44359.5	53332.9	75481.3	55810.4		84301.5	75563.9	63603.9	76695.2	93860.2	87597.1	76172.4	85772.5	79894	95431.7	107376	85219.3	73644.4	86699.6	91997.5	142288	155231	115192	62094.1	62636.2	63194	77392.9
11.15_392.4059m/z	0		9828.68	9903.31	8483.45	8467.02	6639.45	7258.88	12549.4	9744.97	14165	11069.1	12735.4	11268.5	7300.98	5637.78	4181.72	10704.3	8970.67	13098.1	2994.84	2643.01	2683.06	3180.26	5977.91	7870.22		9479.65	9578.28	5158.64	7192.14	8182.58	5555.28	5540.57	5684.78	11833.6	9962.59	7874.83	8176.76	9184.67	13370.6	11643.7	15117.5	14963.1	12250.2	6995.46	5705.09	6344.77	5115.81
11.15_523.4726m/z	0		3535.24	16810.6	16307.8	52626.2	44049.3	55774	50590.7	57888.2	61015.8	12824.9	33331.8	25888.6	11321.5	11216.5	7664.76	24498.3	28167.3	18324.8	81006.4	70870.2	60356.8	64018.2	52107.4	58508.5		10190.5	14055	10645.2	21925.1	36226.6	41675.8	25515.8	36933.2	24336.1	29726.3	30895.3	23732.3	10071	13803.4	16194.1	37692.5	35899.8	46092	11109.2	6058.74	7318.92	1896.73
11.15_551.5181m/z	0		91865.9	83108.2	95563.2	48168.9	31613.1	33743.6	15855.2	28249.4	22277.9	70388.1	69377.8	92575.9	43728.7	35025.8	40513.6	8575.35	8784.8	12873.9	35365	27919.3	41301.8	27701.4	43407.6	27867.1		83888.8	69809.9	75419	48553	47088.4	40378.7	54428.5	63077.6	66610.5	67457.1	78335.3	56763.8	65758.4	67854.8	91396.6	41728.2	40468.4	21817.3	47615.8	41959.4	51502.7	55761.2
11.15_587.4744m/z	0		917235	890852	894142	956359	752115	830790	431643	589556	594960	1.02788e+06	1.09146e+06	1.07287e+06	436610	400284	353693	163886	124795	192977	629604	575487	653174	597686	690712	616291		886991	960734	920369	857366	881063	761750	850380	973625	949258	1.02515e+06	993975	873703	1.10272e+06	1.08205e+06	1.01136e+06	771783	808651	671860	583269	518667	514684	423915
11.15_587.5396m/z	0		2.6213e+07	2.54069e+07	2.55535e+07	2.73592e+07	2.20468e+07	2.47241e+07	1.48521e+07	1.7845e+07	1.73095e+07	2.94918e+07	3.11104e+07	3.14168e+07	2.21145e+07	2.12708e+07	1.83787e+07	7.82053e+06	7.0972e+06	9.80671e+06	2.08244e+07	2.09865e+07	2.11762e+07	1.8864e+07	2.14121e+07	1.82952e+07		2.69363e+07	2.83562e+07	2.7327e+07	2.47376e+07	2.61386e+07	2.329e+07	2.62697e+07	2.73266e+07	2.77916e+07	2.86654e+07	2.94956e+07	2.652e+07	3.18204e+07	3.1517e+07	2.95621e+07	2.27518e+07	2.39684e+07	2.20346e+07	2.66879e+07	2.42628e+07	2.29795e+07	1.95969e+07
11.15_587.6148m/z	0		1.10641e+06	1.03738e+06	1.13659e+06	1.18652e+06	986504	1.11612e+06	688849	801712	754713	1.25399e+06	1.34764e+06	1.37928e+06	721907	699635	606660	274263	251962	353519	820439	848187	820957	758833	862004	727336		1.15163e+06	1.20964e+06	1.13732e+06	1.15491e+06	1.1207e+06	1.10624e+06	1.18492e+06	1.18752e+06	1.16546e+06	1.26493e+06	1.3334e+06	1.25587e+06	1.45642e+06	1.49123e+06	1.28389e+06	1.01874e+06	1.0438e+06	1.03437e+06	842265	720287	737100	620019
11.15_617.5503m/z	0		565737	577643	601782	174684	122398	142341	87967.3	113272	103045	301112	297065	293060	150530	145461	166949	40469.2	49767.2	40565.2	185319	204666	207354	301103	309432	251068		381413	330390	259850	190097	183850	187337	454320	549079	498751	286134	281042	227892	276551	336167	329713	203745	198103	171273	232499	256516	233804	270235
11.15_707.5916m/z	0		64192.1	52156.5	57693.1	53854.3	46516.4	44676.4	25819.7	28812.2	30185.2	71303.9	56634.8	68901.2	26975.7	32441.4	25468.8	13027.1	11689.4	13533.4	33410.5	33530.1	35242.7	29832.1	40389.7	22903.3		46218.4	52414.1	55796.1	50692.8	36315	37230.6	55284.8	62594.2	52890	47838.3	59865	51983.6	68545.9	61379.1	73938.5	47389.9	40097.2	44952.3	31016.6	33468.5	32406.3	26433.9
11.15_727.5510n	2		2.42136e+08	2.33026e+08	2.59394e+08	2.55029e+08	2.07088e+08	2.08407e+08	1.532e+08	1.5979e+08	1.61737e+08	2.60386e+08	2.69015e+08	2.89201e+08	1.79645e+08	1.95358e+08	1.62904e+08	7.93793e+07	7.80781e+07	1.03268e+08	1.77298e+08	1.67484e+08	1.86265e+08	1.502e+08	1.68855e+08	1.52863e+08		2.53662e+08	2.48187e+08	2.65759e+08	2.11779e+08	2.23844e+08	2.17913e+08	2.44918e+08	2.52806e+08	2.49627e+08	2.75159e+08	2.76416e+08	2.38675e+08	2.90241e+08	2.96175e+08	2.69823e+08	2.00443e+08	2.00337e+08	2.09107e+08	2.41838e+08	2.26896e+08	2.21792e+08	1.73735e+08
11.15_752.6519m/z	0		522095	479351	560826	825160	913725	752528	1.6186e+06	2.07834e+06	1.8172e+06	988531	764031	993853	726701	610604	631361	1.59627e+06	1.97098e+06	2.26949e+06	484622	485890	484564	571284	925935	885232		589390	604562	666929	784456	982487	1.15217e+06	715508	895427	670347	1.05078e+06	937247	1.05866e+06	743154	770645	750796	1.60453e+06	1.62516e+06	1.93648e+06	678377	506853	596163	627959
11.15_759.6348m/z	2		2.43323e+06	1.54122e+06	2.13754e+06	1.98754e+06	1.44496e+06	1.5315e+06	6.43825e+06	5.63395e+06	4.30856e+06	1.90192e+06	1.48769e+06	1.62678e+06	1.77042e+06	1.95135e+06	1.01139e+06	1.44603e+07	9.61433e+06	1.49007e+07	1.2665e+06	1.59091e+06	1.72674e+06	1.00039e+06	1.76055e+06	1.34846e+06		1.70687e+06	1.51149e+06	1.85723e+06	2.44627e+06	2.96096e+06	2.60029e+06	1.71228e+06	1.32376e+06	1.60068e+06	1.19699e+06	1.50387e+06	1.54838e+06	2.2267e+06	2.1994e+06	1.66701e+06	2.50298e+06	3.03338e+06	3.17628e+06	1.25795e+06	1.04739e+06	1.82703e+06	914461
11.15_834.4979m/z	0		18084.2	19601.6	15878.6	19393.8	18258.8	22117.9	12764.9	9127.17	8816.47	5236.72	9605.04	8439.26	4082.53	6932.6	709.707	11712.2	14308.5	9177.1	14435.7	28482.2	8985.5	22078.5	12355.4	22740.7		4271.32	26759	18047.1	15939.1	13933	10811.5	20815.2	11880.6	27259.1	8002.7	27592.8	16030.8	14763.2	6252.25	7896.05	11565.6	18176.8	16117.9	651.832	3493.96	162.744	13108.6
11.22_387.2896m/z	0		56585.1	46053	57125.5	58229.5	63377.1	51085	124730	169979	157599	50416.9	46917.8	48707.6	59385	53619	60306.8	132277	225354	200564	27840.7	29087.9	28984.2	31526.2	53788.3	44945.2		88624.9	75386.6	65902.8	57958.9	69185.6	72368.6	46967.3	63498	54111.4	50513.2	49630	40780.9	39930.1	54450.9	50608.8	98898.4	100410	93931.8	18690.4	15891.5	14264.7	26795
11.22_550.6285m/z	0		148558	168584	158802	286283	278946	336213	292212	304786	217516	211217	194992	193222	98592	99713.1	79586.9	164504	170953	165541	368874	419496	348713	328223	294714	334700		181391	199543	210926	231685	264641	213654	194741	173550	208061	197173	204630	203862	208125	166859	163463	180748	214486	270385	99936.5	77631.7	103928	77097.9
11.22_589.6307m/z	0		77934.7	63057.8	84956.9	88006.5	81847.7	93249.2	54582.2	63448.3	71755.9	95872.5	99524.3	91387.5	44144.2	52858.4	39223.6	17995.1	15705.7	29703.8	60498.5	65897.2	61387.9	54477.4	73671.2	54997.5		76351.1	85563.3	81069.8	74862.5	88300.5	75977.8	88288.7	68825.8	71144.1	74141.5	65173.2	81550.6	100626	88009	72189.9	74827.3	67359.1	94961.6	53102	42275.6	45914.6	35464.2
11.22_614.5859m/z	0		44249.6	40709.8	40606.2	76767.3	50327.3	61691.9	36590.1	45067.9	43263.9	37687	39062.6	31127.1	14813.7	21739.8	14145.6	10707.8	14054.2	13703.2	29501.6	18653.9	29578.4	32529.6	49139	31526.4		49721.7	37619.8	35571.1	48548.5	47226	50512.3	30387.9	26218.2	33087.7	31028.6	24499.5	28977.3	50759.2	48654.4	34670.6	41865.7	46078.2	35051.3	15672.5	13877.7	17900.4	16647.3
11.22_727.6412n	0		1.13601e+07	1.02249e+07	1.20044e+07	9.62441e+06	8.74767e+06	8.5259e+06	6.01829e+06	6.91298e+06	6.41931e+06	1.24498e+07	1.25823e+07	1.2989e+07	6.54232e+06	7.21898e+06	6.63592e+06	2.26729e+06	2.27263e+06	3.04292e+06	7.84441e+06	7.06449e+06	8.25315e+06	6.48315e+06	7.21821e+06	6.68913e+06		1.08972e+07	1.12748e+07	1.22306e+07	9.47077e+06	9.31448e+06	9.51679e+06	1.00001e+07	1.12259e+07	1.01642e+07	1.28335e+07	1.06879e+07	9.69638e+06	1.2234e+07	1.30991e+07	1.14684e+07	8.57566e+06	7.92925e+06	8.56718e+06	8.93429e+06	8.29046e+06	8.01645e+06	6.56707e+06
11.22_749.5329n	2		1.69195e+06	1.59871e+06	1.72413e+06	2.15986e+06	1.8241e+06	2.06924e+06	1.54786e+06	1.55766e+06	1.51307e+06	1.90455e+06	1.7406e+06	2.25293e+06	852860	690726	622105	392449	372168	452363	1.52991e+06	1.54874e+06	1.41113e+06	1.27014e+06	1.52217e+06	1.38924e+06		1.76726e+06	1.93951e+06	1.97611e+06	1.73025e+06	2.21291e+06	1.68262e+06	1.82098e+06	1.62652e+06	1.87351e+06	1.82732e+06	2.08958e+06	1.76288e+06	2.45903e+06	2.11019e+06	1.5844e+06	1.30305e+06	1.37076e+06	1.72941e+06	907145	675073	966996	624827
11.22_760.7366m/z	0		38528.9	44995.4	35513	20044.6	12152.6	10047.6	12119.9	16513.5	14783.5	17318.1	22361.7	13203.8	13611	19247.6	24921.4	14698.3	34559.8	56832	21180.8	17656.4	20332	14432.8	5105.4	5100.36		43114.3	15748.6	21542.1	15706.6	15855.5	44360	10595.8	35692	32032.3	11752.7	17036.6	12401	19379.4	34906.9	23853.3	11752.5	20403.4	14055.2	25650.7	25989	12523.9	19892
11.22_761.5148n	0		259620	242822	438072	255051	157330	135663	1.48037e+06	1.6714e+06	1.65961e+06	331938	300273	225459	281649	207999	226908	1.26402e+06	1.14795e+06	1.75825e+06	220133	205763	339220	184942	234344	236569		278961	283810	200604	393528	513267	565024	394335	418945	303771	319588	316467	313148	272047	309729	345593	640657	797765	479633	191324	274643	248234	226192
11.22_785.6518m/z	0		3.91302e+06	3.16305e+06	3.31048e+06	3.89847e+06	3.13079e+06	2.43171e+06	1.24782e+06	1.37141e+06	1.15013e+06	2.4108e+06	1.47964e+06	2.50855e+06	1.91199e+06	1.60854e+06	1.66896e+06	1.30971e+06	886102	1.40957e+06	1.17169e+06	1.34861e+06	1.80922e+06	1.05329e+06	1.93528e+06	1.25949e+06		2.92502e+06	2.13074e+06	2.3376e+06	2.75904e+06	3.06294e+06	2.25844e+06	2.56506e+06	3.44476e+06	3.38176e+06	2.66781e+06	3.57764e+06	2.36197e+06	2.74518e+06	2.13898e+06	2.24603e+06	1.92506e+06	2.11284e+06	2.18107e+06	1.99599e+06	1.61542e+06	2.82359e+06	1.18607e+06
11.29_563.5398m/z	0		913346	843478	875843	547603	674650	488670	458707	621309	600541	785252	712082	756828	1.10446e+06	1.02934e+06	1.16571e+06	359156	514410	530869	711796	769078	958204	783179	1.27683e+06	828865		853706	652939	591009	775850	727894	791627	769081	1.08483e+06	927432	958752	895768	693673	870272	940432	972310	834738	918526	681188	1.29539e+06	1.25615e+06	1.10972e+06	1.3858e+06
11.29_563.6214m/z	0		46970.9	42958.2	39054.6	32464.5	34744.8	25164.7	29525.9	29736.6	38588.9	48293.2	44269.6	44789.5	48432.9	41129.8	48220.2	23869.4	25697.5	32064.6	27309	34894.9	36857.2	36878.5	44744.9	35805.7		42225.4	33995.9	28467.4	42274.8	35267.6	45893.3	44781.7	69457.3	47182.1	48390.6	55791.4	46277.3	49841.7	59411	53288.7	42719.4	55472.4	38764.9	48347.6	46051.7	42805.7	56938.7
11.29_785.5844m/z	28		343442	585527	622376	413972	365984	251318	1.47965e+06	1.59311e+06	1.38848e+06	354461	278035	338366	381203	305340	294683	1.63216e+06	1.14941e+06	1.73078e+06	187813	396656	304408	239802	446057	356422		331134	274522	306638	384220	424324	615220	412883	551371	432697	445758	352384	302293	281698	371197	359344	479616	543986	626568	275387	235294	292968	211084
11.29_798.5907m/z	0		272914	234902	195059	32242.3	58334.8	89666.9	50649.8	48681.9	58014	93020.8	60171.6	92102.4	83878.3	98833.9	52015	65107.1	106485	106567	47789.1	54824	69809.1	57663.6	75582.5	61363.4		165902	106871	112964	96358.2	107188	102904	101320	87527.3	72248.2	93000.9	83190.1	72938.7	134927	152936	55227.4	76076.4	98606.2	71431.9	96877	73037.6	109136	88704.9
11.29_819.5456n	0		29424.5	71860.6	31899.1	27759.5	22845.2	24148.1	65293.7	57078.8	42552.3	25587	41786	60257.4	29010.7	9753.1	1639.66	49892.6	30538.8	58741.7	12605.2	31559.5	33557.9	18423.9	18961.4	46692.4		22186.5	20736.2	18689	47938.9	43730	39001.1	41413.4	10922.1	39008.9	49645.7	42323.7	41274.6	28154	29707.3	20998.1	40998.8	42801.6	56192	5731.95	16829.4	9451.01	11566.2
11.29_858.6764m/z	0		51522.8	45693.2	50511.5	45006.8	16490.2	27058.1	19810	8998.33	17097	64965.1	59311.5	56957.6	30038.9	34490	38204.8	20723.6	12913.5	31821	11253.1	16886.1	18699.4	22729.3	35614.6	31207.5		53321.8	46072.4	30319.1	51492.3	42701.5	51509.9	54597.5	23462.1	61015.5	65201.6	51131.1	42830.3	55773.6	60885.4	54363.6	53349.9	55959	55535.9	41213.7	19000.1	39477.1	56155.9
11.36_656.6361m/z	0		107505	101308	100975	61863.1	48584.8	51581.5	52970.8	31000.6	64664.3	107822	125559	114634	73623.4	84475.8	83264.6	50320.5	66754.2	65189.8	32994.6	44313	53761.4	53527.4	105350	59966.4		98965.8	93318.2	71497.6	106100	106699	138147	94423.2	65564.9	119195	124649	108674	98363.5	102690	103615	101323	121608	129992	99279.5	75313.5	63265.8	73232.8	102472
11.36_706.5643m/z	0		65030.3	67950.1	67506	52292.6	60895.2	51729.4	34666.1	49574.1	62598	70714.7	63222.9	58653.2	54400.8	46948.4	51481.1	15428.7	29164	34617.7	58717	65931.1	78366.7	63735.2	97913	71397		60865.7	48104.7	58009.9	65542.3	65255.5	75555.5	57089.2	90298.8	73417	66714.4	80545.4	67774.2	74042.5	63176.6	81001.1	80125.2	84417	66671.3	64017.7	51835.1	57515.4	56803.6
11.36_818.6829m/z	0		641666	602281	679223	383905	304922	289407	307025	219505	360035	571481	686651	656113	413785	420980	328901	410379	486929	508863	187823	212322	326096	247687	472013	304038		484168	498618	399882	508955	516549	786351	680606	289750	573550	624876	612563	613979	653117	620671	706448	723022	755639	602779	436856	375048	385647	495718
11.43_589.4785m/z	29		26063.2	26220.9	28161.5	25181.7	19519.1	23888.6	14225.8	12145.1	17205.5	28854.5	29518	25755.3	27127.8	13130.1	14384.9	11333.8	9939.25	12500.3	23341.8	28179.9	27712.2	28380.8	27292.6	30003.5		23591.3	16950.1	18688	28828.4	27088.2	28544.1	27719.1	27373	31253.4	31296.4	33923.4	31191.5	30148.9	29821.1	34240.6	24238.8	23316.8	32865	30780.2	26437.6	31037	24383.6
11.43_589.6395m/z	0		56046.7	44819.6	54948.5	30820.2	20525.6	20752.9	19641.1	24626.6	20689.5	47555	44375.8	49984.6	29355.8	29191.4	30059.9	9055.92	8288.13	11505.5	24089.7	23188.3	27800.7	25224.8	34743.1	20837.1		34801.6	35848.7	26989.4	42459.3	32593.2	24670.7	27803.7	50458.3	42807	44511	43288.6	29195.9	40378	53014.2	58100.8	28730.3	32611.2	33370.9	34191.9	34419.6	28119.5	38885.3
11.43_616.5075n	13		40549.7	37915.4	36900.3	54493.3	61669.1	71541	26524.1	25690.4	32459.5	54560.1	51297.5	54760.5	65596.5	61890.3	44956	26933.8	26328.5	32039.6	48775.6	59277.7	50755.1	102233	67406.7	76910.9		31764	45894.6	38842.5	43118	59697	47831.1	33271.5	33235.1	36958.6	27347.6	40409.3	41416	42705.1	40002.4	31804.3	45535.6	47346.4	63926.9	66140.6	46683.8	54852.5	38525.7
11.43_758.7160m/z	0		135762	183082	117375	66212.1	52221.7	56986.3	12385.1	14758.2	22479.4	111660	109180	107293	78583.1	90160.5	127654	33011.8	35483.1	42131.9	48962.1	40448.4	62978.4	27429.3	25250.8	33289.9		93241.6	61884.4	78284.4	88931	54476.4	55101.5	65683.4	126618	92363.8	71765.5	63570.5	51366.8	99255.5	99492.9	100693	38108.5	60985.3	35289.7	107252	97316.8	119520	160677
11.43_787.5289n	14		1.11067e+06	1.15711e+06	950323	1.34502e+06	1.28865e+06	1.35403e+06	1.4922e+06	1.7537e+06	1.50558e+06	1.17914e+06	1.15247e+06	1.25246e+06	818196	949449	648477	974487	976611	1.37993e+06	875869	880106	691426	940213	870600	1.1401e+06		933555	850499	977425	1.27218e+06	1.1744e+06	1.30649e+06	1.90132e+06	1.45611e+06	1.62066e+06	2.05944e+06	1.22122e+06	1.50386e+06	1.39314e+06	1.38861e+06	1.62868e+06	1.40602e+06	1.43348e+06	1.57364e+06	996747	1.03331e+06	747935	714198
11.43_834.6547m/z	0		227037	217909	215221	302960	343971	362433	155095	203325	178624	206955	162485	201058	248575	241346	177002	140864	160375	165219	180741	238865	209449	207722	240523	231976		261922	245419	278018	296753	246038	319027	252766	208665	248143	231455	196711	187797	200467	184196	184971	208225	214041	213989	329133	226613	220815	181651
11.51_617.5145m/z	31		100299	97853	92862.2	126624	136071	115589	23244.9	27135.7	27917	140091	143424	134134	60162.9	57185.3	60646.2	10408.3	8447.27	7941	70681.8	74726	85779.3	196689	133850	134025		77386.7	88875.1	88321.6	93337.5	102944	83920.6	86196.4	72875.3	97853.5	55947.3	67358.6	70123.6	82139.4	98003.6	90282.3	90526.5	98024.6	120518	57137.2	58994.7	51794.8	62551.4
11.51_868.5575m/z	0		446106	460550	386202	444565	502828	486756	766691	685803	649167	486514	571926	587250	261315	209975	109686	235432	192908	274728	404130	508637	457397	489541	382197	519785		352412	409880	515046	500738	530472	533245	607535	404302	576865	514025	532879	447414	645687	503767	584235	531382	516924	684339	191774	119605	169905	163964
11.58_780.6357m/z	0		168383	142324	187161	234630	186390	238202	470855	532930	507878	192134	175275	163642	123935	153126	86238.8	108190	129915	137607	181745	216657	218546	172040	287887	207326		243149	186249	302414	195522	236520	244531	226854	262570	198174	175016	164655	197574	281544	211882	210069	311596	261094	302969	135409	87213.5	106659	106210
11.58_787.6074n	18		2.8869e+07	2.79758e+07	2.78716e+07	3.38647e+07	3.46168e+07	3.51161e+07	4.82444e+07	4.74167e+07	4.19686e+07	3.15108e+07	3.2541e+07	3.08726e+07	4.06053e+07	3.64358e+07	2.85214e+07	4.81832e+07	4.53791e+07	5.24085e+07	3.09765e+07	3.40379e+07	3.04772e+07	3.18992e+07	3.04677e+07	3.52666e+07		2.69355e+07	3.06395e+07	3.29179e+07	3.2751e+07	3.84784e+07	3.39449e+07	3.48775e+07	3.23111e+07	3.31771e+07	3.34669e+07	3.45477e+07	2.94434e+07	3.79527e+07	3.68357e+07	3.08674e+07	3.98745e+07	3.61124e+07	4.65853e+07	4.13675e+07	3.24361e+07	3.74751e+07	2.56493e+07
11.58_796.6191m/z	1		221733	217464	176274	103100	84930.8	79450	30212.8	40281.9	67144.9	100268	112570	90328.9	55393.5	68550.3	79042.4	59302.9	71505.3	96809.9	67373.1	72337.5	85755.9	63847	55610.9	40650.7		135901	102380	130877	146090	121258	89317.2	141606	163571	128849	72362.9	51892.8	41947.1	93495.9	123235	109500	67254.2	60588	77101.3	71577.1	91829.7	91708.9	122240
11.58_811.6762m/z	0		3.01557e+06	2.53876e+06	2.7329e+06	3.85087e+06	4.55233e+06	3.78831e+06	1.93687e+06	2.25642e+06	2.30195e+06	2.16499e+06	2.01465e+06	2.05574e+06	2.35383e+06	2.4472e+06	2.19378e+06	1.4446e+06	1.77812e+06	2.18518e+06	1.30601e+06	1.57167e+06	1.58346e+06	1.87815e+06	2.28365e+06	1.96841e+06		3.45896e+06	3.18826e+06	3.0474e+06	3.73013e+06	2.92811e+06	3.44951e+06	2.93492e+06	2.84019e+06	3.00774e+06	2.55753e+06	2.43279e+06	2.25093e+06	2.51133e+06	3.27714e+06	2.71859e+06	3.1007e+06	2.44475e+06	3.2257e+06	1.97765e+06	1.8648e+06	1.92923e+06	1.69362e+06
11.58_822.6040m/z	14		1.23116e+06	975853	1.23779e+06	474904	466696	501583	170080	209459	269038	1.2596e+06	1.16545e+06	1.12229e+06	339609	319161	255537	48512.8	77686.4	64557.4	404407	335387	332016	440367	406237	281384		1.0126e+06	1.16657e+06	917639	546091	585899	567459	1.18367e+06	1.28146e+06	1.21941e+06	583079	536286	536545	1.09304e+06	1.2774e+06	1.24339e+06	475166	439635	435504	218697	221446	217964	476629
11.65_226.1208m/z	0		55443	49214.7	57951.6	28752.5	25147.6	23242.9	21935	24357.8	23873.2	31136.8	29358.6	28014.6	16942.6	18146.5	25144.4	11601.8	21744.9	18229.6	10526.8	10827.2	9767.31	14638.7	17937.4	16876.7		37716.4	30719.6	23813.1	23064.2	23934.4	26342.4	40256.4	54343.5	33211.6	34818.3	33762	24071.1	28083.5	38414.8	40044.4	33634.7	28115.1	18768.6	17015.5	23768.1	22080.4	25736.9
11.65_768.7366n	0		469764	559452	348995	367207	377827	309055	250286	329681	418434	412951	384065	476867	366452	313005	404983	475779	489700	475708	168782	152615	243137	233497	263941	287252		412184	351051	277811	402133	368781	341913	517905	591958	350680	386667	394405	285874	496437	542978	426333	461953	514359	562473	384559	492248	374313	409531
11.65_788.6154m/z	16		6.10209e+08	5.67311e+08	5.75506e+08	4.70285e+08	4.35087e+08	3.9653e+08	3.45267e+08	4.18779e+08	4.74987e+08	5.35168e+08	5.17458e+08	5.25639e+08	5.97682e+08	5.90657e+08	5.86029e+08	5.95561e+08	7.36248e+08	7.67826e+08	2.68099e+08	2.33941e+08	2.9536e+08	2.68768e+08	3.61985e+08	2.92248e+08		5.33435e+08	4.84235e+08	4.56847e+08	4.47595e+08	4.17866e+08	4.76674e+08	5.8702e+08	6.48949e+08	5.93054e+08	5.66336e+08	5.54649e+08	4.57741e+08	5.67173e+08	6.29295e+08	5.87959e+08	5.74648e+08	5.46516e+08	4.71414e+08	6.91767e+08	7.01264e+08	6.65751e+08	6.13119e+08
11.65_810.7925m/z	0		313708	362042	381661	529013	594135	507455	272034	393163	499531	375454	374090	456648	316761	360963	321518	382797	407104	386937	235771	278992	278604	295673	347274	253283		322646	364646	427167	486954	413984	504098	445407	431124	522909	378395	366285	319134	420983	426007	382679	479916	469187	482387	374653	332730	353674	358734
11.72_365.3051m/z	0		552712	493198	540557	223817	272124	204491	138549	180443	193998	608656	595225	646045	244577	252414	273465	64382.8	80105.4	102741	269952	252478	296617	291769	467690	335250		565193	505422	431498	519015	574788	542607	832030	922606	898215	595877	550469	464949	438673	488976	526650	402029	464501	352427	557649	580857	523149	497080
11.72_378.3418m/z	0		17979.7	17672.7	18794.3	10872.5	10701.4	8260.29	5249.9	8232.78	7115.63	19491.7	16328.6	22145.4	11780.5	14121.2	12842.5	4600.26	7225.46	8323.12	9171.96	10515.3	10455.4	12734.4	12326.8	10560.9		17209	15223	11510.7	11370.8	12751.4	9409.2	17507.8	22990.8	17217.9	13545.2	16815	11542.7	15123.6	22708.3	18456.3	14871.8	15266.8	13665.9	12728.8	14449.8	13013.9	13388.2
11.72_625.5538m/z	0		497253	477620	490389	350075	320840	324788	205805	247412	244979	493465	498739	517770	270006	268757	248198	106008	137600	154177	330538	316732	340765	368572	439877	349124		416168	396581	359892	343597	376607	379438	450108	452079	464351	360613	368548	328334	383384	376009	380100	355497	368435	343676	328483	328831	307301	382852
11.72_633.5810m/z	0		4.18976e+06	4.18493e+06	4.08673e+06	1.01862e+06	689628	675741	804686	530375	903851	3.90963e+06	4.77295e+06	5.62019e+06	5.26249e+06	5.17221e+06	3.6428e+06	1.31095e+06	931472	1.38803e+06	1.21359e+06	3.1637e+06	4.82188e+06	2.97823e+06	4.72178e+06	3.2679e+06		4.51233e+06	4.64099e+06	3.54187e+06	1.94622e+06	2.20651e+06	2.87847e+06	4.66964e+06	1.68418e+06	5.29223e+06	3.34166e+06	3.16905e+06	3.51366e+06	7.77795e+06	5.96834e+06	7.54319e+06	3.94159e+06	4.5591e+06	4.60131e+06	4.46617e+06	2.77343e+06	3.22021e+06	4.60428e+06
11.72_633.6596m/z	0		111740	109602	121199	31439	30596.9	20422	20959.8	20061.3	34775.2	108471	125855	148959	123963	101069	94352.9	37324.7	28757	39246.8	29686.2	83553.6	139969	69281.4	94534.2	96812		108807	108960	94730.4	64810.5	64749.6	89798.6	146439	59584.1	173572	105341	103139	106167	205499	178907	253366	112764	138411	135376	102456	69853	84390.8	132156
11.72_766.5745m/z	0		4.63007e+06	4.39659e+06	4.25001e+06	3.09364e+06	2.88052e+06	2.97825e+06	1.52244e+06	1.8461e+06	2.00555e+06	4.434e+06	5.50916e+06	5.57501e+06	3.02054e+06	2.78514e+06	2.71891e+06	1.42205e+06	1.40425e+06	1.91935e+06	2.81782e+06	2.2727e+06	2.98565e+06	3.04777e+06	3.56186e+06	2.66418e+06		3.4952e+06	3.44791e+06	3.30078e+06	3.49292e+06	3.78509e+06	3.15314e+06	4.84901e+06	3.61758e+06	5.15081e+06	3.68042e+06	4.03385e+06	3.48653e+06	4.44291e+06	4.44207e+06	4.27553e+06	3.66201e+06	3.94013e+06	3.50045e+06	3.55943e+06	3.62854e+06	3.53049e+06	4.19978e+06
11.72_788.7077m/z	0		2.65947e+07	2.5233e+07	2.61168e+07	2.11858e+07	1.93428e+07	1.69692e+07	1.38143e+07	1.80752e+07	2.09266e+07	2.47385e+07	2.35047e+07	2.24336e+07	2.07331e+07	2.01478e+07	2.21398e+07	2.19566e+07	2.64847e+07	2.75218e+07	1.10437e+07	1.01078e+07	1.27732e+07	1.14459e+07	1.4514e+07	1.15465e+07		2.29204e+07	2.11642e+07	2.03198e+07	1.98341e+07	1.89506e+07	2.11497e+07	2.59055e+07	2.55627e+07	2.70111e+07	2.54845e+07	2.44712e+07	1.95121e+07	2.4507e+07	2.8036e+07	2.46063e+07	2.46495e+07	2.45104e+07	1.82019e+07	2.43585e+07	2.36992e+07	2.26879e+07	2.18172e+07
11.78_488.3140m/z	0		187911	168954	170462	91108.8	112223	94801.5	66615	79350.2	89327.1	200350	202383	213101	75168.7	66154.1	71390.8	19679.7	11073.5	32173.9	140731	150383	167116	154385	201259	171153		199049	186325	179968	203274	227088	203497	255502	278792	287281	186051	181219	174796	150836	171627	156259	135309	165595	154414	143896	135463	127834	117456
11.78_506.3257m/z	0		22361.3	20250.9	26635.7	14068.7	20879.9	13136	11369.8	19242.5	15373.7	30400.6	25329.8	24694.9	10783.3	14205.7	10411.8	10072.3	9986.11	11792.6	17706	19871.6	19179.8	18232.1	27755.4	19984.2		21463.1	25996.8	18870.1	27835.2	27776.2	22538.6	36460.4	27438.2	28212.9	19400.7	27776.1	26613.5	21122.7	22441.8	22836.4	23649.3	23284.6	22096.2	16692.5	9954.17	15176.5	14192.7
11.78_642.5230n	2		186384	202311	218579	240799	263048	208618	69680.1	70661.2	71304.8	208284	175127	193163	166076	157372	136663	22543.5	30157.9	42148.7	94586.9	109178	124618	272086	168693	163459		143950	157627	150169	163040	187668	128373	196112	151518	204402	109482	113718	107951	163010	173550	157201	150386	162654	161095	107401	84488.2	83366.3	119777
11.78_657.6748m/z	0		12799.6	9058.17	12165.3	6136.13	5798.58	3988.52	17905.9	19064.5	19579.2	12922.7	5454.22	5549.52	8895.94	9235.84	12000.3	36471	45402.4	52063.6	3046.13	4903.58	6057.57	4749.99	7721.24	3865.25		8410.76	10740.6	4911.55	10419.5	11069.8	16125.6	11432.2	10396.1	8526.97	12500	8302.46	9054.23	13957	7649.84	9433.29	19804.4	20269.3	12445.9	8039.47	8583.21	10368.8	9504.79
11.78_727.6568n	0		239014	265854	230011	189617	162053	142453	97883.1	120578	140356	314855	281769	282072	153661	142541	168786	74416.3	97241	118971	150634	146074	175610	149131	167175	187969		213360	169642	186081	270426	197122	170774	267911	316427	376712	302175	325935	208057	267470	264351	295587	211597	218636	203714	194667	205133	193738	217259
11.78_754.6599m/z	0		394109	337506	375513	158612	163725	112240	87790.8	113745	185329	391031	426372	432266	230209	211538	281385	65474.6	78621.7	100935	204226	179666	214216	173802	217888	178813		346562	309017	289852	387352	378008	400119	586764	708862	669961	364045	345808	307676	298507	354195	386343	296984	316522	252813	368347	372665	352297	368364
11.78_814.5515m/z	0		994174	818894	978441	840267	608701	464804	348494	473005	570437	901228	816056	733583	504098	569474	468000	525662	492184	511305	337033	242567	278881	451719	514024	439774		689305	679360	664882	563809	583971	584916	636839	927362	852860	850297	820692	1.01159e+06	904310	1.10328e+06	871078	635374	729642	478406	530211	708280	525147	573211
11.78_814.6308m/z	38		2.85423e+07	2.62997e+07	2.80892e+07	1.6102e+07	1.17196e+07	1.22936e+07	9.68029e+06	1.10541e+07	1.13652e+07	1.72705e+07	1.63503e+07	1.40954e+07	1.85985e+07	1.91918e+07	2.22659e+07	1.32719e+07	2.0352e+07	1.77608e+07	9.9096e+06	7.85246e+06	9.70448e+06	1.08679e+07	1.19541e+07	9.35844e+06		1.99168e+07	1.86494e+07	1.67566e+07	1.1894e+07	1.42116e+07	1.24008e+07	1.93833e+07	2.18983e+07	2.04306e+07	1.40614e+07	1.373e+07	1.1001e+07	2.10023e+07	2.73435e+07	2.51426e+07	1.41165e+07	1.53573e+07	1.18558e+07	2.3726e+07	2.77275e+07	2.52279e+07	2.63854e+07
11.78_814.7327m/z	0		1.23183e+06	1.00631e+06	1.19514e+06	843700	863779	662551	421772	614980	710863	908508	885343	798632	844838	751863	1.00332e+06	635058	761912	798554	442292	409757	506812	493825	598378	425285		978798	884431	858574	788302	681306	645012	959840	1.18272e+06	840351	989885	947117	739530	1.22649e+06	1.53353e+06	1.17617e+06	825998	791984	809259	988855	1.1472e+06	989673	981564
11.78_852.5038m/z	0		39661.6	12512	21054.8	33014.7	26592.5	22883.5	20228.1	29871.8	18930.9	25761.4	28322.2	27670	28938.7	21492.7	19750.3	14006.9	16592.7	15640.1	23467.1	15979.3	25864.6	21899.9	14720.2	20558.5		22329.3	20904.1	29386.2	19446.5	32558.1	34185.7	41389.8	23567.1	28850.6	19222.3	26447	26242.4	22852.2	47527.5	35208.1	16254.7	22749.5	26122	35059.6	11480.8	26965.5	29842
11.78_904.5997m/z	8		240842	244449	231719	189141	201288	191375	208507	196897	214590	191014	197227	231366	134114	142798	115839	119131	133571	135273	187137	168963	174511	198977	174212	196927		196247	223956	246371	196559	210925	201954	276541	211854	234351	188676	204327	185328	279860	238917	231812	208920	189174	193887	138653	114355	139557	113772
11.87_311.2589m/z	0		18203.1	16141.7	16882.2	16927.9	19417.2	14289.2	4517.85	3991.41	3352.06	17554.8	19968.1	17763.8	9699.08	10418.5	6936.26	4182.88	4110.33	4413.87	14518.5	12710	14461.2	13890.3	16210.6	13794.4		15043.8	18190.4	15949.9	16262.6	18299.6	10323.3	28506.3	22713	24624.8	17851	18333.5	16307.5	17558.2	15330.5	15709.5	14454.2	14862.5	16556.4	12101.6	9697.05	10271.1	15475.5
11.87_365.3702m/z	0		25267.2	29234.3	35973.4	12202.6	13801.2	9146.09	5918.38	8287.27	10427.1	34988.8	39506.1	37681.4	18191	15577	17026.4	3951.6	4166.64	7834.75	13000.4	11929.6	15813.2	18085.8	26099.2	15360.5		33004	27046.1	21243.1	29633	27363.1	36531.8	48131	49087.5	49277.8	30921.2	29247.3	28068.3	28820.5	30981.2	28770.6	23461.7	30907	25012.2	24559.3	24795.7	24558.9	23447.6
11.87_482.3256m/z	0		5211.99	2954.02	5062.91	3604.17	5224.24	2778.1	8228.87	9927.9	11593	4012.63	3714.8	4531.9	6033.27	3989.06	2848.48	12149.4	13201.8	15301.2	6013.02	6320.74	5809.29	5616.17	6853.37	5442.55		4138.76	3906.23	3272.19	5752.51	3782.06	7834.71	4790.01	2508.99	3338.95	4824.69	2992.69	2079.58	3329.05	2432.1	3103.35	5879.84	6464.31	7974.71	3982.96	1389.67	1971.51	2288.05
11.87_613.5552m/z	0		1.04259e+06	941012	1.04612e+06	523495	780993	493884	523563	653495	755229	1.13722e+06	1.07697e+06	1.14038e+06	825682	834095	906712	394123	468954	567434	728741	645691	760222	671975	915194	679150		1.11548e+06	980574	860073	1.02979e+06	1.14432e+06	1.14765e+06	1.44133e+06	1.65989e+06	1.5605e+06	1.02077e+06	970538	847535	841404	951061	968398	890412	1.00319e+06	838588	1.19798e+06	1.32838e+06	1.13833e+06	1.3518e+06
11.87_613.6423m/z	0		42728.2	38439	45007.4	39040.5	29564.5	29769	32531.9	29820.2	42881.2	63188.1	60094.6	63908.1	29881.3	34572.7	28464.4	19750.6	23133.7	25851.7	25463.3	27584.6	31794.1	27472.4	42830	35032.6		54600.4	44926.6	45600	50179.3	62288.9	58105.2	66735.5	50765.9	62258.4	49326.3	46420.5	49443.1	61800	51969	53805.5	66931.6	65759.5	46994.5	34880.6	37959	35318.3	41007.3
11.87_642.5231n	16		175516	176722	161161	334713	372124	339057	108346	106854	94809.1	200218	205501	196191	362032	345277	233546	134374	111686	128718	224513	256430	239812	485947	230554	302529		136259	151533	188764	213434	215493	172103	186306	133640	180848	112441	115690	121550	167256	152909	143817	169173	170137	233036	267495	199082	215479	153440
11.87_655.4973m/z	0		147605	140452	185349	87365.9	63975.3	57231.4	213189	363041	385384	131474	89189	109143	143926	130259	136705	504897	783917	755962	94285.8	73961.1	92323.4	56712.2	114847	108570		155262	116288	111494	94745.8	175357	203435	115011	160782	116833	138676	109045	96842.1	90282.3	116395	89236.9	231212	259722	222740	129229	152199	145683	181506
11.87_655.5654m/z	0		6.17315e+06	5.53747e+06	6.47346e+06	2.93648e+06	2.50938e+06	2.52843e+06	7.44898e+06	9.80566e+06	1.13559e+07	4.53009e+06	3.96087e+06	4.14043e+06	6.36608e+06	5.82339e+06	6.63709e+06	2.65273e+07	4.21165e+07	4.25337e+07	2.5125e+06	2.26615e+06	2.86545e+06	2.42152e+06	4.05409e+06	2.94822e+06		5.33844e+06	4.41325e+06	3.57921e+06	4.63133e+06	6.01137e+06	6.91895e+06	5.04079e+06	6.11284e+06	5.50208e+06	4.80609e+06	4.65482e+06	3.92329e+06	3.7422e+06	4.50019e+06	4.7762e+06	7.88657e+06	9.01803e+06	7.27796e+06	5.6184e+06	6.80082e+06	5.83347e+06	8.29853e+06
11.87_655.6478m/z	0		214758	195278	212143	132632	111876	101551	344085	437099	539231	196144	145447	148515	216600	203087	230713	840259	1.25395e+06	1.30139e+06	93403.1	81199.8	105768	88653	154644	103949		194804	161489	139970	181274	262483	302895	177584	225386	209825	203037	191626	156154	135564	174130	200304	337190	415291	292951	168601	199833	188232	257820
11.87_655.7627m/z	0		38675.3	27077.8	33386	23651.4	20351.6	19142.9	48730.3	71940.9	70284.4	29648.8	28252.7	24813.3	34616.2	29306	31760.6	168329	317899	306619	15728.8	13509.9	18405.5	11009	26529.6	14482.7		35781.5	27756.4	25409.5	28937.5	43464.2	38976.5	36138	36212	30248.5	18386.1	23542.9	19641.6	28336	25211.6	33027.6	56186.9	52500.1	58750.6	20984	27870.8	27429.8	39353.1
11.87_659.5964m/z	0		832710	746288	762158	207765	193406	168958	197912	132742	238120	516295	598771	682782	723235	726411	672145	217888	252065	333286	225631	408146	562223	356484	516489	338362		693902	691856	446902	386112	422624	557615	682790	304094	751648	585098	523887	552154	818584	768386	877366	501954	579789	544693	631453	464197	562400	835454
11.87_754.5005m/z	0		408265	316514	365342	108595	124781	73333.8	54601.5	89927.3	128911	373212	346097	398916	174846	201896	228931	37542.5	53916	74564.8	219675	199307	229665	168225	244729	211252		408923	316793	327464	325325	313640	349667	532610	735430	715310	324882	345160	235970	230891	340017	336394	225958	217332	198439	406295	443025	362794	363007
11.87_754.5740m/z	0		1.15256e+07	1.03736e+07	1.11585e+07	5.00138e+06	5.97572e+06	4.66996e+06	4.12586e+06	5.22807e+06	5.65061e+06	1.05213e+07	1.19765e+07	1.2558e+07	8.70027e+06	9.13884e+06	9.89751e+06	2.77959e+06	3.36667e+06	4.11466e+06	6.46746e+06	5.32054e+06	6.62214e+06	5.85775e+06	7.87894e+06	5.83773e+06		1.14985e+07	1.0305e+07	9.43959e+06	1.1184e+07	1.19234e+07	1.18554e+07	1.63444e+07	1.89636e+07	1.73231e+07	1.10319e+07	1.081e+07	9.20462e+06	9.82643e+06	1.09868e+07	1.10758e+07	8.81818e+06	9.85046e+06	8.16143e+06	1.43124e+07	1.58064e+07	1.34101e+07	1.40373e+07
11.87_770.6679m/z	0		26870.5	22677.6	26334.3	7712.38	18864.7	5486.08	16441.5	22215.3	21796.2	16809	18413.4	28677.5	12914.8	12046.2	13812.5	51919.2	87228.1	79899	10847.1	7954.26	11140.8	10014.8	20586.2	10061.1		22493.2	22183.2	21126.5	16600.4	23837.7	30667.7	25156.8	19469.9	15027.2	17840.2	22291.3	15198.4	9439.58	10196.9	13092.4	33290.5	44709.3	29123.4	24666.1	26265.1	22711.8	17791.8
11.87_796.5078m/z	14		337344	383107	357620	208466	213854	139860	543368	668786	809317	275429	295384	388929	197305	207360	192887	547936	708290	707480	188869	199228	194824	191549	232297	177166		360769	261922	264078	386004	444431	416734	335123	516171	321531	373368	373868	340767	189592	358219	268171	511397	579608	460242	189621	242797	270417	207741
11.87_796.5846m/z	14		7.9562e+06	6.48812e+06	8.36711e+06	4.47277e+06	3.4417e+06	3.69544e+06	1.40268e+07	1.87437e+07	2.2425e+07	6.24307e+06	5.17785e+06	5.62714e+06	6.02028e+06	6.26718e+06	5.10259e+06	2.79227e+07	4.33128e+07	4.51209e+07	3.10301e+06	2.89172e+06	2.97224e+06	3.17404e+06	5.26063e+06	4.21627e+06		6.96957e+06	5.07604e+06	4.80244e+06	6.72871e+06	9.97748e+06	1.03114e+07	6.54847e+06	8.64012e+06	6.9839e+06	6.57635e+06	6.97408e+06	5.74339e+06	5.27439e+06	5.66441e+06	7.17219e+06	1.29717e+07	1.50737e+07	1.16536e+07	4.44227e+06	5.21164e+06	4.89447e+06	6.73111e+06
11.87_796.6711m/z	0		453386	398106	460744	273683	212241	240403	750059	840690	1.04988e+06	422913	406177	421233	370234	388622	313597	971772	1.19027e+06	1.32166e+06	203725	307850	303351	222554	381253	300192		449614	370660	394277	455569	578051	645852	487960	456459	537712	451873	455526	448521	370608	412794	537455	824196	911749	1.06149e+06	284324	432143	337712	432369
11.87_813.6215n	0		4.05289e+06	3.94446e+06	4.00939e+06	3.10249e+06	3.00233e+06	2.91602e+06	3.28806e+06	3.39482e+06	3.44126e+06	2.82616e+06	2.83929e+06	2.90506e+06	4.31099e+06	4.27218e+06	3.80096e+06	4.74821e+06	5.71873e+06	5.55181e+06	2.81964e+06	2.87028e+06	2.47419e+06	2.89846e+06	2.79326e+06	2.78218e+06		3.15878e+06	3.22671e+06	3.42107e+06	3.00234e+06	3.13393e+06	2.94331e+06	3.72535e+06	3.54009e+06	3.68525e+06	2.75061e+06	2.82465e+06	2.4537e+06	4.00429e+06	3.60759e+06	3.41808e+06	2.84584e+06	2.87049e+06	3.04117e+06	4.6492e+06	4.36508e+06	4.36793e+06	3.828e+06
11.87_817.5725n	0		1.91429e+06	1.7429e+06	1.91188e+06	900619	720759	682042	1.85299e+06	2.14302e+06	2.40041e+06	1.7193e+06	2.04521e+06	2.32557e+06	1.70876e+06	1.73195e+06	1.18871e+06	3.85042e+06	5.11893e+06	5.56502e+06	846445	1.53517e+06	2.05253e+06	1.38079e+06	2.01386e+06	1.71492e+06		1.79912e+06	1.8405e+06	1.70317e+06	1.45642e+06	1.76938e+06	2.02859e+06	1.93341e+06	1.15303e+06	1.98748e+06	1.63275e+06	1.69479e+06	1.65153e+06	2.9582e+06	2.33672e+06	2.60801e+06	2.37254e+06	2.76674e+06	2.71846e+06	1.41268e+06	1.13365e+06	1.24728e+06	1.42997e+06
11.87_836.7200m/z	0		83373.1	90050.9	75359	91300.7	92621.3	69645	82473.9	74635.8	61633.5	77564.8	75683.4	71633.4	75728.9	95152.9	119953	62629.3	73177	80901	57165.5	49478.4	51668.1	77202.7	66607.6	50509.2		72300.2	57260.9	90118.9	72451	77166.6	77206.1	99605.2	64484.9	94014.3	85504.8	71864.1	74724.2	111874	121046	87754.1	82146.3	82604.3	82352.5	129838	99779.9	78224.4	92531.8
11.94_530.5294m/z	0		107861	94848.3	98355	12210.4	13320.6	9724.63	15933	25233	24149	57203.2	44431.9	57959.2	77859.7	96137.3	98947.6	248774	329937	294036	82524.8	86232.7	114536	69914.3	111641	62873.6		78250.8	47774.5	37644.5	42760.1	43264.6	50663.4	52250	58714.7	51578.9	29518.3	24524.8	26869.9	52876.8	64555.3	78021.7	68487.3	84031.8	54106.2	82680.6	124054	114515	170894
11.94_587.6169n	0		230700	229047	223630	142311	108341	112142	178584	252327	261833	188871	146426	131445	227204	244446	246058	345460	327963	375506	200520	225022	249752	183446	225393	187951		267579	188604	187748	181281	170806	210537	175236	243858	194844	144816	114474	111261	191512	219715	216708	260641	279603	216636	207343	242573	250250	328350
11.94_644.5975m/z	0		507160	417505	499634	339345	223526	227122	480901	644659	735694	288700	241254	226579	378927	397287	542731	257226	417794	396689	233408	209228	265765	219455	355319	235979		655833	417810	444626	363130	347689	429612	342406	496672	367646	198861	213760	180901	359334	438283	440670	535885	612328	408571	344487	434137	407863	760652
11.94_650.6440m/z	0		514970	480183	550602	119718	60323.8	73796.7	46043.3	20023.7	62602.3	331534	319299	353629	402422	471748	489669	69125.7	64576.6	74556.5	186768	279267	422472	209017	397422	208190		404004	327594	259895	300418	274277	443109	587221	196800	617700	347935	384773	383876	356966	379068	466951	265336	291111	228807	791501	696393	691573	1.08402e+06
11.94_650.7385m/z	0		35214.3	26543.5	38446.4	4449.12	2439.87	6674.01	1359.15	489.986	3465.19	24196.4	22117	27165.6	25492	27682.6	23641.8	8602.23	8282.46	9443.07	8971.32	14427.4	19880.2	11792.2	23926.3	16532.7		24295.3	20390.8	16953.7	22820.7	21022	34004.7	40345.4	19348.6	41457.8	31010.8	31525	23023.2	24060.1	35864.4	29871	26488.8	25830.2	19203.1	38506.7	28655.2	34271.2	53883.4
11.94_723.5282m/z	6		28987.8	22681.1	26676.3	26089.9	28534.7	22197.4	2875.39	4749.58	3519.05	19022.1	26490.3	29277.9	23632.3	24959.9	12754.8	7626.21	5044.25	6385.05	36223.4	28497.3	32188.3	21290.3	25999.3	22635.5		22047.2	26325.8	27478.8	19980.1	21766.5	23070.6	24910.7	21055.8	24647.7	15381.3	16677.7	14038.5	27783.1	23832.9	24798.2	3721.83	10833.1	14724.9	20901.4	20699.9	24658.1	32096.8
11.94_774.5649m/z	0		38523.9	33804.6	42638.1	35420.3	36320.9	27127.7	23144.8	28074.7	35637.6	31926.2	32399.3	27046.8	32806.5	33942.3	32748.3	47460.9	60372.2	57656.3	26289.6	21086.9	28169.7	29700.4	27728.3	24723.5		38353.8	26790.4	29434.2	25888.6	24197.3	30750.1	30712.2	30148.1	36888	36402.6	27459.3	27702.7	27482.1	36919.7	29645.4	37213	27536.7	31100.8	29985.4	39806.2	44822.6	33915.8
11.94_806.6493m/z	0		1.90635e+06	1.43117e+06	1.79913e+06	1.09091e+06	755419	783583	1.63117e+06	2.31921e+06	2.65479e+06	1.02069e+06	770836	781674	1.30531e+06	1.46631e+06	1.46013e+06	846512	1.52204e+06	1.37417e+06	668192	576067	708073	628759	957188	688308		2.24804e+06	1.49048e+06	1.58498e+06	1.235e+06	1.22816e+06	1.5066e+06	1.1647e+06	1.57746e+06	1.17711e+06	713775	654709	573990	1.2616e+06	1.33922e+06	1.48003e+06	1.96414e+06	2.11344e+06	1.40755e+06	1.06679e+06	930471	842699	1.50619e+06
11.94_806.7474m/z	0		33684	33593.9	36665	24102.6	17993.7	14507.9	22377	39566	34302	15538	18382.4	13353.4	22184.6	16985.8	31351.3	16967.8	30151	24408.2	11573.7	8563.25	10703.5	11454.2	23808.4	12291.2		48413.7	23415.4	21696	32763.2	22754.5	34657.3	16463.9	46080.4	28622	19192.6	14455.6	10356.7	29567.1	18185.9	34690.8	29772.5	39813.7	31929.2	17114.2	27950.4	28385	35211.7
11.94_870.6295m/z	25		257867	257187	254385	175492	128252	149847	84431.8	103844	98141.8	198378	204513	211030	105159	107893	96960.8	50618.3	46290.4	61605.1	106601	109383	107919	99687.7	87391.8	88837.5		223209	211158	226949	143654	146972	137831	212865	165623	196187	148150	132330	111067	248293	229689	240295	114660	115333	144628	94455.7	83502.9	90014.1	149243
12.01_391.3879m/z	0		9725.45	8278.67	9263.36	5393.29	5511.73	3023.04	2352.16	2205.2	3176.99	10041.9	10388.7	7787.12	10267.5	9914.21	10570.4	2977.88	4943.94	5457	4521.46	5868.08	4771.91	4558.01	4528.84	4173.47		10158	7885.37	6961.25	8142.63	9513.02	9411.81	15662	22770.3	14342.8	10717.4	6554.63	6474.53	8505.37	11449.2	9128.12	3966.87	7282.72	5042.34	5101.9	6722.33	6427.47	13972.1
12.01_618.5819m/z	0		133007	108832	117962	139020	97638.8	113636	184784	217372	222090	147446	117543	105410	118554	114290	155161	95616.5	139529	127638	121543	130755	169621	118489	185191	136315		190895	130023	174633	138012	155739	165127	116404	166831	149823	127459	117975	122749	158022	153301	156602	194045	206477	203666	116168	117911	114973	190607
12.01_644.6943m/z	0		36677.4	20888.2	35036.7	22968.5	18331.6	16142.2	33220.3	42399.1	47013.4	17349.9	25591.7	25975.2	23358	27818.3	28828.8	18210.2	26727.2	27768.7	13717.8	14432.6	15986.9	16060	21500.5	15577.5		36850.2	31220.3	30057	24406.9	27579.9	31460.9	24525.2	34702.5	36820.8	24211.3	23042.7	17100.6	27971.8	36343.6	30736	43160.6	41102	32269.4	17229.2	21184.9	19793.8	34152.8
12.01_781.5920n	0		1.10037e+06	1.0681e+06	1.0757e+06	793867	714840	654249	419071	454137	442629	926911	912467	904706	1.13122e+06	1.24815e+06	1.28665e+06	572601	640389	659910	802275	742412	797381	576584	652521	569372		965216	847606	809664	742114	728581	747613	1.11215e+06	1.25371e+06	1.08462e+06	687981	678113	547643	975222	997856	984500	555471	586727	535727	1.39127e+06	1.44262e+06	1.36212e+06	1.97429e+06
12.01_846.5610m/z	0		131469	122196	147783	88571.2	73041.1	56096.7	112370	144933	201730	81186	117293	71622.5	162044	124960	153497	67081.7	91132.4	125611	76930.4	45461.5	112144	74597.3	74876	39337.5		170906	108686	120701	112318	80828.1	101849	97141.3	139845	90422.6	92706.3	90662.9	74176.3	113317	179587	63601	123699	140705	87037.2	126478	169160	151165	251828
12.01_846.7557m/z	0		148316	111108	145176	101010	100982	83888.2	160636	148555	173689	124663	93472.5	114651	115380	134669	111242	61383.3	89677.9	87470.8	61214	49545.6	59082.8	51247.5	62666.3	59512.4		130943	128436	139258	108427	119608	117336	137796	117174	113953	84345.8	82557.6	80646.3	160061	175606	127726	156808	121242	109737	95564.7	120097	106108	177986
12.07_820.7282m/z	3		126940	103013	100367	91415.3	84369.8	77222.3	95523.6	114959	107994	120626	96259.9	114093	142434	134902	161433	116813	155627	160286	67365.5	61759.3	80978	48692.5	80171.6	55796.3		104878	79696.2	105880	113263	109681	109453	107775	122571	106292	77570.7	104869	82477.9	116032	109456	118829	124278	122931	131352	157525	168463	178894	187691
12.14_337.2740m/z	0		28487.5	20876.6	26343.7	21246.2	11939.5	13055.5	8695.27	10606.1	8978.57	21982.8	21485	22078	25763.4	28416.1	27804.9	17419.3	15963.4	19378.8	25128.2	26122.1	26515.3	31758.8	34407.6	31670.9		37180.8	29334.9	31645.1	21873.3	25145.2	16747.3	17419	26388.7	22417.6	26078.7	20456.1	20054.3	20840	23579	25873.2	23639.8	18146.6	13042.6	24211	26250.9	27172.3	48754.2
12.14_566.4401m/z	0		4081.21	4097.15	4154.73	6408.94	7130.37	7280.08	6070	6318.1	8217.66	6536.55	7065.49	4636.52	5349.84	6854.17	6246.8	9361.04	6737.93	13433	6012.44	10592.4	6940.3	6371.03	7490.57	8245.69		5434.12	4995.29	8318.98	7494.85	6890.32	5691.85	4528.77	5448.72	5627.48	5801.08	4046.04	8075.05	10269.3	3930.84	5284.83	6154.15	5833.86	7622.51	4809.78	6552.48	5608.21	4243.64
12.14_575.5014m/z	0		73314.7	62392.6	79063.4	89667	67682.7	79667.7	37726.9	43852.8	37602.2	77712.6	81798.8	81748	79539.5	90240.8	86359	44326.4	36457.8	44569.4	54007.4	57561.4	59027.8	60957.3	67504.7	58295.7		83947.9	64300.9	56464.2	67417.5	85450.9	67041.8	97198.8	92065.1	95561.3	81695.4	82697.5	72828	80777.9	103901	83700.8	91448.1	83557.5	81926.5	89241.2	88147.8	77642.7	177260
12.14_585.4576m/z	0		4774.66	4712.44	1920.49	9799.65	8021.32	8887.72	10170.5	7199.49	9344.03	4120.96	6967.16	4655.92	6065.19	6928.31	4290.33	10907.7	10250.6	9407.46	9668.85	12616.9	7693.98	6873.69	6258.78	10771.4		4305.76	3582.29	7799.67	5568.88	6797.21	2798.59	5628.04	3216.92	3842.73	3020.76	6097.58	6210.04	3562.98	5487.46	3158.01	7659.17	5814.09	8527.85	5852.8	2585.87	2180.73	3114.36
12.14_808.6147m/z	0		130687	151494	126991	85824	90718.4	92711.4	54272.6	60633.7	67602.8	82348.8	75357.9	66519.9	143801	117230	132063	71355.8	71302	82979.6	80926.9	93720.9	91833.2	58921.5	62854.6	65691.7		104194	89919.1	89494.9	108650	113512	109321	123724	136569	118596	139849	98973.1	80041.2	110877	104583	109849	80782.9	70754.5	67914.9	177958	158339	167306	152338
12.14_839.7495n	0		146614	146034	174061	99875.6	116875	83508.3	109838	118515	123351	134259	130130	110159	144688	144479	159312	119038	138145	135431	73280.3	67115	71921.7	55871.2	59283.9	71297.6		151429	126888	133111	120724	113879	117183	151700	156379	132469	109808	95805.8	78519.1	200015	174662	181727	138945	134364	114562	96241.5	123310	129427	154875
12.23_627.5739m/z	0		28773	28762.5	30141	18693.5	21053.8	13786.5	10344.8	18077.8	18861.7	26639.8	25573.2	27497.9	25923.5	21474.4	37742.7	17058.1	33229.9	32456.3	14296.8	19767.7	13528.4	15517.2	20426.9	18223.3		26629	23496.8	20276.6	18679.3	19528.5	18629.3	29772.4	37738.4	30392.9	29077.4	17256.9	19626.6	29392.5	28108.9	37541.1	24621.5	29494.5	25953.8	23269.6	25819.5	28170.2	52428.9
12.23_637.5559m/z	0		99348.5	83652.5	85627.5	51628.1	66303.4	50476.3	65760.8	80377.4	72235.3	110736	110710	111890	50571.6	58119.8	83086.4	91295.7	186168	164431	81444.3	79544.3	87576.6	59798.1	74271	59337.6		64953	58951.5	53621.5	96063.6	117015	135776	104853	102064	100134	85642.5	77403.7	71608.7	75690.1	73931.3	72898.6	73395.7	94514.5	77209.3	104145	136505	128290	245986
12.23_799.5492n	0		200537	165393	194510	131349	144892	121343	165200	185842	209872	223306	215411	228239	204496	203140	288062	406685	744965	680736	161570	137485	130317	110471	146531	123812		132899	119144	130471	204874	272353	273039	204538	199926	197804	170816	167697	136816	172088	191005	183342	185411	185850	151382	425091	519084	491132	694365
12.23_891.6331n	0		155555	159727	143373	105616	96363.5	97945.4	70439.2	64946.3	64219	115777	133130	114817	83458.3	77615.9	65656.8	53765.3	53330.5	54886.2	92781.7	84930.8	85991.6	65039.6	64951.4	66533		132744	145008	150053	87339.8	115139	84051.9	154194	112340	120400	58980.4	81997.5	68449.9	172299	134903	133748	80528	63397.1	62038	40425.3	43131.9	42380.5	64800.3
12.30_387.2897m/z	0		31253.7	23565.1	25948.3	10647.6	10421.4	6357.7	12662.3	8765.61	13870.3	32741.6	33898.9	34576.4	16436.5	15794.2	23073	25267.9	52676.5	45312.4	18241.9	16911	23799.9	13735.5	22192	16758.3		18274.9	14639.8	10151.8	24810.8	36971.2	41738.5	31515.9	32818.3	28312.7	22911.5	18057.6	15308	14417.5	19676.5	22936.7	18266	18277.5	18909.7	28969.2	39399.7	34101.8	63281.6
12.30_778.6966m/z	0		59203.2	51625	50336.2	31333.1	32586.7	32030	44315.3	52776.4	44446.3	81791.6	61359.8	57017.9	87290.2	83442.4	79661.6	85396.9	117381	117912	35081.9	43949	51875.9	30380.4	37190.2	35032.1		37555.5	26889	39551.3	56422.6	63522.5	62925.6	52705	79669.5	72961	56587.2	53015.3	50944.5	53771.4	55461.4	64004.8	48877.3	64050.2	59690.3	100785	116611	103728	120001
12.30_805.6784n	0		5.08798e+06	4.60515e+06	5.01434e+06	1.59377e+06	1.0392e+06	1.24164e+06	1.17596e+06	769563	1.50761e+06	6.1593e+06	5.94916e+06	6.20603e+06	5.40512e+06	6.08365e+06	6.84725e+06	1.67512e+06	2.29606e+06	2.04283e+06	2.04079e+06	2.93757e+06	3.95596e+06	2.18155e+06	3.87787e+06	2.29913e+06		5.22767e+06	4.43805e+06	3.8176e+06	3.29839e+06	2.87758e+06	4.24638e+06	6.45044e+06	3.14e+06	6.5166e+06	4.45589e+06	4.52737e+06	4.60538e+06	6.43881e+06	6.78626e+06	8.26231e+06	4.71907e+06	5.11998e+06	4.15073e+06	7.16761e+06	6.77132e+06	6.46592e+06	1.00976e+07
12.30_828.5156m/z	17		17396.8	18554.1	16676.1	14651.8	12158	15281.2	18785.1	13935	10768.2	22608.8	20400.5	28671.2	13014.7	11170	8112.9	8892.53	7559.92	10614.8	17378	20595.4	27912.8	11038.2	20660.9	21624.1		15119.6	15310.7	17240.9	20552	21775.9	22328	21497.2	21986.4	22508.5	25353.8	26539.4	18161.9	29636.6	26969.7	19739.1	24548.7	14967.8	22956	11128.5	10119.2	10627.1	6398.28
12.36_486.2983m/z	0		20829.8	24014.2	24020.2	13147.7	15370.5	10151	15714.9	19225.9	18642.8	31291.5	30500.2	26082.2	29059.6	24216.1	31000.5	32980.1	34758	41744.1	28934.3	33515.8	30947.9	30191.7	42655.2	27835.7		26052.3	21904.8	16436.1	26769	24405.3	24185.2	32108.7	32329	35834	27301	22037.4	23514.7	16479.3	24022.9	18930.8	19555	24655.5	20093	25325.9	25964.5	22960.4	36499.7
12.36_626.6228m/z	0		80255.8	67142.1	81422.2	28650.8	16161.6	21173.3	20324.3	12882.5	31365.8	104268	96196.3	94163.3	68354.8	90303.7	95490.1	23576.5	29510.5	28126.7	38108.2	66183	91312.3	45750.7	97005.6	46780.8		89056.6	75133.8	60641.5	54265.6	48379	69395.1	116095	48437	121965	96105.1	77596.8	82124.6	102686	99791.5	128979	74213	93405	61258.9	86694	87216.3	85558.1	153763
12.36_644.6328m/z	0		557713	491759	554891	154228	78871.9	104889	123511	60909.6	165771	747085	740191	717090	744258	927138	1.07268e+06	159708	226915	194282	258250	416312	641708	296145	635297	299252		657955	534337	413948	350751	304780	484272	836259	267549	847575	656537	538539	581263	747740	787469	1.07363e+06	557558	642539	467639	1.01734e+06	986569	940864	1.66808e+06
12.36_738.6258m/z	0		179694	170878	164179	156737	108273	130311	132986	141035	139973	307336	289900	265624	408657	442455	450125	155048	157640	177372	267638	369575	440894	215611	418134	262825		179512	149370	181572	242324	262731	294942	246836	222387	249620	255520	248066	267889	288394	300583	311161	234542	245804	233765	507321	580473	491327	516032
12.36_738.7289m/z	0		12433.2	6185.67	11665.7	8744.75	8167.9	15557.3	10080.6	11685	13168.5	23574.8	24099.3	24222.9	27824.3	31301.8	27216.5	12970.3	13155.8	17241.7	15136.9	18112.9	25040.8	14752.9	27443.1	16491.1		15622.4	12419.4	14079.9	20125.9	22882	21697.7	21573.6	21649.9	23844.4	19062.6	20030.7	23168.7	27358	19737.3	19317.8	23788.1	22358.7	12540.9	29883.3	35396.2	33345.5	36830.3
12.36_763.5724m/z	0		281108	224817	261401	183607	166071	171323	87150.7	96360.2	96876.9	277518	280765	297092	539913	539937	585590	151452	197217	203659	231375	209039	237708	185043	262553	190247		276007	220354	230103	255269	267350	274338	277715	274841	257050	213242	248416	205763	239634	257020	229815	187778	181079	157346	773039	848216	787410	846905
12.36_764.6393m/z	0		1.20538e+06	939069	1.03634e+06	626871	419784	455367	213638	286925	327438	998673	788680	755035	1.02402e+06	1.14356e+06	1.59878e+06	347831	592891	518627	530398	510243	685830	411719	858446	452334		847902	503683	532714	707345	670757	793910	663403	875728	685767	796489	689878	619385	751334	964879	1.03736e+06	562943	580626	388284	1.72109e+06	2.27028e+06	1.89087e+06	1.88149e+06
12.36_764.7436m/z	0		49421.5	32801	41623	25740.7	17968	22777.6	11605.3	12212	12914.5	49821.4	44575.1	38709.5	41388.5	48961.1	50435.9	17541.8	22237	21447.1	23439.3	20654.8	29028.9	16096.4	35708.4	18358.4		31810.9	22082.2	24751	35355.2	34331.9	40790.8	37420.3	46489.4	36377.4	42866.9	30390	38008.6	39473.4	37958.4	46453	22637	29601.4	13676.4	53839.3	66661.2	61330.1	50006.7
12.36_806.7787m/z	0		65154.5	54784	63239.7	29153.9	13685	16418.6	25876.7	14390.2	23691.7	95799.8	101311	89995	74378.2	83568.2	96142.3	27316.6	33539	23109.2	25029.9	39672	54205.8	29663	53079.6	28344.9		66800.7	59750	51736.9	39630.8	47792.6	64993.7	87286.9	40066	96674.1	69128.6	52358.9	68102.7	89472.3	88532.6	112176	64069.7	73127.7	41337	114166	96014.2	103698	158009
12.36_806.7976m/z	0		59749.7	60708.2	55593.2	24070.4	11215.1	14228.2	18026.7	10085.3	19740	77236	66749.5	79867.1	53133.5	45908.7	76594.1	23824.2	28688.9	25892.9	23626	36765.7	46703.8	26950.7	41350.3	27185.7		54517.5	41745.5	36846.2	50640.1	39744.1	54506.6	73782.6	51121.5	102560	73207.4	71979.6	61386.5	79708.2	85968.8	149398	69772.9	70825.3	54990.4	81237.5	83625.5	88277.1	118410
12.36_814.5100m/z	1		101269	85245	102465	52763	52883.7	51909.9	31022.9	44065.4	42918.2	76078.6	68200.2	73834.5	104010	77741.3	108378	95013.9	137002	129164	77147.8	69454	62441.8	52444.3	61956.1	63066.5		60823.5	71366.5	84994.8	79598	84354.6	78317.4	98972.8	108016	97082.3	68710.8	81909.7	63165.9	69273.1	73694.4	77348.9	81238.1	76180.7	72825.8	124417	140695	140786	149114
12.36_846.7661m/z	0		66582.9	77656.2	46727.6	52403.6	48139.6	29722.5	33089.6	46554.3	34136.8	68260.9	46935.5	52571.3	63719.6	40031.3	65039.5	36419.4	52380.6	44899.1	28284.3	25868.5	30103.8	33845.4	19970.2	30219.1		42679.7	51187.8	35528.4	62360.5	44085.3	50045.2	53180.9	104781	86729	82836.7	63377.2	47776.6	87489.8	81771.8	106271	56943.7	55283.5	63018.9	54196.5	53695.7	54531.5	74195.7
12.36_904.6546m/z	0		57360.6	57905.5	45218	25013.6	25618.2	13653.4	25173.9	16721.1	28863.2	53084.1	56508.1	75102.6	36865.3	41618.6	41390.5	27185.3	23803.3	22801.7	23938.4	26877.8	41554.8	33241.5	35694.6	33554.8		46961.2	39723	54823.3	34689.3	35202.8	47435.1	75931.8	38311.1	68595.2	47664.6	52312.6	48698.7	63537.6	70696.1	76276.9	63698.1	59567.3	50023.1	49000.2	38268.5	45600.9	48983.9
12.43_339.2513m/z	1		14479	10196.1	11327.1	12014.6	14613.7	10688	10587.3	12967.6	10302	17788	16000.3	14791.2	10124.7	10483	9531.15	9220.59	7563.04	16394.8	7094.74	9796.78	8037.64	9660.08	10767.8	12359.2		8102.16	12316.2	11815.5	9359.47	13991.4	9796.65	16364.4	13462.9	12495.7	10472.3	11152.8	15196.2	13052.1	11187.4	17618.2	19233.5	12769.5	16365.5	9741.58	10028.6	8264.45	8417.71
12.43_378.2769m/z	0		192760	161400	167689	67379	50008.8	54042.2	35410.9	36784.8	35924.1	209978	196798	174830	124330	133018	179470	34628.2	40675.3	51866	119108	125768	165663	98163.2	195068	113957		161984	124761	98820.5	73774.9	83166.6	81113.6	144568	205255	187665	128058	101123	88469.4	116670	147366	166065	69217.2	85535.1	55681.8	168343	207078	175572	308772
12.43_378.3428m/z	0		12347.3	10196.7	9163.78	5405.17	7471.43	4518.32	1554.74	3610.98	1312.75	11123.5	12006.2	10599.1	7779.85	8342.09	9502.39	4139.32	3874.28	6109.44	8616.18	8272.47	8314.79	6610.19	12578.5	10524.4		7205.24	5875.64	6000.27	3648.67	7252.95	5664.7	9415.57	11869.1	11893.4	9801.81	6982.18	7125.24	10019.8	9376.65	9087.76	4971.06	5477.97	6705.45	9949.53	8592.47	9129.71	12965.3
12.43_577.5644m/z	0		44394.9	35107.4	42821.2	16842.3	14703.2	14016	13254.9	17549.1	18262.9	52311.5	44654.3	45344.1	46797.4	54525.7	54001.5	20456.4	22426.5	24129.2	40548.8	42483.7	58726.9	38370.6	66679.5	35404.3		31140.7	28071.8	28600.4	27144.8	33862.7	31853.5	33632.6	36477.2	37563.6	29725	24630.1	36799	41152.5	44471.1	40447.5	25720.6	28486.3	21844.6	59046.6	69130.4	58342.6	74179.3
12.43_716.4878m/z	0		96855.4	103845	95849.3	47137.4	43418.4	52817.4	24336.7	50363.6	35130	140808	120171	121870	97166.5	90500.6	113019	19589.5	30142.9	28833.3	84313	91728.6	114180	45937.5	109084	58565.9		120251	66406.6	66783.1	46490.7	58804.4	52992.2	111683	142270	113903	50390.8	69935.9	44782.6	80548.4	96270.6	68476.1	42399.3	56815.1	46256	156922	172663	145781	207068
12.43_716.6496m/z	0		180714	146404	156900	75544.1	54149.2	53272.6	43449.7	47783.5	56130.1	190305	188650	185754	148796	155816	192556	46832	62563.3	62811.2	103532	105085	153509	78809.8	126188	81025		130851	101366	103293	103778	88387.6	88739.3	167284	218003	180079	125553	138234	104747	150701	170538	176577	93072.3	110118	77975.8	216814	220802	208113	282068
12.43_760.5217m/z	0		143244	154991	151912	126877	113431	116366	90356.2	106713	102385	170529	174613	196578	122178	112348	94719.6	62142.3	50180.9	60951.3	176942	178766	178333	127212	147629	145626		129649	126417	161008	152230	143296	142941	149617	163494	152218	140315	151547	125038	147693	151892	138936	129429	121533	119012	146519	150816	145001	153793
12.43_798.5382m/z	36		240451	257504	254482	209855	245628	212104	145278	154121	160846	217990	223065	243023	229458	205421	201761	185176	239935	254603	264123	238296	234665	181967	204812	227430		213391	201089	234172	304034	298158	306677	267851	259470	262498	233000	300581	214624	200866	189173	202056	263143	257232	278087	286507	283280	288427	225611
12.43_872.6467m/z	0		315770	303544	305271	196806	177547	190649	190920	214281	212812	252691	249905	244235	244237	233639	225958	132863	166857	176176	158946	148137	129643	131899	131029	108809		281040	272758	282494	213063	201765	214159	279918	256511	256651	149376	155937	135685	381812	404776	343961	168571	157610	172769	148573	132108	150101	299893
12.50_605.4860m/z	0		222077	164253	184999	54470.7	41156.3	28695.4	73743.6	101909	112641	120173	98015.2	93687.6	137745	147137	151432	173451	286225	273459	106421	118250	157114	104196	248757	146973		195241	118260	129367	62308	73251.1	104890	167186	252288	214463	176771	141825	93193.2	86042.2	118434	78357.4	116354	172847	72688.7	195978	222065	201130	230588
12.50_605.6299m/z	0		320787	261265	276574	112016	102269	82219	122328	160598	163211	245491	226030	203370	283733	274714	313422	321745	514510	559686	145951	154946	215537	168252	320180	175246		303012	210202	192303	164767	172593	188489	294257	385969	333041	287887	258807	215639	175903	189947	245311	252316	309293	206948	333419	373501	334207	395255
12.50_631.5007m/z	0		130719	79772	121370	16905.6	34745.6	23161	36030.8	35033.8	32342.3	52036.4	47802	58424.9	45533.8	43319.7	64672.4	62905	54928.2	67068.4	48081.3	54274	50232.5	54600.4	47596.8	38998		85967.3	68908.9	50210.3	27746	40304.5	34321.5	76171.1	108266	67527.9	48857.2	55042.6	43158	68194	81360.7	92227.1	57402.1	42496	51037.7	64486.2	84691.6	83841.4	83194.6
12.50_631.5658m/z	0		4.57144e+06	3.90197e+06	4.3268e+06	700204	543923	531782	472214	591559	610585	2.54348e+06	2.22051e+06	1.99883e+06	2.54601e+06	2.67983e+06	3.28581e+06	526431	799260	831902	1.78592e+06	1.54214e+06	2.01453e+06	2.08626e+06	2.17246e+06	1.37901e+06		3.37613e+06	2.78492e+06	2.21961e+06	1.20204e+06	1.32262e+06	1.35247e+06	2.95185e+06	3.98266e+06	3.68771e+06	1.85668e+06	1.52528e+06	1.36719e+06	2.57177e+06	3.16602e+06	3.39832e+06	1.3141e+06	1.62597e+06	1.03461e+06	3.84348e+06	4.76098e+06	4.01278e+06	4.11382e+06
12.50_631.6546m/z	0		204756	170540	190679	51979	33046.3	35392.9	28032.6	40401.2	39329.8	135435	115437	112023	96844.7	102444	141072	29472.9	48112.2	45231.9	77083.5	70136.3	98875.1	88387.5	93832.4	65263.7		158701	129336	99406.2	73926.3	80761.9	86588.7	131284	172769	168718	93574.2	89557.5	80750.7	129807	151924	159506	81862.5	89410.2	70543.7	133902	167289	154625	155302
[truncated: 1,710 more rows]
[truncated: 42 more columns]
