# Supplementary material for: Lipidomic UPLC-MS/MS Profiles of Normal-Appearing White Matter Differentiate Primary and Secondary Progressive Multiple Sclerosis
Source: Metabolites. 2020 Sep 8;10(9):366. doi: 10.3390/metabo10090366 (PMC7569864; doi:10.3390/metabo10090366)
Supplement: Supplementary file 1 [file metabolites-10-00366-s001.zip › VENN POS MS_raw data_28 July.txt]

Names	total	elements
Control-PPMS Control-SPMS PPMS-SPMS	8	2.76_365.3027m/z
		1.62_310.3110m/z
		2.83_354.2537n
		7.28_549.4864m/z
		0.68_190.0791n
		4.71_385.2753m/z
		9.43_750.7918m/z
		9.79_603.5346m/z
Control-PPMS Control-SPMS	66	1.91_476.3762m/z
		3.05_719.5589m/z
		13.80_313.2738m/z
		14.87_621.6328m/z
		14.29_846.5916m/z
		6.28_738.5091m/z
		1.04_265.1706m/z
		13.57_962.6323m/z
		9.36_727.5964n
		1.84_452.3136m/z
		1.84_457.3501m/z
		5.34_712.5032m/z
		17.09_502.2924m/z
		13.86_311.2587m/z
		5.70_790.5663m/z
		6.34_371.2648m/z
		1.84_367.3215m/z
		7.06_722.5051m/z
		1.69_348.2347m/z
		2.83_301.2117m/z
		0.77_447.3099m/z
		3.99_672.4669m/z
		0.68_178.0783m/z
		15.88_950.7401n
		6.21_558.4992n
		9.43_726.6322m/z
		16.01_991.7136m/z
		10.86_701.4550n
		8.36_704.5254m/z
		12.72_755.5541m/z
		2.99_511.2560m/z
		6.28_646.4820m/z
		4.84_704.5418m/z
		10.80_313.2738m/z
		2.05_356.2913n
		14.29_846.7747m/z
		12.36_738.7289m/z
		13.80_617.4451m/z
		3.48_971.5622m/z
		6.34_371.7662m/z
		11.29_858.6764m/z
		6.41_702.6539n
		10.71_313.3317m/z
		15.59_947.8095n
		14.02_793.6492n
		5.34_736.4896m/z
		1.98_496.4208m/z
		6.41_702.7729n
		1.13_429.3477m/z
		13.80_313.3317m/z
		6.41_383.2868m/z
		6.41_702.5667n
		7.22_597.4848m/z
		10.22_757.5389n
		12.95_742.5208n
		0.68_188.1762m/z
		4.13_675.4118n
		6.28_738.5980m/z
		1.55_482.2656m/z
		2.70_435.3474m/z
		2.11_694.5546n
		5.34_691.4738m/z
		0.77_432.2353m/z
		6.34_763.5251n
		14.29_766.6059m/z
		2.05_297.2458n
Control-PPMS PPMS-SPMS	292	12.86_767.5239n
		13.80_783.6102m/z
		9.79_816.5742m/z
		12.36_764.7436m/z
		12.65_391.3213m/z
		14.45_619.4553m/z
		9.21_605.5496m/z
		12.36_806.7787m/z
		11.15_390.4266m/z
		19.53_425.2148m/z
		6.28_729.6126n
		9.86_536.5278n
		12.79_417.3365m/z
		10.22_611.5398m/z
		10.44_767.5070n
		13.30_780.6818m/z
		13.73_804.6705m/z
		6.34_383.3305m/z
		17.31_848.7738n
		3.77_529.3900m/z
		10.35_628.6024m/z
		13.57_615.5710m/z
		10.44_746.8160m/z
		11.65_184.0741m/z
		9.14_786.8155m/z
		11.29_563.5398m/z
		13.66_426.3207m/z
		12.36_806.7976m/z
		13.66_418.3084m/z
		1.84_485.3509n
		4.20_325.2883m/z
		10.86_639.5700m/z
		0.97_369.3476m/z
		1.33_658.5096m/z
		11.15_727.5510n
		6.34_385.3456m/z
		10.44_745.5975n
		10.51_778.6673m/z
		4.06_508.3767m/z
		11.65_788.6154m/z
		6.34_383.3970m/z
		13.80_642.5932m/z
		11.94_806.7474m/z
		6.28_729.5293n
		11.87_659.5964m/z
		1.55_483.4097m/z
		3.99_374.3391n
		11.15_587.5396m/z
		12.01_644.6943m/z
		11.87_613.5552m/z
		12.72_780.5900m/z
		15.88_575.4142m/z
		12.72_780.5120m/z
		13.86_536.4875m/z
		10.86_561.5240m/z
		15.36_863.6504m/z
		5.49_625.5980m/z
		1.62_420.3448n
		9.72_844.4723m/z
		17.31_1072.8971n
		0.77_258.2224m/z
		1.20_399.2727m/z
		13.15_632.5928m/z
		4.98_611.5035m/z
		11.07_569.6134m/z
		9.50_875.5617n
		11.94_644.5975m/z
		13.86_298.2389m/z
		10.44_725.4885m/z
		8.56_750.6335m/z
		1.55_469.3250n
		13.73_591.4964m/z
		13.86_461.4200m/z
		13.86_470.4201m/z
		6.34_569.5408m/z
		11.72_389.3737m/z
		9.50_688.5270m/z
		12.72_391.3878m/z
		11.29_563.6214m/z
		3.48_510.3847m/z
		6.34_764.6345m/z
		10.64_818.6047m/z
		13.57_615.6680m/z
		10.93_645.6043n
		4.35_460.4121n
		10.51_836.5767m/z
		11.78_754.6599m/z
		6.28_811.5355n
		12.72_417.4081m/z
		6.34_570.5471m/z
		12.30_805.6784n
		9.21_630.5583n
		13.30_294.3731m/z
		9.14_786.6943m/z
		13.30_856.5007m/z
		10.28_389.3051m/z
		12.23_627.5739m/z
		13.73_782.7230m/z
		6.70_577.5188m/z
		14.22_450.3778m/z
		12.50_754.5740m/z
		12.43_716.6496m/z
		12.14_808.6147m/z
		0.68_273.1680m/z
		13.86_625.4124m/z
		9.57_778.6542m/z
		13.44_465.3913m/z
		5.49_575.5033m/z
		12.14_839.7495n
		12.59_601.5552m/z
		14.29_418.3079m/z
		11.15_390.3353m/z
		16.80_593.4882m/z
		13.66_756.5894m/z
		7.93_601.4293m/z
		2.92_327.2280m/z
		7.64_843.5811m/z
		15.88_441.2991m/z
		13.73_516.3453m/z
		10.28_346.2849n
		13.86_491.4304m/z
		10.44_778.7896m/z
		12.65_780.6768m/z
		10.51_777.5662n
		1.13_487.3236m/z
		13.93_419.3524m/z
		14.02_417.3365m/z
		8.56_390.2770m/z
		12.59_742.5739m/z
		0.68_178.0774n
		5.49_906.6414n
		12.36_764.6393m/z
		13.93_542.3606m/z
		11.15_692.5142n
		13.57_777.5657n
		12.72_514.3299m/z
		9.79_603.6118m/z
		13.86_587.4585m/z
		7.13_603.6125m/z
		11.07_338.2821n
		13.51_562.4328m/z
		6.28_755.6355n
		14.45_1066.6311n
		4.42_624.5405m/z
		14.15_307.2638m/z
		12.01_846.7557m/z
		8.56_292.3570m/z
		10.93_364.2612m/z
		12.59_640.6663m/z
		16.17_889.7178m/z
		9.79_631.5656m/z
		2.11_408.2587m/z
		9.93_642.6179m/z
		8.56_744.4822m/z
		14.22_686.4476m/z
		6.21_639.5344m/z
		11.94_650.7385m/z
		2.83_308.2070m/z
		9.07_747.6132n
		11.22_550.6285m/z
		12.36_626.6228m/z
		13.57_266.2843m/z
		10.51_816.5361m/z
		12.72_639.5711m/z
		10.44_746.6963m/z
		12.07_820.7282m/z
		1.49_598.4541m/z
		16.73_792.7183n
		14.51_773.5532m/z
		14.45_810.6089m/z
		10.64_861.5887n
		14.22_899.6689n
		1.13_658.4729m/z
		12.95_827.5795n
		12.86_305.2459m/z
		13.86_566.4990m/z
		13.73_786.7600n
		11.87_754.5005m/z
		13.22_797.7274n
		12.86_628.6909m/z
		10.22_751.5405n
		13.80_270.2407m/z
		10.86_681.4828m/z
		15.23_397.2647m/z
		13.66_597.5601m/z
		7.93_589.5566m/z
		10.71_754.5734m/z
		7.57_788.7367m/z
		11.72_788.7077m/z
		5.49_625.5191m/z
		8.43_284.2953m/z
		3.84_610.5262m/z
		4.42_469.3879m/z
		5.49_906.5222n
		12.50_746.6786m/z
		8.56_390.3377m/z
		11.07_711.6458m/z
		19.30_397.3287m/z
		10.22_364.2613m/z
		1.20_355.2464m/z
		16.17_585.4358m/z
		4.42_402.3696n
		3.70_340.3575m/z
		13.73_393.4044m/z
		12.86_602.5851m/z
		2.11_250.2186m/z
		7.13_603.5344m/z
		11.87_754.5740m/z
		9.72_816.6625m/z
		15.45_849.6251m/z
		11.72_789.5430m/z
		0.97_605.4242m/z
		16.30_1047.8986n
		12.59_364.3267m/z
		10.44_637.6341m/z
		14.15_728.4946m/z
		3.28_527.3977m/z
		0.97_552.2947n
		2.27_282.1479m/z
		14.15_309.2793m/z
		13.57_729.6535n
		13.57_668.5410n
		4.13_470.3387n
		3.19_429.3176m/z
		10.22_593.5294m/z
		15.88_689.5288m/z
		9.93_804.6688m/z
		10.71_867.5989n
		14.38_563.6195m/z
		16.59_778.7022n
		14.38_550.6283m/z
		15.36_663.5947m/z
		11.72_365.3051m/z
		11.15_390.2241m/z
		2.11_669.4161m/z
		1.20_464.3514m/z
		17.67_942.8525n
		11.15_292.3001m/z
		14.38_563.5424m/z
		13.30_780.8075m/z
		1.49_702.5350m/z
		13.22_601.5531m/z
		10.44_637.5549m/z
		13.73_393.3367m/z
		12.72_780.8053m/z
		1.40_462.2755n
		13.57_367.3823m/z
		13.30_392.2924m/z
		7.71_628.5425n
		10.44_390.3212m/z
		4.71_536.4892m/z
		13.57_490.3298m/z
		8.56_749.5353n
		13.57_367.3207m/z
		10.44_292.3002m/z
		11.15_390.2769m/z
		12.79_540.3453m/z
		9.79_603.7205m/z
		16.01_455.3705m/z
		1.55_614.4838m/z
		10.86_701.5356n
		8.49_772.6063m/z
		11.87_642.5231n
		14.87_897.6255n
		12.36_846.7661m/z
		10.57_854.4860m/z
		13.30_294.3155m/z
		0.61_401.2654m/z
		3.55_473.3800m/z
		12.86_805.5984n
		10.80_683.5969m/z
		10.22_266.2845m/z
		3.99_457.3290m/z
		12.50_754.6640m/z
		6.99_627.5343m/z
		12.65_817.5400n
		12.86_665.5864m/z
		10.35_808.7698m/z
		11.15_569.5292m/z
		10.86_762.4803m/z
		9.63_390.3446m/z
		13.30_779.5823n
		10.35_512.3143m/z
		11.15_523.4726m/z
		17.80_930.8558n
		10.44_390.2279m/z
		0.68_331.2094m/z
		17.02_844.7421m/z
		10.44_292.3563m/z
		4.26_476.4079n
		1.49_570.4578m/z
		12.36_644.6328m/z
Control-SPMS PPMS-SPMS	134	5.27_549.4851m/z
		5.34_649.5176m/z
		9.86_654.5534m/z
		7.93_637.5196m/z
		2.92_395.2156m/z
		1.62_464.3138m/z
		7.49_575.5034m/z
		8.00_774.4657m/z
		7.93_633.6192m/z
		9.63_597.5237m/z
		5.49_670.4323n
		2.83_401.2496m/z
		5.92_740.6278m/z
		12.50_745.5626n
		8.43_752.5074n
		1.62_464.3816m/z
		14.58_860.6122m/z
		10.71_613.5553m/z
		12.72_385.2748m/z
		1.62_446.2211n
		12.50_746.4955m/z
		12.50_605.4860m/z
		7.49_717.5241m/z
		9.86_653.6401m/z
		10.22_716.5128n
		7.93_773.5378n
		9.63_378.2770m/z
		6.63_832.8072m/z
		13.22_632.5245m/z
		6.93_706.5359n
		8.20_799.5315m/z
		14.15_660.5542m/z
		1.20_328.3845m/z
		9.57_576.5899n
		4.42_647.5012m/z
		8.49_859.6074n
		1.62_485.2885n
		9.21_677.5492m/z
		1.20_498.4005m/z
		7.78_748.5328m/z
		1.20_326.3779m/z
		14.29_784.5116n
		7.78_385.2742m/z
		7.93_774.6168m/z
		9.28_748.6790m/z
		12.50_605.6299m/z
		6.93_761.4513m/z
		7.93_679.5652m/z
		6.77_677.5487m/z
		5.34_833.5188n
		7.78_606.5014n
		5.43_599.5031m/z
		7.78_526.2952m/z
		14.94_872.6255m/z
		7.93_633.5239m/z
		5.49_813.5250m/z
		1.69_360.2564m/z
		5.43_860.5362m/z
		5.49_920.5361m/z
		10.15_794.6863m/z
		7.78_746.4901m/z
		5.92_658.4615n
		10.35_568.5665m/z
		9.57_577.7169m/z
		11.00_591.5373m/z
		5.43_880.5054n
		1.04_525.2866n
		1.04_385.2741m/z
		8.56_510.2987m/z
		9.50_747.4494n
		11.22_387.2896m/z
		1.04_484.3258m/z
		7.78_508.2832m/z
		1.20_327.4375m/z
		5.70_715.5074m/z
		7.28_689.5038n
		6.70_545.5169n
		8.43_694.6100m/z
		5.49_269.2264m/z
		13.80_269.2803m/z
		8.29_533.4929m/z
		6.57_832.6779m/z
		7.06_898.5537m/z
		16.59_1010.9057m/z
		9.21_836.6144m/z
		7.35_815.5751n
		5.49_762.5068m/z
		10.22_617.5298m/z
		8.36_563.5027m/z
		7.06_649.5187m/z
		0.91_412.3210m/z
		10.22_392.2920m/z
		8.43_357.3013m/z
		8.43_671.5249n
		5.20_853.4801n
		7.49_743.5392m/z
		9.57_577.5189m/z
		8.65_635.5397m/z
		4.91_311.2586m/z
		12.50_767.5461n
		9.36_750.6709m/z
		6.50_805.5614n
		7.49_575.5901m/z
		13.66_508.4070m/z
		5.49_830.4942m/z
		6.50_529.5220n
		5.49_670.4955n
		6.28_758.4910n
		5.27_363.2901m/z
		8.78_782.6680m/z
		5.13_699.5342m/z
		8.72_798.5405m/z
		1.20_524.3925n
		5.20_337.2738m/z
		0.91_320.2582m/z
		7.78_563.5037m/z
		8.36_706.5179m/z
		14.45_1068.7730m/z
		4.55_441.3347m/z
		5.70_809.5183n
		7.35_431.3877m/z
		9.57_577.4567m/z
		6.28_721.5640n
		1.04_417.3365m/z
		8.78_782.5658m/z
		5.20_667.4299m/z
		1.91_350.2228n
		11.43_834.6547m/z
		5.34_726.6086m/z
		8.49_387.2894m/z
		6.34_422.7622m/z
		2.99_429.2782m/z
		6.70_896.4710m/z
		7.78_727.4660m/z
Control-PPMS	322	6.14_733.5757m/z
		1.76_417.3375m/z
		12.79_844.6731m/z
		12.50_786.5381m/z
		15.16_876.7780m/z
		2.20_495.3299m/z
		2.05_312.3182n
		10.28_358.3105m/z
		11.72_633.5810m/z
		14.02_514.3299m/z
		13.80_365.3053m/z
		13.01_820.7231m/z
		17.02_680.6317m/z
		14.51_772.6193m/z
		5.56_665.6086m/z
		6.14_748.5485m/z
		16.37_685.5615m/z
		2.34_506.4184n
		0.91_434.2050m/z
		12.50_717.6689m/z
		2.56_582.4935m/z
		1.55_425.1381m/z
		2.05_414.2307n
		13.86_667.7074m/z
		17.38_287.2486m/z
		3.91_301.0756m/z
		15.88_604.4414m/z
		14.74_679.5694m/z
		12.50_742.6662m/z
		7.13_608.5166m/z
		14.58_842.5983m/z
		13.01_562.5329n
		13.44_865.5785n
		1.40_509.4022m/z
		9.57_697.4773m/z
		12.79_832.7740m/z
		2.05_239.2372m/z
		15.23_803.6404m/z
		0.77_302.3053m/z
		1.04_292.1701m/z
		12.79_790.5760m/z
		7.22_811.5331n
		18.52_663.6333m/z
		11.94_650.6440m/z
		3.91_470.3903m/z
		13.66_756.5109m/z
		13.57_820.6956m/z
		10.80_526.3930m/z
		14.45_265.2529m/z
		6.70_577.4570m/z
		13.73_733.6865m/z
		10.86_264.2688m/z
		4.26_429.2996m/z
		12.79_807.5783n
		15.01_594.4974m/z
		13.73_816.5690m/z
		9.43_726.5428m/z
		9.79_838.5512m/z
		19.46_503.3443m/z
		13.22_838.6887m/z
		13.80_808.6630m/z
		10.93_725.6248m/z
		15.95_975.8429n
		17.67_938.8240n
		10.44_746.5202m/z
		13.57_730.7828m/z
		1.55_361.2739m/z
		15.66_863.6365m/z
		11.78_488.3140m/z
		12.36_763.5724m/z
		1.33_283.2637m/z
		14.80_856.6192m/z
		4.06_369.3366m/z
		6.99_627.4633m/z
		2.27_236.1236m/z
		2.05_713.5951m/z
		9.99_744.5164m/z
		0.91_471.3393m/z
		10.93_365.3274m/z
		18.95_593.4999m/z
		2.05_481.2637m/z
		0.77_422.2584m/z
		5.99_707.5619m/z
		14.29_395.3525m/z
		15.52_237.1664m/z
		14.02_769.5973n
		2.05_676.4600m/z
		2.99_787.5442n
		14.80_811.6449n
		0.84_502.3173m/z
		10.86_614.6223m/z
		13.30_512.4874m/z
		14.22_572.4491m/z
		10.86_781.5932m/z
		2.99_380.2434n
		18.23_484.3673m/z
		13.30_757.5291n
		12.14_585.4576m/z
		10.86_791.7569n
		13.44_846.5649m/z
		0.77_306.2912m/z
		12.50_631.6546m/z
		2.41_411.2534m/z
		11.78_814.7327m/z
		10.22_266.3383m/z
		18.68_492.4632m/z
		12.86_262.3083m/z
		16.01_984.7766m/z
		11.78_727.6568n
		1.13_580.4165m/z
		13.66_756.6781m/z
		11.72_766.5745m/z
		2.34_266.1498m/z
		0.91_390.1965m/z
		14.29_823.5851m/z
		1.49_408.2868m/z
		15.09_311.2947m/z
		1.91_311.2949m/z
		12.01_846.5610m/z
		0.41_425.2149m/z
		9.50_363.3530m/z
		0.97_447.2711m/z
		0.91_376.1900m/z
		2.92_497.3455m/z
		13.01_794.7250m/z
		13.44_568.5031m/z
		11.87_482.3256m/z
		13.01_794.5256m/z
		0.77_344.2279m/z
		10.35_848.6555m/z
		8.65_768.6685m/z
		10.22_752.7723m/z
		13.73_642.7118m/z
		9.50_486.2983m/z
		1.76_564.3602n
		14.58_688.5287m/z
		6.34_368.3443n
		14.15_670.6210m/z
		13.80_808.7570m/z
		12.65_781.7095m/z
		2.05_712.4329n
		14.15_591.5348m/z
		10.86_701.6221n
		0.84_427.3058n
		12.79_610.5923m/z
		7.64_570.5515m/z
		12.01_391.3879m/z
		10.86_600.6083m/z
		13.08_570.5476m/z
		4.49_513.4841m/z
		10.35_623.6153n
		6.99_627.6141m/z
		0.68_318.2796m/z
		16.17_894.6733m/z
		10.86_701.7420n
		12.86_784.6638m/z
		0.91_478.2627m/z
		3.99_457.3530m/z
		12.36_904.6546m/z
		10.22_752.6504m/z
		11.65_768.7366n
		13.57_365.2649m/z
		10.86_630.6986m/z
		6.86_885.5416m/z
		1.62_440.3105m/z
		14.02_809.6626n
		1.26_649.5342n
		2.05_313.2303m/z
		8.65_730.5481m/z
		0.97_278.1547m/z
		18.45_586.4511m/z
		1.13_660.4446n
		12.95_532.3796m/z
		14.15_646.4870n
		1.49_318.2775n
		13.80_488.3141m/z
		10.44_639.6516m/z
		9.50_363.2897m/z
		15.66_675.5147m/z
		9.21_631.6517m/z
		11.43_589.4785m/z
		2.99_342.3672m/z
		4.55_477.3633m/z
		9.57_776.5614m/z
		12.79_790.7475m/z
		16.95_752.5581m/z
		9.36_387.2897m/z
		3.48_441.1891m/z
		1.33_644.4939m/z
		2.11_421.2610n
		0.91_404.2126n
		16.53_267.1969m/z
		10.35_807.6575n
		9.36_816.6735m/z
		13.57_292.3574m/z
		0.97_256.3000m/z
		18.74_494.3944m/z
		13.57_597.5093m/z
		13.80_852.6737m/z
		14.87_984.7542m/z
		5.34_594.5311m/z
		13.80_906.6197m/z
		4.26_355.2506m/z
		9.43_364.3305m/z
		10.86_560.5919n
		10.35_628.6894n
		11.87_311.2589m/z
		12.43_798.5382m/z
		1.33_529.3177n
		17.09_228.1405m/z
		15.66_741.6335m/z
		13.22_563.5000m/z
		0.97_286.3104m/z
		0.91_202.0781m/z
		3.34_355.2488m/z
		1.84_672.5242m/z
		3.34_453.3138m/z
		12.72_830.8716m/z
		13.86_339.2433m/z
		13.37_649.5142m/z
		6.63_671.4979m/z
		5.43_555.3026m/z
		2.99_318.2563n
		17.51_876.8110n
		11.87_836.7200m/z
		4.35_314.2845n
		12.36_814.5100m/z
		5.49_621.4281m/z
		1.84_434.3617n
		2.99_343.3109m/z
		12.79_646.6129m/z
		9.50_777.4856m/z
		10.86_612.6081m/z
		16.24_529.3914m/z
		10.86_831.6549n
		7.71_910.5539n
		6.99_908.5378n
		1.62_526.4319m/z
		11.72_633.6596m/z
		14.29_846.6788m/z
		4.35_219.1753m/z
		0.91_760.4668m/z
		0.91_459.3576m/z
		13.44_860.7886m/z
		15.88_671.5077m/z
		9.36_772.5244m/z
		11.87_365.3702m/z
		13.66_184.0741m/z
		1.13_530.2898m/z
		12.72_742.6722m/z
		1.49_480.4264m/z
		13.01_673.5152m/z
		9.36_387.3551m/z
		16.44_619.4529m/z
		14.15_587.4368m/z
		8.29_711.5663m/z
		13.01_759.6209n
		12.43_872.6467m/z
		6.99_627.7267m/z
		10.80_436.2825m/z
		14.38_516.3463m/z
		12.79_629.7043m/z
		14.29_846.9042m/z
		10.93_266.2844m/z
		12.50_742.4988m/z
		7.71_716.6577m/z
		1.40_408.2901m/z
		0.77_319.2871n
		11.36_656.6361m/z
		11.87_613.6423m/z
		9.21_605.6284m/z
		12.14_575.5014m/z
		9.28_858.5889m/z
		2.99_267.2684m/z
		2.11_294.1695m/z
		13.86_643.4585m/z
		14.02_790.7108m/z
		1.26_580.3250n
		10.93_832.7701m/z
		9.43_726.4708m/z
		10.64_793.5206n
		2.56_425.3262m/z
		10.51_732.5512m/z
		6.21_722.5224m/z
		14.29_518.3609m/z
		14.02_809.7592n
		0.91_434.2589m/z
		2.99_285.2807m/z
		10.80_436.3536m/z
		3.99_477.4151m/z
		14.38_588.4258m/z
		14.02_550.7117m/z
		14.29_711.6295m/z
		8.00_810.5278m/z
		14.65_705.5748m/z
		5.70_1120.7147n
		14.65_925.6950n
		10.22_713.4648n
		13.57_729.4893n
		1.26_663.3180m/z
		10.44_637.4891m/z
		11.36_818.6829m/z
		1.62_695.3908m/z
		16.08_857.7227m/z
		14.74_708.5904m/z
		6.28_730.4638m/z
		15.36_990.8171m/z
		13.57_729.5666n
		16.08_944.7049m/z
		1.33_389.3051m/z
		16.08_415.2901m/z
		10.86_630.6179m/z
		0.97_633.4193n
		13.51_593.5828m/z
		18.03_857.7488m/z
		10.86_792.6703m/z
		5.49_642.5224n
		3.99_506.4405m/z
		0.97_422.2693m/z
		2.99_359.3156m/z
		14.94_804.7256m/z
		3.63_453.3554m/z
Control-SPMS	100	8.43_833.8166n
		6.57_814.4881n
		6.57_848.6144m/z
		9.43_710.8425m/z
		0.84_228.2311m/z
		14.58_834.5990m/z
		0.84_228.2691m/z
		0.84_228.3117m/z
		7.93_778.5408m/z
		3.99_672.5169n
		0.68_247.2302n
		1.04_466.3505n
		2.11_335.2808n
		4.84_685.4768n
		0.68_248.1649m/z
		1.49_445.2918m/z
		1.62_680.4222m/z
		1.26_348.2876n
		6.28_862.5573m/z
		14.09_835.8081n
		1.13_334.2722n
		0.61_204.1408m/z
		4.06_880.5111m/z
		1.04_554.4029n
		10.15_794.5166m/z
		1.40_406.3297n
		0.91_514.3972m/z
		7.22_831.4961n
		10.22_385.2741m/z
		6.50_548.6216m/z
		13.93_264.2307m/z
		4.20_806.5538m/z
		10.44_768.6849m/z
		16.01_926.7362n
		5.07_623.5029m/z
		10.22_776.6350m/z
		0.91_304.2556m/z
		2.05_330.2772n
		10.22_294.3155m/z
		17.31_887.7421m/z
		1.04_510.3769n
		7.78_266.2845m/z
		16.17_928.7478n
		16.95_778.5738m/z
		6.50_548.5396m/z
		16.95_530.3258m/z
		16.66_950.8163m/z
		1.04_484.4580m/z
		2.05_247.2425m/z
		5.49_367.3353m/z
		4.13_624.3340n
		7.78_438.2984m/z
		9.43_749.5138m/z
		13.37_850.6720m/z
		1.40_468.4649m/z
		6.34_822.7172m/z
		14.09_762.6723m/z
		15.52_1030.7279m/z
		8.49_834.6952m/z
		3.34_437.3361m/z
		11.07_734.5482m/z
		0.84_230.2755m/z
		2.05_709.6461m/z
		9.36_854.5110m/z
		0.97_660.5822m/z
		7.35_687.5390m/z
		9.28_772.5878m/z
		14.58_860.7894m/z
		9.21_630.4931n
		16.37_954.7631n
		0.91_304.2997m/z
		5.92_647.5016m/z
		7.22_698.4884n
		3.91_669.4937m/z
		15.66_973.8280n
		3.91_459.2028m/z
		16.66_882.6818n
		10.15_797.5875m/z
		14.02_852.5818m/z
		10.28_392.3545m/z
		7.35_800.5500m/z
		16.44_930.7632n
		13.93_810.7917m/z
		3.84_648.4687m/z
		1.13_334.3371m/z
		1.13_563.4636n
		6.70_692.4992m/z
		2.05_442.3661m/z
		8.43_738.6248m/z
		1.04_576.4115m/z
		14.02_766.6544m/z
		15.88_877.6569m/z
		6.34_822.5999m/z
		0.97_567.3944n
		5.34_620.4965m/z
		0.91_558.4214m/z
		5.20_808.5125m/z
		2.83_369.1999m/z
		1.13_634.4553m/z
		7.93_601.5190m/z
PPMS-SPMS	254	8.49_699.5200n
		8.49_860.7310m/z
		10.22_776.8575m/z
		7.64_625.5186m/z
		8.43_570.5234m/z
		14.80_635.5615m/z
		1.76_415.2830m/z
		14.45_850.7668m/z
		14.22_788.6149m/z
		13.30_639.6527m/z
		13.44_860.6612m/z
		13.66_794.6051m/z
		13.30_389.3052m/z
		18.95_304.3595m/z
		9.57_718.6488m/z
		10.93_629.5504m/z
		9.72_820.7320m/z
		9.43_801.5661n
		11.15_707.4986m/z
		11.07_392.2898m/z
		7.35_413.4219n
		8.00_591.5347m/z
		12.72_639.5036m/z
		10.80_683.6856m/z
		9.72_781.4980n
		8.56_729.4830m/z
		12.07_866.5840m/z
		2.27_370.2778m/z
		10.64_657.5811m/z
		13.86_1002.6727m/z
		12.50_577.5530m/z
		12.01_786.6368m/z
		9.28_764.5617m/z
		3.48_353.2376n
		8.56_609.5241m/z
		15.01_765.6359m/z
		6.34_625.4131m/z
		7.71_826.5102m/z
		4.42_549.4178m/z
		13.73_536.4525m/z
		8.65_589.5196m/z
		10.22_774.6935m/z
		13.86_341.2621m/z
		2.11_326.2225n
		14.87_970.7215m/z
		13.30_530.3249m/z
		13.80_808.8854m/z
		0.61_282.1684n
		13.86_611.4778m/z
		13.57_794.5428m/z
		2.83_445.2315m/z
		5.13_883.5349n
		2.56_482.4120m/z
		13.86_760.5856m/z
		11.65_524.3709m/z
		14.15_614.5687n
		7.13_788.6329m/z
		6.77_732.4705m/z
		1.76_279.1861m/z
		7.06_647.5012m/z
		6.34_187.0604m/z
		8.43_821.5770m/z
		13.93_745.5927m/z
		7.06_452.4465m/z
		6.93_621.4856m/z
		5.85_818.5686m/z
		0.91_362.3268m/z
		10.08_832.5363n
		1.26_616.1773m/z
		12.36_602.5838m/z
		12.50_746.6555m/z
		8.56_292.3001m/z
		14.38_778.6076m/z
		0.61_429.2722m/z
		8.56_484.2828m/z
		8.13_802.5588m/z
		13.30_512.3142m/z
		12.01_614.4443m/z
		13.80_395.3212m/z
		10.64_641.5147m/z
		11.15_292.3520m/z
		6.28_589.6058m/z
		14.80_890.6904m/z
		13.93_381.3361m/z
		6.28_339.3945m/z
		8.85_739.4671m/z
		6.77_615.5348m/z
		8.72_655.5651m/z
		11.43_681.5811m/z
		13.66_480.3092m/z
		14.29_315.2702m/z
		11.51_877.5778n
		6.28_575.4195n
		12.23_492.4316m/z
		6.93_652.6318m/z
		6.57_654.6463m/z
		9.63_640.5783n
		8.56_674.4887n
		6.28_339.2892m/z
		14.58_784.6652m/z
		9.28_643.5656m/z
		1.84_387.3105m/z
		4.98_610.3575n
		9.36_566.5536m/z
		10.93_543.5135m/z
		1.55_437.2910n
		7.78_698.5113m/z
		0.68_201.1524n
		10.15_770.6988m/z
		11.15_759.7300m/z
		12.59_532.3428m/z
		1.13_502.2931m/z
		6.57_706.6237m/z
		14.15_677.6343n
		8.43_681.5811m/z
		8.00_742.6615m/z
		1.04_507.2504m/z
		8.36_706.5763m/z
		7.78_385.3417m/z
		15.72_917.6732m/z
		8.49_559.5086m/z
		2.20_465.3221n
		9.63_823.6253n
		8.13_617.6354m/z
		6.28_589.5189m/z
		11.87_793.5191m/z
		2.05_510.4380m/z
		8.20_817.7060m/z
		14.29_601.5164m/z
		11.15_785.7533m/z
		9.63_819.6123n
		9.79_746.4815n
		8.13_617.5502m/z
		17.45_912.8128m/z
		13.30_759.5299m/z
		10.44_619.5588m/z
		8.00_591.6213m/z
		7.49_639.5708m/z
		14.45_737.7137n
		0.61_449.6231m/z
		12.79_853.6772m/z
		12.72_360.3277m/z
		14.02_790.6090m/z
		10.80_747.5109m/z
		11.87_628.5426n
		10.80_808.6164m/z
		6.50_805.6558n
		12.36_761.5877m/z
		10.71_755.6717m/z
		5.27_415.2670m/z
		11.43_681.6798m/z
		6.28_797.5296m/z
		10.08_863.5638n
		7.13_787.5340n
		1.84_527.3813m/z
		9.57_598.5961m/z
		12.59_643.5679m/z
		11.65_504.3451m/z
		8.56_361.2739m/z
		5.99_756.4834m/z
		19.46_381.1989m/z
		13.66_658.5847m/z
		10.57_846.6336m/z
		11.15_464.3117m/z
		15.09_760.8177m/z
		10.80_804.5883m/z
		13.15_649.6018n
		16.59_822.6692m/z
		6.28_748.6135m/z
		1.13_329.2071m/z
		9.72_573.6145m/z
		13.80_839.8133m/z
		1.91_481.3174n
		8.56_609.4606m/z
		9.14_732.6937m/z
		6.28_693.4483m/z
		13.80_342.3719m/z
		0.61_446.2655n
		2.11_304.2405n
		9.79_376.2614m/z
		9.57_717.5328n
		13.37_389.3702m/z
		5.49_779.4671n
		14.74_739.6362m/z
		8.78_522.3555m/z
		12.79_386.3425m/z
		13.01_870.6175m/z
		7.93_863.5625n
		3.91_332.2677m/z
		9.79_573.5242m/z
		11.43_798.6333m/z
		15.16_961.7123m/z
		10.80_663.5705m/z
		11.94_264.2689m/z
		9.72_714.4712m/z
		13.57_598.5887m/z
		8.07_677.5469m/z
		13.30_639.5710m/z
		6.28_299.2635m/z
		7.13_603.7230m/z
		0.97_568.2779m/z
		13.30_466.3293m/z
		6.28_751.5970n
		8.29_673.5045n
		10.80_415.3210m/z
		16.08_852.7051n
		14.65_974.6754m/z
		13.66_776.5914m/z
		14.51_1089.7534m/z
		11.36_550.5561m/z
		9.72_813.7168m/z
		13.66_398.3386m/z
		7.64_766.5418m/z
		7.35_413.3217m/z
		1.40_454.2929m/z
		1.13_361.2741m/z
		5.43_599.5835m/z
		10.28_774.8450m/z
		9.79_603.4684m/z
		8.56_361.3364m/z
		13.44_433.4601m/z
		13.44_474.4075n
		15.09_650.5719m/z
		9.21_732.5897m/z
		1.62_471.2864m/z
		12.43_613.6429m/z
		11.94_863.6303n
		9.63_616.6019m/z
		12.50_613.5555m/z
		13.30_762.5784m/z
		11.87_769.5623n
		5.56_884.5402n
		7.78_413.3322m/z
		13.30_340.2768n
		15.01_569.3942m/z
		12.50_353.3056m/z
		9.36_758.7027m/z
		6.77_695.3724m/z
		7.13_603.4675m/z
		10.86_734.6045m/z
		7.64_602.6090n
		18.74_325.2879m/z
		1.33_1016.6739n
		11.72_378.2768m/z
		4.98_165.0915m/z
		13.44_824.7608m/z
		14.45_850.5913m/z
		7.93_791.6743n
		3.34_483.3678m/z
		13.01_685.6115m/z
		14.87_987.6872n
		12.43_575.5410m/z
		9.28_875.5742m/z
		12.43_715.5510n
